# Supplementary material for: Epitopes of anti-RIFIN antibodies and characterization of rif-expressing Plasmodium falciparum parasites by RNA sequencing
Source: Sci Rep. 2017 Feb 24;7:43190. doi: 10.1038/srep43190 (PMC5324397; doi:10.1038/srep43190)
Supplement: Supplementary Data S2 [file srep43190-s3.xls]

## Sheet: Sheet1
RNAseq Data					RPKM
					NF54CSA				FCR3CSA				FCR3S1.2NR				IT4CD36ICAM1
Group	Description	Gene_ID	Transcript Length	Comments	10hpi	20hpi	30hpi	40hpi	10hpi	20hpi	30hpi	40hpi	10hpi	20hpi	30hpi	Library Prep Failed	10hpi	20hpi	30hpi	40hpi
PfEMP1	erythrocyte membrane protein 1, PfEMP1 (VAR)	PF3D7_0100100	6492		5.44508	16.4644	12.3265	84.5625
PfEMP1	erythrocyte membrane protein 1, PfEMP1 (VAR)	PF3D7_0100300	3984		0.472319	0.207441	0.149229	0.409802
PfEMP1	erythrocyte membrane protein 1 (PfEMP1), exon1, pseudogene	PF3D7_0100500	112		0	0	0	0
PfEMP1	erythrocyte membrane protein 1 (PfEMP1), exon2, pseudogene (VAR)	PF3D7_0101500	1647		0	0.0836315	0	0.185867
PfEMP1	erythrocyte membrane protein 1 (PfEMP1), exon2, pseudogene (var pseudogene, exon2)	PF3D7_0101700	1359		0	0	0	0
PfEMP1	erythrocyte membrane protein 1 (PfEMP1), exon2, pseudogene (VAR)	PF3D7_0114400	1380		0.194795	0.199625	0.430819	0
PfEMP1	erythrocyte membrane protein 1 (PfEMP1), pseudogene	PF3D7_0115500	1299		0	0	0	0
PfEMP1	erythrocyte membrane protein 1, PfEMP1 (VAR)	PF3D7_0115700	6612		0.609839	1.93737	2.33784	5.83355
PfEMP1	erythrocyte membrane protein 1, PfEMP1 (VAR)	PF3D7_0200100	5136		4.23952	10.3789	6.1583	27.7553
PfEMP1	erythrocyte membrane protein 1 (PfEMP1), exon2	PF3D7_0200300	1323		1.93028	0.937014	0.359504	0
PfEMP1	erythrocyte membrane protein 1 (PfEMP1), truncated	PF3D7_0200800	1068		0.125851	0	0	0.0955438
PfEMP1	erythrocyte membrane protein 1 (PfEMP1), pseudogene	PF3D7_0221900	1257		0	0	0	0.162356
PfEMP1	erythrocyte membrane protein 1 (PfEMP1), exon2, pseudogene (VAR)	PF3D7_0222900	1356		0	0	0	0
PfEMP1	erythrocyte membrane protein 1 (PfEMP1), exon2	PF3D7_0223300	1296		0	0	0	0
PfEMP1	erythrocyte membrane protein 1, PfEMP1 (VAR)	PF3D7_0223500	6534		0.843396	2.27671	4.96807	17.3972
PfEMP1	erythrocyte membrane protein 1, PfEMP1 (VAR)	PF3D7_0300100	6630		5.27093	15.7478	15.7465	72.6444
PfEMP1	erythrocyte membrane protein 1 (PfEMP1), exon2, pseudogene (VAR)	PF3D7_0300300	1377		0	0	0	0
PfEMP1	erythrocyte membrane protein 1 (PfEMP1), pseudogene	PF3D7_0302300	4244		16.6269	5.42006	2.12933	1.75518
PfEMP1	erythrocyte membrane protein 1 (PfEMP1), exon2, pseudogene (VAR)	PF3D7_0323900	1392		1.06214	0.197904	0	0.0733052
PfEMP1	erythrocyte membrane protein 1 (PfEMP1), exon2, pseudogene (VAR)	PF3D7_0324700	1380		0	0	0	0
PfEMP1	erythrocyte membrane protein 1, PfEMP1 (VAR)	PF3D7_0324900	6510		5.20291	22.047	16.0551	77.0087
PfEMP1	erythrocyte membrane protein 1, PfEMP1 (VAR)	PF3D7_0400100	7941		2.48811	11.2399	13.7608	60.5229
PfEMP1	erythrocyte membrane protein 1 (PfEMP1), exon2, pseudogene	PF3D7_0400200	1200		60.4839	776.515	536.564	1559.69
PfEMP1	erythrocyte membrane protein 1, PfEMP1 (VAR)	PF3D7_0400400	10404		1.11103	0.68844	0.537157	0.941553
PfEMP1	erythrocyte membrane protein 1 (PfEMP1), exon1, pseudogene	PF3D7_0400600	79		0	0	0	0
PfEMP1	erythrocyte membrane protein 1 (PfEMP1), pseudogene	PF3D7_0402800	4962		0	0	0	0.0205645
PfEMP1	erythrocyte membrane protein 1, PfEMP1 (VAR)	PF3D7_0412400	6630		1.88537	1.39195	0.645644	0.569459
PfEMP1	erythrocyte membrane protein 1, PfEMP1 (VAR)	PF3D7_0412700	6834		1.08172	0.745745	0.991754	1.79176
PfEMP1	erythrocyte membrane protein 1, PfEMP1 (VAR)	PF3D7_0412900	6939		0	0	0.0514077	0.0147054
PfEMP1	erythrocyte membrane protein 1, PfEMP1 (VAR)	PF3D7_0413100	6981		0.0192535	0	0.0510984	0
PfEMP1	erythrocyte membrane protein 1 (PfEMP1), exon1, pseudogene (VAR pseudogene)	PF3D7_0413400	1269		0.317751	0	1.12441	0.482462
PfEMP1	erythrocyte membrane protein 1, PfEMP1 (VAR)	PF3D7_0420700	6459		0.374571	0.0853018	0	0.173781
PfEMP1	erythrocyte membrane protein 1, PfEMP1 (VAR)	PF3D7_0420900	6606		0	0.0834036	0.0539991	0
PfEMP1	erythrocyte membrane protein 1, PfEMP1 (VAR)	PF3D7_0421100	6546		0.0410659	0.0631261	0.0726588	0.0311765
PfEMP1	erythrocyte membrane protein 1, PfEMP1 (VAR)	PF3D7_0421300	6582		2.38921	5.02246	6.08802	12.2784
PfEMP1	erythrocyte membrane protein 1 (PfEMP1)-like pseudogene (VAR pseudogene)	PF3D7_0421600	1296		0	0.106282	0.275246	0.0787352
PfEMP1	erythrocyte membrane protein 1, PfEMP1 (VAR)	PF3D7_0425800	10662		0.176489	0.206702	0.100371	0.354109
PfEMP1	erythrocyte membrane protein 1, PfEMP1 (VAR)	PF3D7_0426000	6450		10.711	2.56262	3.11552	8.51131
PfEMP1	erythrocyte membrane protein 1, PfEMP1 (VAR)	PF3D7_0500100	6624		7.1019	25.5145	20.3023	72.4946
PfEMP1	erythrocyte membrane protein 1 (PfEMP1), pseudogene	PF3D7_0500200	72		0	0	0	0
PfEMP1	erythrocyte membrane protein 1 (PfEMP1), pseudogene (VAR)	PF3D7_0532700	849		0	0	0	0
PfEMP1	erythrocyte membrane protein 1 (PfEMP1), truncated, pseudogene (VAR1CSA)	PF3D7_0533100	9495		0	0	0	0
PfEMP1	erythrocyte membrane protein 1 (PfEMP1), pseudogene (VAR)	PF3D7_0600100	780		0	0	0	0
PfEMP1	erythrocyte membrane protein 1, PfEMP1 (VAR)	PF3D7_0600200	8640		0.217792	0.35073	0.385344	0.472411
PfEMP1	erythrocyte membrane protein 1, PfEMP1 (VAR)	PF3D7_0600400	3978		0	0.0346257	0.0298909	0.0513026
PfEMP1	erythrocyte membrane protein 1 (PfEMP1), exon2 (VAR)	PF3D7_0600600	1323		0	0.520563	0.44938	0.46277
PfEMP1	erythrocyte membrane protein 1 (PfEMP1), pseudogene (VAR)	PF3D7_0601400	1548		0.173655	0	0	0
PfEMP1	erythrocyte membrane protein 1, PfEMP1 (VAR)	PF3D7_0617400	7185		31.8016	4.63929	3.44224	18.3489
PfEMP1	erythrocyte membrane protein 1 (PfEMP1), pseudogene (VAR)	PF3D7_0631200	1546		0.0869396	0	0.0769121	0
PfEMP1	erythrocyte membrane protein 1, PfEMP1 (VAR)	PF3D7_0632500	11865		1.03086	2.04319	1.86401	2.03824
PfEMP1	erythrocyte membrane protein 1, PfEMP1 (VAR)	PF3D7_0632800	6717		7.62389	4.03975	6.21349	35.001
PfEMP1	erythrocyte membrane protein 1, PfEMP1 (VAR)	PF3D7_0700100	6861		0.176312	0.54205	0.225299	2.06729
PfEMP1	erythrocyte membrane protein 1 (PfEMP1), pseudogene	PF3D7_0701000	1548		0	0	0	0.263671
PfEMP1	erythrocyte membrane protein 1, PfEMP1 (VAR)	PF3D7_0711700	6648		45.0253	17.0519	3.41622	2.54795
PfEMP1	erythrocyte membrane protein 1, PfEMP1 (VAR)	PF3D7_0712000	6828		7.55901	13.6571	11.8593	18.1725
PfEMP1	erythrocyte membrane protein 1, PfEMP1 (VAR)	PF3D7_0712300	6804		1.87666	1.61953	2.16701	7.33362
PfEMP1	erythrocyte membrane protein 1, PfEMP1 (VAR)	PF3D7_0712400	6195		0.715978	0.444685	0.307102	1.54832
PfEMP1	erythrocyte membrane protein 1, PfEMP1 (VAR)	PF3D7_0712600	6648		11.1401	2.5899	0.912186	0.890248
PfEMP1	erythrocyte membrane protein 1, PfEMP1 (VAR)	PF3D7_0712800	6720		1.40009	0.758396	0.566219	1.94363
PfEMP1	erythrocyte membrane protein 1, PfEMP1 (VAR)	PF3D7_0712900	6579		0.919347	0.879332	2.51223	4.87017
PfEMP1	erythrocyte membrane protein 1 (PfEMP1), pseudogene (VAR)	PF3D7_0713300	1224		4.28263	1.57547	0.874309	0
PfEMP1	erythrocyte membrane protein 1 (PfEMP1), pseudogene (VAR)	PF3D7_0732100	1284		0.628078	0.21455	0	0
PfEMP1	erythrocyte membrane protein 1 (PfEMP1), exon2	PF3D7_0732800	1329		0.20227	0	0.0894703	0.307121
PfEMP1	erythrocyte membrane protein 1, PfEMP1 (VAR)	PF3D7_0733000	7788		1.96746	2.33459	3.29786	29.454
PfEMP1	erythrocyte membrane protein 1, PfEMP1 (VAR)	PF3D7_0800100	6363		7.43546	17.2961	15.8467	77.1841
PfEMP1	erythrocyte membrane protein 1, PfEMP1 (VAR)	PF3D7_0800200	8577		0.642504	0.49784	1.46952	4.62794
PfEMP1	erythrocyte membrane protein 1, PfEMP1 (VAR)	PF3D7_0800300	8943		0.58615	7.14658	3.77606	16.8185
PfEMP1	erythrocyte membrane protein 1, PfEMP1 (VAR)	PF3D7_0808600	6798		3.61824	1.05362	2.06398	7.03989
PfEMP1	erythrocyte membrane protein 1, PfEMP1 (VAR)	PF3D7_0808700	6696		3.4124	3.4353	8.27512	40.2616
PfEMP1	erythrocyte membrane protein 1, PfEMP1 (VAR)	PF3D7_0809100	6330		3.1638	6.52801	13.9006	31.8535
PfEMP1	erythrocyte membrane protein 1 (PfEMP1), exon2, pseudogene	PF3D7_0833300	1185		0.113425	0	0.602056	0
PfEMP1	erythrocyte membrane protein 1, PfEMP1 (VAR)	PF3D7_0833500	6810		4.93424	18.8307	16.378	42.4346
PfEMP1	erythrocyte membrane protein 1, PfEMP1 (VAR)	PF3D7_0900100	6813		15.0329	120.536	110.529	194.691
PfEMP1	erythrocyte membrane protein 1 (PfEMP1), exon2, pseudogene (VAR)	PF3D7_0900800	1368		3.43882	1.61101	0.173839	0.0745912
PfEMP1	erythrocyte membrane protein 1, PfEMP1 (VAR)	PF3D7_0937600	3948		0.0680895	0	0	0
PfEMP1	erythrocyte membrane protein 1, PfEMP1 (VAR)	PF3D7_0937800	6795		10.0881	33.2646	24.7787	99.0975
PfEMP1	erythrocyte membrane protein 1, PfEMP1 (VAR)	PF3D7_1000100	6726		3.617	40.282	36.683	59.3949
PfEMP1	erythrocyte membrane protein 1 (PfEMP1), truncated	PF3D7_1000900	1338		0	0	0	0
PfEMP1	erythrocyte membrane protein 1 (PfEMP1), pseudogene	PF3D7_1039400	1347		0	0	0	0
PfEMP1	erythrocyte membrane protein 1, PfEMP1 (VAR)	PF3D7_1041300	6585		9.75662	47.4407	33.189	75.9301
PfEMP1	erythrocyte membrane protein 1, PfEMP1 (VAR)	PF3D7_1100100	6549		5.47978	15.9425	4.32122	35.9768
PfEMP1	erythrocyte membrane protein 1, PfEMP1 (VAR)	PF3D7_1100200	8985		0.523573	2.79008	3.17612	4.78121
PfEMP1	erythrocyte membrane protein 1 (PfEMP1), truncated	PF3D7_1101000	402		0.33435	0	0	0
PfEMP1	erythrocyte membrane protein 1 (PfEMP1), truncated, pseudogene	PF3D7_1101900	429		0	0	0	0
PfEMP1	erythrocyte membrane protein 1, PfEMP1 (VAR)	PF3D7_1150400	9360		0.301558	0.103011	0.127036	0.250741
PfEMP1	erythrocyte membrane protein 1, PfEMP1 (VAR)	PF3D7_1200100	6537		18.6285	118.019	116.869	281.131
PfEMP1	erythrocyte membrane protein 1, PfEMP1 (VAR)	PF3D7_1200400	8583		1.78522	2.50351	5.68001	10.367
PfEMP1	erythrocyte membrane protein 1, PfEMP1 (VAR2CSA)	PF3D7_1200600	9171	Dominant PfEMP1 of NF54CSA	1275.78	588.858	146.976	88.0548
PfEMP1	erythrocyte membrane protein 1, PfEMP1 (VAR)	PF3D7_1219300	6771		0.575668	0.36617	0.122928	0.241124
PfEMP1	erythrocyte membrane protein 1 (PfEMP1), pseudogene (VAR)	PF3D7_1219400	3420		2.27944	3.98724	0.451982	0.238692
PfEMP1	erythrocyte membrane protein 1 (PfEMP1), exon2, pseudogene (VAR)	PF3D7_1219500	813		0.330648	0.677693	0.585024	0
PfEMP1	erythrocyte membrane protein 1 (PfEMP1), pseudogene	PF3D7_1240200	2553		0.315884	0.107905	0	0.039969
PfEMP1	erythrocyte membrane protein 1, PfEMP1 (VAR)	PF3D7_1240300	7941		9.8678	28.0651	39.1113	67.8987
PfEMP1	erythrocyte membrane protein 1, PfEMP1 (VAR)	PF3D7_1240400	6864		117.803	15.9735	17.6869	75.1778
PfEMP1	erythrocyte membrane protein 1, PfEMP1 (VAR)	PF3D7_1240600	7080		9.8908	6.57577	4.80327	8.41693
PfEMP1	erythrocyte membrane protein 1, PfEMP1 (VAR)	PF3D7_1240900	6864		4.85625	11.7393	17.5657	85.7179
PfEMP1	erythrocyte membrane protein 1, PfEMP1 (VAR)	PF3D7_1255200	6807		2.38922	5.03857	4.85616	20.8069
PfEMP1	erythrocyte membrane protein 1, PfEMP1 (VAR)	PF3D7_1300100	6489		2.83772	9.14877	10.9762	52.8052
PfEMP1	erythrocyte membrane protein 1, PfEMP1 (VAR)	PF3D7_1300300	10041		0.240948	0.164614	0.142105	0.487796
PfEMP1	erythrocyte membrane protein 1-like (VAR-like)	PF3D7_1300800	861		0.156108	0.79989	0	0.118514
PfEMP1	erythrocyte membrane protein 1 (PfEMP1), exon2, pseudogene (VAR pseudogene)	PF3D7_1372900	1332		0	0.103409	0.0892688	0
PfEMP1	erythrocyte membrane protein 1, PfEMP1 (VAR)	PF3D7_1373500	6672		34.3677	7.78303	5.38214	43.2511
PfEMP1	erythrocyte membrane protein 1 (PfEMP1), truncated, pseudogene	PF3D7_1400100	2934		3.38999	27.5576	34.4479	54.4287
PfEMP1	erythrocyte membrane protein 1 (PfEMP1), truncated, pseudogene	PF3D7_1480100	549		0	0	0	0
PfEMP1	erythrocyte membrane protein 1 (PfEMP1), exon2, pseudogene	PFIT_0113200	1455						2.28478	10.3685	6.34754	3.28005	0.398922	0.272192	0.653779		0	0	0	0
PfEMP1	erythrocyte membrane protein 1 (PfEMP1), pseudogene	PFIT_0221300	1257						15.868	4.25205	0.506717	0.0882958	3.69407	3.22944	2.08109		0.537077	0.53512	0.333562	0.079874
PfEMP1	erythrocyte membrane protein 1 (PfEMP1), pseudogene	PFIT_0302200	4080						53.6001	29.6653	4.05895	3.01952	2.8046	1.45603	0.378867		11.5206	10.8261	4.72726	2.70691
PfEMP1	erythrocyte membrane protein 1 (PfEMP1), exon2, pseudogene	PFIT_0324000	840						7.27335	2.05255	0.284349	0.132128	1.97426	0.707214	1.27399		0.200924	0	0	0
PfEMP1	erythrocyte membrane protein 1 (PfEMP1), pseudogene	PFIT_0401500	4785						0.0375537	0	0.016639	0	0.103973	0	0		0.017636	0.0937159	0.0219063	0
PfEMP1	erythrocyte membrane protein 1, PfEMP1, putative	PFIT_0411000	7017						30.6661	9.71778	1.96293	1.07556	13.9439	6.68814	3.28741		65.9399	53.5854	16.2678	6.0095
PfEMP1	erythrocyte membrane protein 1, PfEMP1	PFIT_0411300	1494						44.7432	11.1365	3.2508	2.97156	1.55403	0.79526	1.98973		65.0704	46.9741	12.2082	9.67726
PfEMP1	erythrocyte membrane protein 1, PfEMP1	PFIT_0411350	4509						51.0908	12.6758	2.10125	2.09225	5.11231	1.14183	0.501046		69.3971	47.6874	8.88045	4.80966
PfEMP1	B_ITvar13 - erythrocyte membrane protein 1, PfEMP1, putative (IT4VAR13)	PFIT_0411400	9777						4.55807	3.68564	4.07169	3.99588	1.71316	1.01268	2.15264		4.0826	1.39891	1.22222	2.49541
PfEMP1	erythrocyte membrane protein 1 (PfEMP1), exon1, pseudogene	PFIT_0411900	1266						7.80663	2.31519	0.440225	0.175336	3.9298	2.18979	0.657458		2.86627	1.94816	0.745179	0.634449
PfEMP1	erythrocyte membrane protein 1, PfEMP1	PFIT_0419300	6459						20.4344	9.74315	1.40524	0.65297	2.83713	1.7475	0.220912		8.75369	10.2232	2.22335	1.19692
PfEMP1	erythrocyte membrane protein 1, PfEMP1, putative	PFIT_0419500	519						31.6802	40.0306	64.7374	69.7149	14.5387	23.274	27.2636		93.6563	45.5775	63.0143	161.726
PfEMP1	erythrocyte membrane protein 1 (PfEMP1)-like pseudogene	PFIT_0419800	1230						0	0	0.12946	0.180468	0.134827	0	0		0.41165	0.0911444	0	0
PfEMP1	erythrocyte membrane protein 1 (PfEMP1), pseudogene	PFIT_0536350	822						0.765123	0.209749	0	0.270043	0	0	0		0.102662	0	0	0.122143
PfEMP1	erythrocyte membrane protein 1 (PfEMP1), pseudogene (VAR1CSA)	PFIT_0536800	11142						103.177	84.3268	98.0753	161.78	0.029768	0	0.0320156		93.189	116.535	107.051	158.073
PfEMP1	B_ITvar25 - erythrocyte membrane protein 1, PfEMP1, putative	PFIT_0537600	6450						8.19073	6.54905	6.62865	6.83134	0.0385669	0.0767519	0.018435		11.9452	7.02193	6.30556	10.4137
PfEMP1	erythrocyte membrane protein 1 (PfEMP1), truncated, pseudogene	PFIT_0600100	300						10.1827	3.44828	1.59236	0	0.829187	1.9802	0.792707		0	0	0	0
PfEMP1	erythrocyte membrane protein 1, PfEMP1	PFIT_0616500	8283						1.68131	0.333046	0.0384488	0.107196	2.93314	1.0758	0.200976		3.73904	1.59709	0.607443	0.266671
PfEMP1	erythrocyte membrane protein 1, PfEMP1, putative	PFIT_0710600	4527						225.7	86.6068	79.0199	111.454	31.0281	14.0412	32.8587		43.2287	15.1309	38.0897	125.596
PfEMP1	erythrocyte membrane protein 1, PfEMP1	PFIT_0710800	6990						34.345	19.449	15.1262	15.1159	7.85296	5.2692	3.89549		11.1672	11.0985	5.77345	5.1709
PfEMP1	A_ITvar64 - erythrocyte membrane protein 1, PfEMP1, putative	PFIT_0710900	8184						40.8177	8.66914	1.8776	1.51889	2.62414	1.13721	0.450402		1.1755	0.904094	0.384244	0.527526
PfEMP1	C_ITvar28 - erythrocyte membrane protein 1, PfEMP1, putative	PFIT_0711000	6633						26.8743	17.1686	39.5388	35.2557	8.70065	10.5384	19.4502		35.4067	19.6226	30.0891	47.2719
PfEMP1	erythrocyte membrane protein 1 (PfEMP1), pseudogene	PFIT_0711400	1158						11.2503	1.63778	0.687546	0	8.09138	2.56502	0.821458		2.47772	3.09797	0.362079	0.34681
PfEMP1	erythrocyte membrane protein 1 (PfEMP1), pseudogene	PFIT_0731150	1212						0	0.213383	0.131383	0	0.342074	0.326765	0.0981073		0.0696272	2.40495	0.345947	0.0828396
PfEMP1	erythrocyte membrane protein 1, PfEMP1, putative	PFIT_0731700	6222						18.6135	4.78004	15.3426	21.2807	2.35883	0.891121	5.02608		9.96871	2.27026	9.77124	30.9015
PfEMP1	B_ITvar13 - erythrocyte membrane protein 1, PfEMP1, putative	PFIT_0800100	11007						2.22843	2.7412	3.74689	2.7931	1.00946	0.404783	0.356491		5.50474	1.80277	1.39991	1.03074
PfEMP1	erythrocyte membrane protein 1, PfEMP1	PFIT_0811500	7050	Dominant PfEMP1 of IT4CD36ICAM1					61.4275	30.1418	17.0981	15.2077	52.1976	29.1974	25.3498		167.675	129.202	46.6717	45.9569
PfEMP1	erythrocyte membrane protein 1, PfEMP1	PFIT_0811900	6771						13.694	6.83697	1.17587	0.606491	82.5146	50.6967	21.4948		30.0861	28.031	7.10578	3.24737
PfEMP1	erythrocyte membrane protein 1, PfEMP1, putative	PFIT_0835600	6420						0.881679	0.577398	0.396849	0.587786	0.671616	0.0616884	0.203733		4.49545	4.97674	7.59223	14.3878
PfEMP1	B_ITvar41 - erythrocyte membrane protein 1, PfEMP1, putative	PFIT_0900100	9186						0.22496	0.0750768	0.0953403	0.169152	0.0361066	0.0646701	0		2.12211	0.915314	2.36209	9.06085
PfEMP1	erythrocyte membrane protein 1 (PfEMP1), exon2, pseudogene	PFIT_0900300	1656						0.271278	0.57263	0.0961568	0	0.0500717	0.119577	0.21541		0	0.744676	0.0632982	0
PfEMP1	erythrocyte membrane protein 1 (PfEMP1), pseudogene	PFIT_1000300	1320						0	0.130617	0	0	0	0	0		0	0.16986	0	0
PfEMP1	erythrocyte membrane protein 1, PfEMP1, putative	PFIT_1100100	1146						38.8868	10.3809	25.2193	26.5363	11.0703	2.41909	11.7246		30.6331	8.41296	14.9092	38.5486
PfEMP1	erythrocyte membrane protein 1 (PfEMP1), exon2,, putative	PFIT_1102200	534						21.8729	4.84308	2.38555	0.831369	4.81363	4.07906	0.668012		0.632121	0.209939	0.196296	0
PfEMP1	A_ITvar8 - erythrocyte membrane protein 1, PfEMP1, putative	PFIT_1150900	10917						5.48943	1.34242	0.233376	0.691323	0.827896	0.317427	0.11981		1.34502	0.575069	0.528094	0.689761
PfEMP1	erythrocyte membrane protein 1, PfEMP1 (VAR)	PFIT_1151000	8343						7.43073	3.53383	6.61335	7.11716	5.08862	0.949394	0.91214		7.24223	3.62808	5.86741	10.6022
PfEMP1	erythrocyte membrane protein 1, PfEMP1	PFIT_1200200	9195						3.6447	1.6782	0.718682	0.917354	13.6439	5.45927	0.633648		5.6167	1.80445	0.376196	0.218383
PfEMP1	erythrocyte membrane protein 1, PfEMP1	PFIT_1219000	6873						6.78463	5.8575	12.3719	10.0766	5.64615	2.31931	8.35612		3.79397	2.12047	1.99791	3.34526
PfEMP1	erythrocyte membrane protein 1 (PfEMP1), pseudogene	PFIT_1219100	4020						7.53197	4.73923	0.653579	0.24848	7.50806	7.53657	2.54376		4.13544	11.406	3.18116	1.19883
PfEMP1	erythrocyte membrane protein 1 (PfEMP1), exon2, pseudogene	PFIT_1219200	813						0	0	0.293793	0.136516	1.42787	0	0.146256		0.622791	0	0	0
PfEMP1	erythrocyte membrane protein 1 (PfEMP1), pseudogene	PFIT_1239900	2634						10.0626	2.32372	0.332497	0.0421366	1.69993	0.300713	0.180571		7.11244	3.78799	1.31326	0.190588
PfEMP1	C_ITvar5 - erythrocyte membrane protein 1, PfEMP1, putative	PFIT_1240000	6255						7.92897	2.02597	2.31662	3.42456	3.44666	1.34546	1.23563		7.64958	3.78173	1.65905	3.08187
PfEMP1	C_ITvar5 - erythrocyte membrane protein 1, PfEMP1, putative	PFIT_1240400	6468						7.41782	7.85032	13.6882	10.6561	7.99958	7.31706	17.3175		8.59799	10.7462	17.5351	27.7548
PfEMP1	erythrocyte membrane protein 1, PfEMP1	PFIT_1240500	7290	Dominant PfEMP1 of S1.2NR					16.7863	9.20013	12.112	10.6877	633.333	78.4474	25.5428		26.4509	11.5798	8.56979	15.0947
PfEMP1	erythrocyte membrane protein 1, PfEMP1	PFIT_1241100	6696						16.2224	9.02495	13.1151	12.017	10.2039	6.52081	6.3928		7.86413	8.85677	9.54918	20.2573
PfEMP1	A_ITvar7 - erythrocyte membrane protein 1, PfEMP1, putative	PFIT_1300100	9274						6.31663	1.20842	0.248967	0.20345	0.679515	0.117437	0.0769287		0.937242	0.737391	0.180844	0.0974352
PfEMP1	B_ITvar26 - erythrocyte membrane protein 1, PfEMP1, putative	PFIT_1400100	6918						4.81835	6.31785	11.9691	11.1501	1.39037	2.61908	6.20484		4.70856	3.03037	11.9247	22.8436
PfEMP1	erythrocyte membrane protein 1, PfEMP1	PFIT_1400200	8745						4.0891	1.84342	0.673724	0.520354	0.834402	0.475519	0.475896		1.01324	0.628162	0.455486	1.40069
PfEMP1	erythrocyte membrane protein 1, PfEMP1, putative	PFIT_1401900	507						0	0.170033	0	0	0	0	0		0	0	0	0
PfEMP1	erythrocyte membrane protein 1 (PfEMP1)-like, putative	PFIT_bin00200	3930						0	0	0	0	0	0	0		0	0	0	0
PfEMP1	erythrocyte membrane protein 1, PfEMP1, putative	PFIT_bin00400	1254						19.6317	31.348	57.142	101.872	8.13318	14.5278	15.2662		43.54	23.691	39.538	132.187
PfEMP1	erythrocyte membrane protein 1, PfEMP1	PFIT_bin00900	9216						1.72558	1.23473	2.55717	2.81805	0.55783	0.55865	1.12249		2.3258	2.17744	3.03683	8.27965
PfEMP1	erythrocyte membrane protein 1, PfEMP1	PFIT_bin01000	10134						1.28556	0.314748	0.243552	0.449033	0.376383	0.107471	0.269868		0.63287	0.409313	0.372369	0.584537
PfEMP1	B_ITvar29 - erythrocyte membrane protein 1, PfEMP1, putative	PFIT_bin02100	6570						0.0410261	0.0656065	0.060592	0.185824	0	0	0.0723933		3.82765	1.94525	0.733912	0.871064
PfEMP1	erythrocyte membrane protein 1, PfEMP1 (VAR)	PFIT_bin02700	3975						0.0226031	0	0	0	0	0.0249082	0		0	0	0	0
PfEMP1	B_ITvar33 - erythrocyte membrane protein 1, PfEMP1, putative	PFIT_bin04200	5007						4.25281	0.56817	0.143112	0.0664996	0.910831	0.0395486	0		14.3259	3.94067	1.00488	0.280731
PfEMP1	erythrocyte membrane protein 1, PfEMP1 (VAR)	PFIT_bin04300	6771						9.79283	6.96428	16.321	20.9813	2.73089	3.29009	5.70735		11.329	4.32138	10.2794	26.4683
PfEMP1	B_ITvar19 - erythrocyte membrane protein 1, PfEMP1, putative	PFIT_bin06100	9611						1.02832	0.968718	1.40829	1.14325	0.647061	0.195733	0.0866031		1.59803	0.863174	1.49418	2.8519
PfEMP1	B_ITvar54 - erythrocyte membrane protein 1, PfEMP1, putative	PFIT_bin06200	6051						24.3067	2.77811	0.11842	0.752024	5.64576	0.670865	0.0589519		8.82792	3.09403	0.900799	0.0663703
PfEMP1	A_ITvar60 - erythrocyte membrane protein 1, PfEMP1, putative (VAR)	PFIT_bin06900	8151	PfEMP1 of S1.2R					11.6842	3.23633	0.156286	0.108932	0.254321	0.12147	0.0291758		0.652246	0.343846	0.07716	0.110859
PfEMP1	erythrocyte membrane protein 1 (PfEMP1), pseudogene	PFIT_bin07400	213						2.10909	6.88036	1.49517	0.521069	0	0	0		3.96189	4.21061	0.492121	5.18506
PfEMP1	B_ITvar17 - erythrocyte membrane protein 1, PfEMP1, putative	PFIT_bin07600	8928						0.694384	0.270362	0.249698	0.323217	0.157887	0.144168	0.332958		1.06809	1.02966	0.868819	1.54066
PfEMP1	erythrocyte membrane protein 1, PfEMP1	PFIT_bin07650	6567						5.52738	1.60153	1.64885	1.52108	0.555569	0.512614	0.688051		3.94505	1.67299	1.96331	4.34202
PfEMP1	erythrocyte membrane protein 1, PfEMP1	PFIT_bin08300	7023						25.5098	11.2561	8.46854	11.5365	14.8057	7.5565	8.82103		11.271	9.80124	5.71647	10.7936
PfEMP1	erythrocyte membrane protein 1 (PfEMP1), exon1, pseudogene	PFIT_bin08600	135						3.99321	8.3014	0.589762	0	0	0	0		0	0	0	0
PfEMP1	erythrocyte membrane protein 1, PfEMP1	PFIT_bin08900	10131						10.6423	2.55277	0.510824	0.0985974	0.679326	0.0977296	0.0352106		1.34941	0.76354	0.269013	0.168476
PfEMP1	erythrocyte membrane protein 1, PfEMP1 (VAR)	PFIT_bin09200	1275						5.84888	5.20622	6.55676	8.61788	7.73908	3.88274	3.91691		9.72946	3.42917	4.60394	9.13458
PfEMP1	B_ITvar19 - erythrocyte membrane protein 1, PfEMP1, putative	PFIT_bin09600	3533						3.15343	0.292806	0.315497	0.0942438	0.962261	0.0560486	0.0673117		1.74366	1.01541	0.326363	0.142091
PfEMP1	erythrocyte membrane protein 1, PfEMP1 (VAR)	PFIT_bin09700	2762						0.260238	0.0624235	0	0	0.990702	0.50186	0.0861014		30.2783	24.2724	6.56559	2.54457
PfEMP1	erythrocyte membrane protein 1, PfEMP1, putative	PFIT_bin09800	234						0	0	0	0	0	0	0		0	0	0	0
PfEMP1	B_ITvar19 - erythrocyte membrane protein 1, PfEMP1, putative	PFIT_bin10100	1096						0	0	0	0	0	0	0		0	0	0	0
PfEMP1	B_ITvar41 - erythrocyte membrane protein 1, PfEMP1, putative	PFIT_bin10300	385						0	0	0	0	0	0	0		0	0	0	0
PfEMP1	erythrocyte membrane protein 1, PfEMP1 (VAR)	PFIT_bin10500	6611						75.9849	40.4498	34.3834	32.519	14.0351	9.79466	8.50742		23.6149	20.9089	17.1083	32.8952
PfEMP1	erythrocyte membrane protein 1, PfEMP1	PFIT_bin10700	7836						26.6354	9.01014	8.49419	7.4785	10.349	4.91512	5.6752		44.5095	17.5258	7.39745	4.99702
PfEMP1	erythrocyte membrane protein 1, PfEMP1	PFIT_bin10800	9282						15.6037	3.00916	1.19229	0.9805	2.07252	0.832016	0.550847		1.18191	0.700522	0.451721	0.681459
PfEMP1	A_ITvar18 - erythrocyte membrane protein 1, PfEMP1, putative	PFIT_bin10900	10074						147.453	44.2245	12.2817	10.852	3.79447	2.62415	1.95934		7.01978	3.69463	3.15277	6.5579
PfEMP1	erythrocyte membrane protein 1, PfEMP1, putative	PFIT_bin11000	9291						4.82551	3.26605	6.30704	6.12816	1.90987	2.13131	2.84115		6.54869	3.08896	7.01745	18.0682
PfEMP1	erythrocyte membrane protein 1, PfEMP1 (IT4_var30)	PFIT_bin11100	5433	Dominant PfEMP1 of FCR3CSA					506.786	180.57	23.8868	12.8495	9.92034	4.77464	1.96973		15.5791	18.406	4.32175	1.12728
RIFIN	>PF3D7_0100200 | Plasmodium falciparum 3D7 | rifin (RIF) | protein | length=331	PF3D7_0100200	996		1.07959	5.39347	5.73041	12.6014
RIFIN	>PF3D7_0100400 | Plasmodium falciparum 3D7 | rifin (RIF) | protein | length=372	PF3D7_0100400	1119		5.6454	59.3308	24.44	31.8251
RIFIN	>PF3D7_0100600 | Plasmodium falciparum 3D7 | rifin (RIF) | protein | length=359	PF3D7_0100600	1080		0.248905	0.255076	0.110098	0.188964
RIFIN	>PF3D7_0100800 | Plasmodium falciparum 3D7 | rifin (RIF) | protein | length=344	PF3D7_0100800	1035		0	0	0	0.19718
RIFIN	>PF3D7_0100900 | Plasmodium falciparum 3D7 | rifin (RIF) | protein | length=350	PF3D7_0100900	1053		0.127643	1.43889	1.24213	0
RIFIN	>PF3D7_0101000 | Plasmodium falciparum 3D7 | rifin (RIF) | protein | length=358	PF3D7_0101000	1077		0.499196	0	0.110405	0.0947454
RIFIN	>PF3D7_0101600 | Plasmodium falciparum 3D7 | rifin (RIF) | protein | length=369	PF3D7_0101600	1110		0.242178	1.73727	0	0.735429
RIFIN	>PF3D7_0101900 | Plasmodium falciparum 3D7 | rifin (RIF) | protein | length=343	PF3D7_0101900	1032		0.520964	0	0.230438	0
RIFIN	>PF3D7_0114700 | Plasmodium falciparum 3D7 | rifin (RIF) | protein | length=323	PF3D7_0114700	972		0	0	0	0
RIFIN	>PF3D7_0115200 | Plasmodium falciparum 3D7 | rifin (RIF) | protein | length=368	PF3D7_0115200	1107		0.485668	0	0.214826	0.368711
RIFIN	>PF3D7_0115300 | Plasmodium falciparum 3D7 | rifin (RIF) | protein | length=336	PF3D7_0115300	1011		0.531785	0	0	0.302792
RIFIN	>PF3D7_0115600 | Plasmodium falciparum 3D7 | rifin (RIF) | protein | length=379	PF3D7_0115600	1140		0.825316	16.5531	2.71189	1.07411
RIFIN	>PF3D7_0200200 | Plasmodium falciparum 3D7 | rifin (RIF) | protein | length=334	PF3D7_0200200	1005		0.53496	1.64467	0.591572	0.203066
RIFIN	>PF3D7_0200500 | Plasmodium falciparum 3D7 | rifin (RIF) | protein | length=370	PF3D7_0200500	1113		0	0.742539	0	0.183362
RIFIN	>PF3D7_0200600 | Plasmodium falciparum 3D7 | rifin (RIF) | protein | length=375	PF3D7_0200600	1128		0	0.122111	0	0.452309
RIFIN	>PF3D7_0200700 | Plasmodium falciparum 3D7 | rifin (RIF) | protein | length=330	PF3D7_0200700	993		0	0.554848	0.239489	0.30828
RIFIN	>PF3D7_0201000 | Plasmodium falciparum 3D7 | rifin (RIF) | protein | length=312	PF3D7_0201000	939		0	0	0	0
RIFIN	>PF3D7_0201200 | Plasmodium falciparum 3D7 | rifin (RIF) | protein | length=356	PF3D7_0201200	1071		0.125498	0.385829	0.66614	0.190552
RIFIN	>PF3D7_0222500 | Plasmodium falciparum 3D7 | rifin (RIF) | protein | length=316	PF3D7_0222500	951		0	0	0	0
RIFIN	>PF3D7_0222600 | Plasmodium falciparum 3D7 | rifin (RIF) | protein | length=368	PF3D7_0222600	1107		0	0.248855	0.107413	0.184356
RIFIN	>PF3D7_0222700 | Plasmodium falciparum 3D7 | rifin (RIF) | protein | length=348	PF3D7_0222700	1047		0	0.657789	0	0
RIFIN	>PF3D7_0223100 | Plasmodium falciparum 3D7 | rifin (RIF) | protein | length=330	PF3D7_0223100	993		0.541424	16.9229	4.07131	0.30828
RIFIN	>PF3D7_0223200 | Plasmodium falciparum 3D7 | rifin (RIF) | protein | length=345	PF3D7_0223200	1038		0	0	0	0
RIFIN	>PF3D7_0223400 | Plasmodium falciparum 3D7 | rifin (RIF) | protein | length=327	PF3D7_0223400	984		1.63913	8.39884	3.86686	16.0735
RIFIN	>PF3D7_0300200 | Plasmodium falciparum 3D7 | rifin (RIF) | protein | length=326	PF3D7_0300200	981		1.09609	14.7429	2.78781	8.52941
RIFIN	>PF3D7_0300500 | Plasmodium falciparum 3D7 | rifin (RIF) | protein | length=359	PF3D7_0300500	1080		0	0	0.220196	0
RIFIN	>PF3D7_0300700 | Plasmodium falciparum 3D7 | rifin (RIF) | protein | length=368	PF3D7_0300700	1107		0	0	0	0
RIFIN	>PF3D7_0300800 | Plasmodium falciparum 3D7 | rifin (RIF) | protein | length=321	PF3D7_0300800	966		0.278279	0.855534	0	0.211265
RIFIN	>PF3D7_0324400 | Plasmodium falciparum 3D7 | rifin (RIF) | protein | length=349	PF3D7_0324400	1050		1.5361	0	0.113244	0.194363
RIFIN	>PF3D7_0324500 | Plasmodium falciparum 3D7 | rifin (RIF) | protein | length=317	PF3D7_0324500	954		0.14089	0	0.124639	0
RIFIN	>PF3D7_0324800 | Plasmodium falciparum 3D7 | rifin (RIF) | protein | length=371	PF3D7_0324800	1116		1.08394	2.46848	3.72913	6.21754
RIFIN	>PF3D7_0400300 | Plasmodium falciparum 3D7 | rifin (RIF) | protein | length=370	PF3D7_0400300	1113		1.9322	18.5635	6.08953	15.6774
RIFIN	>PF3D7_0400500 | Plasmodium falciparum 3D7 | rifin (RIF) | protein | length=382	PF3D7_0400500	1149		0	1.43855	0.413946	0.355233
RIFIN	>PF3D7_0400700 | Plasmodium falciparum 3D7 | rifin (RIF) | protein | length=380	PF3D7_0400700	1143		0	1.80763	0.10403	1.24984
RIFIN	>PF3D7_0400900 | Plasmodium falciparum 3D7 | rifin (RIF) | protein | length=329	PF3D7_0400900	990		0.814598	0.278265	0.120107	0.206143
RIFIN	>PF3D7_0401000 | Plasmodium falciparum 3D7 | rifin (RIF) | protein | length=309	PF3D7_0401000	930		0	0	0	0
RIFIN	>PF3D7_0401200 | Plasmodium falciparum 3D7 | rifin (RIF) | protein | length=367	PF3D7_0401200	1104		0	0	0	0.0924283
RIFIN	>PF3D7_0401300 | Plasmodium falciparum 3D7 | rifin (RIF) | protein | length=375	PF3D7_0401300	1128		0.476626	3.29699	0.210826	0.361847
RIFIN	>PF3D7_0401400 | Plasmodium falciparum 3D7 | rifin (RIF) | protein | length=329	PF3D7_0401400	990		0	0.278265	0.480429	0.618429
RIFIN	>PF3D7_0401600.1 | Plasmodium falciparum 3D7 | rifin (RIF) | protein | length=347 (mia finds this to be atypical RIFIN)	PF3D7_0401600.1	1044		0	0	0	0
RIFIN	>PF3D7_0401600.2 | Plasmodium falciparum 3D7 | rifin (RIF) | protein | length=346	PF3D7_0401600.2	1041		0	0	0	0
RIFIN	>PF3D7_0413200 | Plasmodium falciparum 3D7 | rifin (RIF) | protein | length=376	PF3D7_0413200	1131		0.237681	0.365361	0.210267	0.180444
RIFIN	>PF3D7_0413300 | Plasmodium falciparum 3D7 | rifin (RIF) | protein | length=346	PF3D7_0413300	1041		0.129115	0.926213	0.114223	0.294066
RIFIN	>PF3D7_0421200 | Plasmodium falciparum 3D7 | rifin (RIF) | protein | length=346	PF3D7_0421200	1041		0.51646	0.529264	0	0.0980219
RIFIN	>PF3D7_0425700 | Plasmodium falciparum 3D7 | rifin (RIF) | protein | length=324	PF3D7_0425700	975		0.137855	0.141273	0.48782	0.104657
RIFIN	>PF3D7_0425900 | Plasmodium falciparum 3D7 | rifin (RIF) | protein | length=324	PF3D7_0425900	975	"High" in NF54CSA	8.54701	102.564	29.5131	86.8655
RIFIN	>PF3D7_0500400 | Plasmodium falciparum 3D7 | rifin (RIF) | protein | length=374	PF3D7_0500400	1125		0	0	0.317083	0
RIFIN	>PF3D7_0500500 | Plasmodium falciparum 3D7 | rifin (RIF) | protein | length=309	PF3D7_0500500	930		0	1.18487	0	2.0847
RIFIN	>PF3D7_0532900 | Plasmodium falciparum 3D7 | rifin (RIF) | protein | length=318	PF3D7_0532900	957		0	0	0	0
RIFIN	>PF3D7_0600300 | Plasmodium falciparum 3D7 | rifin (RIF) | protein | length=371	PF3D7_0600300	1116		0.602189	1.85136	1.49165	2.56016
RIFIN	>PF3D7_0600500 | Plasmodium falciparum 3D7 | rifin (RIF) | protein | length=372	PF3D7_0600500	1119		0	0.738558	0.212522	0.911893
RIFIN	>PF3D7_0600700 | Plasmodium falciparum 3D7 | rifin (RIF) | protein | length=349	PF3D7_0600700	1050		0.256016	0.131182	0.113244	0.680272
RIFIN	>PF3D7_0617700 | Plasmodium falciparum 3D7 | rifin (RIF) | protein | length=331	PF3D7_0617700	996		0	0	0.477534	0.819605
RIFIN	>PF3D7_0631800 | Plasmodium falciparum 3D7 | rifin (RIF) | protein | length=342	PF3D7_0631800	1029		0	0.669296	0	0
RIFIN	>PF3D7_0632000 | Plasmodium falciparum 3D7 | rifin (RIF) | protein | length=370	PF3D7_0632000	1113		0	2.10386	0	0
RIFIN	>PF3D7_0632100 | Plasmodium falciparum 3D7 | rifin (RIF) | protein | length=323	PF3D7_0632100	972		0.13828	0	0	0.10498
RIFIN	>PF3D7_0632200 | Plasmodium falciparum 3D7 | rifin (RIF) | protein | length=377	PF3D7_0632200	1134		0.118526	0.24293	0.104855	0
RIFIN	>PF3D7_0632300 | Plasmodium falciparum 3D7 | rifin (RIF) | protein | length=359	PF3D7_0632300	1080		0	0	0.550491	0.0944822
RIFIN	>PF3D7_0632400 | Plasmodium falciparum 3D7 | rifin (RIF) | protein | length=377	PF3D7_0632400	1134		0.592631	11.2962	2.62139	0.989814
RIFIN	>PF3D7_0632700 | Plasmodium falciparum 3D7 | rifin (RIF) | protein | length=376	PF3D7_0632700	1131		1.1884	9.49938	8.72609	13.8039
RIFIN	>PF3D7_0700200 | Plasmodium falciparum 3D7 | rifin (RIF) | protein | length=323	PF3D7_0700200	972		3.31873	59.2343	5.74957	8.81834
RIFIN	>PF3D7_0700300 | Plasmodium falciparum 3D7 | rifin (RIF) | protein | length=316	PF3D7_0700300	951		0.565336	0	0	0.107298
RIFIN	>PF3D7_0700500 | Plasmodium falciparum 3D7 | rifin (RIF) | protein | length=357	PF3D7_0700500	1074		2.25266	13.7228	0.99642	0
RIFIN	>PF3D7_0701100 | Plasmodium falciparum 3D7 | rifin (RIF) | protein | length=329	PF3D7_0701100	990		0.950364	14.4698	0.480429	2.06143
RIFIN	>PF3D7_0701800 | Plasmodium falciparum 3D7 | rifin (RIF) | protein | length=331	PF3D7_0701800	996		0.674742	0.138294	0.119384	0.204901
RIFIN	>PF3D7_0713000 | Plasmodium falciparum 3D7 | rifin (RIF) | protein | length=346	PF3D7_0713000	1041		0	0	0.114223	0
RIFIN	>PF3D7_0732200 | Plasmodium falciparum 3D7 | rifin (RIF) | protein | length=366	PF3D7_0732200	1101		0	4.00337	0.971984	0.27804
RIFIN	>PF3D7_0732300 | Plasmodium falciparum 3D7 | rifin (RIF) | protein | length=338	PF3D7_0732300	1017		0	0.677193	0.116918	0.100335
RIFIN	>PF3D7_0732400 | Plasmodium falciparum 3D7 | rifin (RIF) | protein | length=382	PF3D7_0732400	1149		0.233958	3.71625	0.517433	0.177617
RIFIN	>PF3D7_0732500 | Plasmodium falciparum 3D7 | rifin (RIF) | protein | length=372	PF3D7_0732500	1119		0	0.369279	0.743827	0.273568
RIFIN	>PF3D7_0732700 | Plasmodium falciparum 3D7 | rifin (RIF) | protein | length=359	PF3D7_0732700	1080		0	0.765228	0.440393	0.283447
RIFIN	>PF3D7_0732900 | Plasmodium falciparum 3D7 | rifin (RIF) | protein | length=339	PF3D7_0732900	1020	"High" in NF54CSA	5.00738	183.385	33.9232	113.645
RIFIN	>PF3D7_0800400 | Plasmodium falciparum 3D7 | rifin (RIF) | protein | length=330	PF3D7_0800400	993		0	5.40977	0.718466	2.67176
RIFIN	>PF3D7_0800500 | Plasmodium falciparum 3D7 | rifin (RIF) | protein | length=375	PF3D7_0800500	1128		0	0.244222	0	0
RIFIN	>PF3D7_0808800 | Plasmodium falciparum 3D7 | rifin (RIF) | protein | length=388	PF3D7_0808800	1167		1.03657	3.30484	1.42647	0.349754
RIFIN	>PF3D7_0808900 | Plasmodium falciparum 3D7 | rifin (RIF) | protein | length=332	PF3D7_0808900	999	"High" in NF54CSA	2.15269	128.503	18.3299	14.9129
RIFIN	>PF3D7_0832500 | Plasmodium falciparum 3D7 | rifin (RIF) | protein | length=326	PF3D7_0832500	981		0	3.51022	0.121209	0.104017
RIFIN	>PF3D7_0832800 | Plasmodium falciparum 3D7 | rifin (RIF) | protein | length=306	PF3D7_0832800	921		0	0.149556	0	0
RIFIN	>PF3D7_0833000 | Plasmodium falciparum 3D7 | rifin (RIF) | protein | length=368	PF3D7_0833000	1107		0	1.61756	0	0
RIFIN	>PF3D7_0833100 | Plasmodium falciparum 3D7 | rifin (RIF) | protein | length=368	PF3D7_0833100	1107		0	0	0	0.368711
RIFIN	>PF3D7_0833200 | Plasmodium falciparum 3D7 | rifin (RIF) | protein | length=356	PF3D7_0833200	1071		0	0	0	0
RIFIN	>PF3D7_0833400 | Plasmodium falciparum 3D7 | rifin (RIF) | protein | length=340	PF3D7_0833400	1023		3.15328	23.1588	3.60321	21.645
RIFIN	>PF3D7_0900200 | Plasmodium falciparum 3D7 | rifin (RIF) | protein | length=376	PF3D7_0900200	1131		1.54493	9.62117	7.14908	17.0519
RIFIN	>PF3D7_0900300 | Plasmodium falciparum 3D7 | rifin (RIF) | protein | length=359	PF3D7_0900300	1080		0	0.255076	0.220196	0.188964
RIFIN	>PF3D7_0900400 | Plasmodium falciparum 3D7 | rifin (RIF) | protein | length=343	PF3D7_0900400	1032		1.43265	28.1622	2.30438	0.988768
RIFIN	>PF3D7_0900500 | Plasmodium falciparum 3D7 | rifin (RIF) | protein | length=338	PF3D7_0900500	1017		0	1.62526	0.233837	0.20067
RIFIN	>PF3D7_0900600 | Plasmodium falciparum 3D7 | rifin (RIF) | protein | length=367	PF3D7_0900600	1104		0	0	0.538524	0.55457
RIFIN	>PF3D7_0900700 | Plasmodium falciparum 3D7 | rifin (RIF) | protein | length=381	PF3D7_0900700	1146		0	0	0	0
RIFIN	>PF3D7_0901000 | Plasmodium falciparum 3D7 | rifin (RIF) | protein | length=309	PF3D7_0901000	930		0	0	0	0
RIFIN	>PF3D7_0901100 | Plasmodium falciparum 3D7 | rifin (RIF) | protein | length=350	PF3D7_0901100	1053		0	0.130808	0	0.581429
RIFIN	>PF3D7_0901300 | Plasmodium falciparum 3D7 | rifin (RIF) | protein | length=378	PF3D7_0901300	1137		0	0.969154	0	0.269237
RIFIN	>PF3D7_0901400 | Plasmodium falciparum 3D7 | rifin (RIF) | protein | length=350	PF3D7_0901400	1053		0.127643	2.22374	0.225842	0.678334
RIFIN	>PF3D7_0901500 | Plasmodium falciparum 3D7 | rifin (RIF) | protein | length=365	PF3D7_0901500	1098		0	4.13976	0.108293	1.02227
RIFIN	>PF3D7_0937300 | Plasmodium falciparum 3D7 | rifin (RIF) | protein | length=371	PF3D7_0937300	1116		0	0	0.213093	0.182869
RIFIN	>PF3D7_0937400 | Plasmodium falciparum 3D7 | rifin (RIF) | protein | length=359	PF3D7_0937400	1080		0.995619	0	0	0.0944822
RIFIN	>PF3D7_0937500 | Plasmodium falciparum 3D7 | rifin (RIF) | protein | length=369	PF3D7_0937500	1110		0	1.48909	0.321368	1.47086
RIFIN	>PF3D7_0937700 | Plasmodium falciparum 3D7 | rifin (RIF) | protein | length=367	PF3D7_0937700	1104		2.19144	2.74484	3.12344	5.82298
RIFIN	>PF3D7_1000200 | Plasmodium falciparum 3D7 | rifin (RIF) | protein | length=371	PF3D7_1000200	1116		1.20438	35.1758	9.80229	13.7152
RIFIN	>PF3D7_1000300 | Plasmodium falciparum 3D7 | rifin (RIF) | protein | length=345	PF3D7_1000300	1038		0.517952	0	0.229106	0
RIFIN	>PF3D7_1000400 | Plasmodium falciparum 3D7 | rifin (RIF) | protein | length=371	PF3D7_1000400	1116		0.120438	0	0.106547	0.457172
RIFIN	>PF3D7_1000500 | Plasmodium falciparum 3D7 | rifin (RIF) | protein | length=369	PF3D7_1000500	1110		0.242178	0.868637	1.07123	3.861
RIFIN	>PF3D7_1000600 | Plasmodium falciparum 3D7 | rifin (RIF) | protein | length=361	PF3D7_1000600	1086	"High" in NF54CSA	9.1586	188.474	29.2338	9.39602
RIFIN	>PF3D7_1040000 | Plasmodium falciparum 3D7 | rifin (RIF) | protein | length=359	PF3D7_1040000	1080		0	0.255076	0	0
RIFIN	>PF3D7_1040100 | Plasmodium falciparum 3D7 | rifin (RIF) | protein | length=309	PF3D7_1040100	930		0	0	0	0
RIFIN	>PF3D7_1040300 | Plasmodium falciparum 3D7 | rifin (RIF) | protein | length=378	PF3D7_1040300	1137		2.00963	13.447	1.25495	0
RIFIN	>PF3D7_1040400 | Plasmodium falciparum 3D7 | rifin (RIF) | protein | length=348	PF3D7_1040400	1047		0	1.31558	0.113568	0
RIFIN	>PF3D7_1040500 | Plasmodium falciparum 3D7 | rifin (RIF) | protein | length=350	PF3D7_1040500	1053		0.255287	5.10152	0.112921	0
RIFIN	>PF3D7_1040600 | Plasmodium falciparum 3D7 | rifin (RIF) | protein | length=326	PF3D7_1040600	981		0	0.140409	0.121209	0.312051
RIFIN	>PF3D7_1040700 | Plasmodium falciparum 3D7 | rifin (RIF) | protein | length=372	PF3D7_1040700	1119		0.120115	0	0.212522	0.0911893
RIFIN	>PF3D7_1040800 | Plasmodium falciparum 3D7 | rifin (RIF) | protein | length=295	PF3D7_1040800	888		0	0.155114	0	0
RIFIN	>PF3D7_1040900 | Plasmodium falciparum 3D7 | rifin (RIF) | protein | length=311	PF3D7_1040900	936		0	1.03011	0.762218	0.109018
RIFIN	>PF3D7_1041000 | Plasmodium falciparum 3D7 | rifin (RIF) | protein | length=370	PF3D7_1041000	1113		0.120762	0.247513	0.213668	0.458404
RIFIN	>PF3D7_1041100 | Plasmodium falciparum 3D7 | rifin (RIF) | protein | length=334	PF3D7_1041100	1005		0	0	0	0.203066
RIFIN	>PF3D7_1041200 | Plasmodium falciparum 3D7 | rifin (RIF) | protein | length=371	PF3D7_1041200	1116		0.722627	5.43065	1.81129	6.67471
RIFIN	>PF3D7_1100300 | Plasmodium falciparum 3D7 | rifin (RIF) | protein | length=340	PF3D7_1100300	1023		0.78832	0.403933	0.348698	0.199493
RIFIN	>PF3D7_1100400 | Plasmodium falciparum 3D7 | rifin (RIF) | protein | length=323	PF3D7_1100400	972		0.276561	3.54272	0.733988	0.10498
RIFIN	>PF3D7_1100500 | Plasmodium falciparum 3D7 | rifin (RIF) | protein | length=327	PF3D7_1100500	984		0.273188	4.19942	0.362518	0.3111
RIFIN	>PF3D7_1101100 | Plasmodium falciparum 3D7 | rifin (RIF) | protein | length=349	PF3D7_1101100	1050		0.768049	9.18274	1.58541	2.138
RIFIN	>PF3D7_1101200 | Plasmodium falciparum 3D7 | rifin (RIF) | protein | length=356	PF3D7_1101200	1071		0	0	0.222047	0
RIFIN	>PF3D7_1101300 | Plasmodium falciparum 3D7 | rifin (RIF) | protein | length=330	PF3D7_1101300	993		0.270712	15.2583	0.359233	0.822081
RIFIN	>PF3D7_1149800 | Plasmodium falciparum 3D7 | rifin (RIF) | protein | length=314	PF3D7_1149800	945		0.568925	1.89485	0.37748	0.431919
RIFIN	>PF3D7_1150000 | Plasmodium falciparum 3D7 | rifin (RIF) | protein | length=369	PF3D7_1150000	1110		0	0.248182	0	0
RIFIN	>PF3D7_1150200 | Plasmodium falciparum 3D7 | rifin (RIF) | protein | length=338	PF3D7_1150200	1017		0	0.135439	0	0.40134
RIFIN	>PF3D7_1150300 | Plasmodium falciparum 3D7 | rifin (RIF) | protein | length=341	PF3D7_1150300	1026		0.131003	0	0	0.298365
RIFIN	>PF3D7_1200200 | Plasmodium falciparum 3D7 | rifin (RIF) | protein | length=378	PF3D7_1200200	1137		3.30997	7.99552	8.8892	28.3596
RIFIN	>PF3D7_1200300 | Plasmodium falciparum 3D7 | rifin (RIF) | protein | length=345	PF3D7_1200300	1038		0.517952	0	0	0.589831
RIFIN	>PF3D7_1200500 | Plasmodium falciparum 3D7 | rifin (RIF) | protein | length=369	PF3D7_1200500	1110	"High" in NF54CSA? Unusual temporal profile	239.15	48.0232	102.195	188.362
RIFIN	>PF3D7_1253700 | Plasmodium falciparum 3D7 | rifin (RIF) | protein | length=375	PF3D7_1253700	1128		0	0.488443	0	0.0904617
RIFIN	>PF3D7_1254000 | Plasmodium falciparum 3D7 | rifin (RIF) | protein | length=346	PF3D7_1254000	1041		0	0	0	0.0980219
RIFIN	>PF3D7_1254200 | Plasmodium falciparum 3D7 | rifin (RIF) | protein | length=351	PF3D7_1254200	1056		0.127281	0.78262	0.337801	0
RIFIN	>PF3D7_1254400 | Plasmodium falciparum 3D7 | rifin (RIF) | protein | length=379	PF3D7_1254400	1140		2.59385	0.362476	0	0.0895095
RIFIN	>PF3D7_1254700 | Plasmodium falciparum 3D7 | rifin (RIF) | protein | length=326	PF3D7_1254700	981		0.274024	6.3184	1.69693	1.35222
RIFIN	>PF3D7_1254800 | Plasmodium falciparum 3D7 | rifin (RIF) | protein | length=317	PF3D7_1254800	954		0.422669	4.90901	0.249279	1.17657
RIFIN	>PF3D7_1255000 | Plasmodium falciparum 3D7 | rifin (RIF) | protein | length=345	PF3D7_1255000	1038		0	0	0	0
RIFIN	>PF3D7_1255100 | Plasmodium falciparum 3D7 | rifin (RIF) | protein | length=350	PF3D7_1255100	1053		0	1.30808	1.24213	2.035
RIFIN	>PF3D7_1300200 | Plasmodium falciparum 3D7 | rifin (RIF) | protein | length=348	PF3D7_1300200	1047		1.5405	8.94593	3.52062	14.5216
RIFIN	>PF3D7_1300400 | Plasmodium falciparum 3D7 | rifin (RIF) | protein | length=343	PF3D7_1300400	1032		0.781445	0	0.115219	0
RIFIN	>PF3D7_1300500 | Plasmodium falciparum 3D7 | rifin (RIF) | protein | length=331	PF3D7_1300500	996		0	0.829765	0.119384	2.04901
RIFIN	>PF3D7_1300600 | Plasmodium falciparum 3D7 | rifin (RIF) | protein | length=345	PF3D7_1300600	1038		0	1.45968	0.458212	0.19661
RIFIN	>PF3D7_1300700 | Plasmodium falciparum 3D7 | rifin (RIF) | protein | length=369	PF3D7_1300700	1110		0.242178	0	0.107123	0.0919287
RIFIN	>PF3D7_1372600 | Plasmodium falciparum 3D7 | rifin (RIF) | protein | length=272	PF3D7_1372600	819		0.656452	11.7727	8.13033	1.86888
RIFIN	>PF3D7_1372700 | Plasmodium falciparum 3D7 | rifin (RIF) | protein | length=348	PF3D7_1372700	1047		0.641875	0	0	0.19492
RIFIN	>PF3D7_1373000 | Plasmodium falciparum 3D7 | rifin (RIF) | protein | length=336	PF3D7_1373000	1011		0	4.22351	0	0.201861
RIFIN	>PF3D7_1373100 | Plasmodium falciparum 3D7 | rifin (RIF) | protein | length=341	PF3D7_1373100	1026		0	0.805503	0.463571	0
RIFIN	>PF3D7_1373300 | Plasmodium falciparum 3D7 | rifin (RIF) | protein | length=354	PF3D7_1373300	1065		0	0	0	0.095813
RIFIN	>PF3D7_1373400 | Plasmodium falciparum 3D7 | rifin (RIF) | protein | length=377	PF3D7_1373400	1134		0.592631	1.70051	0.943699	5.39898
RIFIN	>PF3D7_1400200 | Plasmodium falciparum 3D7 | rifin (RIF) | protein | length=364	PF3D7_1400200	1095		6.99661	49.0585	22.0438	29.0746
RIFIN	>PF3D7_1400300 | Plasmodium falciparum 3D7 | rifin (RIF) | protein | length=342	PF3D7_1400300	1029		0.391862	3.07876	1.96443	0.59499
RIFIN	>PF3D7_1400400 | Plasmodium falciparum 3D7 | rifin (RIF) | protein | length=337	PF3D7_1400400	1014		0.132553	0.407518	0.351793	2.11327
RIFIN	>PF3D7_1400500 | Plasmodium falciparum 3D7 | rifin (RIF) | protein | length=339	PF3D7_1400500	1020		0	0.405121	0	0
RIFIN	>PF3D7_1400600 | Plasmodium falciparum 3D7 | rifin (RIF) | protein | length=367	PF3D7_1400600	1104		0	3.99249	0.323114	0
RIFIN	>PF3D7_1400800 | Plasmodium falciparum 3D7 | rifin (RIF) | protein | length=316	PF3D7_1400800	951		0	0	0.125033	0
RIFIN	>PF3D7_1479400 | Plasmodium falciparum 3D7 | rifin (RIF) | protein | length=359	PF3D7_1479400	1080		0	0	0	0
RIFIN	>PF3D7_1479600 | Plasmodium falciparum 3D7 | rifin (RIF) | protein | length=350	PF3D7_1479600	1053		0	0.523233	0	0
RIFIN	>PF3D7_1479700 | Plasmodium falciparum 3D7 | rifin (RIF) | protein | length=348	PF3D7_1479700	1047		0	3.55206	0	0.292381
RIFIN	>PF3D7_1479800 | Plasmodium falciparum 3D7 | rifin (RIF) | protein | length=344	PF3D7_1479800	1035		0	2.3955	0.804196	0.690131
RIFIN	>PF3D7_1480000 | Plasmodium falciparum 3D7 | rifin (RIF) | protein | length=340	PF3D7_1480000	1023		0	0.269288	0.581164	0.0997466
RIFIN	>PFIT_0100200 | Plasmodium falciparum IT | rifin (RIF) | protein | length=370	PFIT_0100200	1113	Second-most dominant RIFIN of FCR3S1.2NR					8.87978	47.6345	2.64677	0.897475	1.78801	190.192	22.9693		1.21313	19.7422	2.35449	4.4202
RIFIN	>PFIT_0100400 | Plasmodium falciparum IT | rifin (RIF) | protein | length=310	PFIT_0100400	933						1.15559	0.184795	0.341341	0	0.977606	0.955079	0		0.904482	0.600791	0	0.107612
RIFIN	>PFIT_0113500 | Plasmodium falciparum IT | rifin | protein | length=323	PFIT_0113500	972						0.184871	0	0	0	0	0	0		0	0	0	0
RIFIN	>PFIT_0200100 | Plasmodium falciparum IT | rifin (RIF) | protein | length=309	PFIT_0200100	930						0	0	0	0	0	0	0		0	0.120546	0.112712	0
RIFIN	>PFIT_0200200 | Plasmodium falciparum IT | rifin (RIF) | protein | length=372	PFIT_0200200	1119						0	0	0	0	0	0.0884807	0		0.301656	4.70872	0.562047	0.358898
RIFIN	>PFIT_0200300 | Plasmodium falciparum IT | rifin (RIF) | protein | length=314	PFIT_0200300	945						0	0	0	0	0	0	0		0.178599	1.18632	0	0
RIFIN	>PFIT_0200500 | Plasmodium falciparum IT | rifin (RIF) | protein | length=368	PFIT_0200500	1107						3.00302	12.6156	0.431533	0.10026	0	1.52048	0		0	4.25341	0	0.634879
RIFIN	>PFIT_0300400 | Plasmodium falciparum IT | rifin | protein | length=310	PFIT_0300400	933						0	0	0	0	0	0	0		0	0	0	0
RIFIN	>PFIT_0300500 | Plasmodium falciparum IT | rifin (RIF) | protein | length=310	PFIT_0300500	933						0	0	0	0	0	0	0		0	0	0	0
RIFIN	>PFIT_0300600 | Plasmodium falciparum IT | rifin (RIF) | protein | length=346	PFIT_0300600	1041						1.46725	17.3076	0.841303	0.106617	0.159306	4.5653	0.114223		0.486387	3.23077	0.402773	0.385789
RIFIN	>PFIT_0300700 | Plasmodium falciparum IT | rifin (RIF) | protein | length=321	PFIT_0300700	966						1.86019	17.759	0.906621	0.344683	0.0858372	3.27983	0.123091		0	4.75819	0.217022	0.103935
RIFIN	>PFIT_0400100 | Plasmodium falciparum IT | rifin (RIF) | protein | length=370	PFIT_0400100	1113						0.242176	2.16873	0	0.0997195	0	0.622704	0		0	0.302177	0	0.0902081
RIFIN	>PFIT_0400300.1 | Plasmodium falciparum IT | rifin | protein | length=359	PFIT_0400300.1	1080						0	0	0	0	0	0	0		0	0.103803	0	0
RIFIN	>PFIT_0400300.2 | Plasmodium falciparum IT | rifin | protein | length=358	PFIT_0400300.2	1077						0	0	0	0	0	0	0		0	0	0	0
RIFIN	>PFIT_0401200 | Plasmodium falciparum IT | rifin | protein | length=329	PFIT_0401200	990						2.26887	10.0139	0.643376	0	0.0837563	9.30093	0.360321		0.0852406	3.62368	1.48233	0.101416
RIFIN	>PFIT_0411800 | Plasmodium falciparum IT | rifin (RIF) | protein | length=346	PFIT_0411800	1041	Dominant RIFIN of FCR3S1.2NR					3.45234	10.2686	2.1415	0.106617	1.43375	430.755	109.426		0	4.63077	0.704854	1.15737
RIFIN	>PFIT_0424000 | Plasmodium falciparum IT | rifin (RIF) | protein | length=313	PFIT_0424000	942						0	0	0	0	0	0.105106	0		0.537504	1.30911	0	0.426334
RIFIN	>PFIT_0424100 | Plasmodium falciparum IT | rifin (RIF) | protein | length=311	PFIT_0424100	936						0	0	0	0	0	0	0		0.180317	1.19773	0	0.214533
RIFIN	>PFIT_0424300 | Plasmodium falciparum IT | rifin (RIF) | protein | length=485	PFIT_0424300	1458						0.0616236	0.236507	0	0	0	0	0		0.115759	4.30592	1.00652	0.964076
RIFIN	>PFIT_0500200 | Plasmodium falciparum IT | rifin (RIF) | protein | length=368	PFIT_0500200	1107						3.49	10.6688	0.287689	0.20052	0	5.99247	0.859303		0.0762314	2.32925	0.18938	0.453485
RIFIN	>PFIT_0500300 | Plasmodium falciparum IT | rifin (RIF) | protein | length=304	PFIT_0500300	915						0	3.01489	0.522084	0.121298	0.0906216	3.46264	1.55942		0	0	0	0.548643
RIFIN	>PFIT_0500400 | Plasmodium falciparum IT | rifin (RIF) | protein | length=382	PFIT_0500400	1149						0.234588	4.35161	0.0692932	0	0.144332	3.87767	1.03487		0.0734449	2.2441	0.0912287	0.436909
RIFIN	>PFIT_0500500 | Plasmodium falciparum IT | rifin (RIF) | protein | length=340	PFIT_0500500	1023						2.63482	5.3932	0.0778278	0.108492	1.86425	8.03306	1.16233		0.329964	0.986284	0.40986	0.588866
RIFIN	>PFIT_0500600 | Plasmodium falciparum IT | rifin (RIF) | protein | length=309	PFIT_0500600	930						0.67627	1.39043	0.0856106	0.119342	0.4458	1.06462	0.127856		0.63518	0.482183	0.112712	0.107959
RIFIN	>PFIT_0536500 | Plasmodium falciparum IT | rifin | protein | length=361	PFIT_0536500	1086						1.07552	8.25554	0.293252	0	0	0	0		0.0777055	0.825839	0	0.0924508
RIFIN	>PFIT_0536600 | Plasmodium falciparum IT | rifin (RIF) | protein | length=337	PFIT_0536600	1014						22.4175	280.64	13.2696	2.84584	0	0	0		0.832231	41.2388	3.92823	5.84191
RIFIN	>PFIT_0537200 | Plasmodium falciparum IT | rifin (RIF) | protein | length=328	PFIT_0537200	987						4.09638	10.9178	1.04866	0.674698	0	0	0		0.341999	8.74598	2.23025	1.52586
RIFIN	>PFIT_0537300 | Plasmodium falciparum IT | rifin (RIF) | protein | length=341	PFIT_0537300	1026						1.57627	7.39396	0.0776002	0.432701	0	0	0		0.411248	4.15213	0.204331	0.782859
RIFIN	>PFIT_0537400 | Plasmodium falciparum IT | rifin | protein | length=352	PFIT_0537400	1059						0.169683	1.62808	0.451093	0.209609	0	0	0		0.318747	1.79965	0.197964	0.379232
RIFIN	>PFIT_0537500 | Plasmodium falciparum IT | rifin | protein | length=341	PFIT_0537500	1026						7.79377	35.8775	3.56961	4.54336	0	0	0		2.13849	17.0456	2.75847	9.00287
RIFIN	>PFIT_0616600 | Plasmodium falciparum IT | rifin | protein | length=380	PFIT_0616600	1143						0.0786065	6.56168	0.208971	0.194204	0	14.2061	1.0403		0.0738304	1.86356	0.458538	0.527043
RIFIN	>PFIT_0700200 | Plasmodium falciparum IT | rifin | protein | length=349	PFIT_0700200	1050						0.0855688	0.738916	0	0	0	0.18859	0		0	1.17446	0.0998303	0
RIFIN	>PFIT_0700250 | Plasmodium falciparum IT | rifin | protein | length=328	PFIT_0700250	987						4.09638	58.432	3.79133	0.224899	0	5.61758	0.722833		0	2.72602	0	0.203448
RIFIN	>PFIT_0700400 | Plasmodium falciparum IT | rifin (RIF) | protein | length=326	PFIT_0700400	981						3.11397	28.0326	2.11016	0.791962	0.253574	12.7169	0.606045		0.516136	12.685	0.854816	1.02346
RIFIN	>PFIT_0700600 | Plasmodium falciparum IT | rifin (RIF) | protein | length=317	PFIT_0700600	954						0.0941795	0.632545	0.166914	0	0	0.103784	0		0	0.117513	0.109876	0.105243
RIFIN	>PFIT_0700700 | Plasmodium falciparum IT | rifin | protein | length=331	PFIT_0700700	996						5.23207	23.7156	1.83856	0.557168	13.4035	15.3088	0.955069		6.77817	9.67998	1.68388	1.61288
RIFIN	>PFIT_0711100 | Plasmodium falciparum IT | rifin | protein | length=345	PFIT_0711100	1038						1.99084	11.2119	0.0767031	1.06925	0.319533	5.91389	1.83285		1.30078	12.2044	2.82756	1.35416
RIFIN	>PFIT_0731300 | Plasmodium falciparum IT | rifin | protein | length=333	PFIT_0731300	1002						6.18709	38.9738	3.49619	0.88613	0	16.7981	1.06802		1.68439	111.772	23.6424	22.6455
RIFIN	>PFIT_0731500 | Plasmodium falciparum IT | rifin | protein | length=343	PFIT_0731500	1032						4.61425	18.7951	1.85158	1.18301	0.32139	7.96301	0.345657		0.327086	9.88546	1.52357	0.972884
RIFIN	>PFIT_0731600 | Plasmodium falciparum IT | rifin (RIF) | protein | length=360	PFIT_0731600	1083						2.98661	17.7508	0.808676	0.102482	0.153128	1.73702	0.548966		0	2.07032	0.58073	0.278121
RIFIN	>PFIT_0731650 | Plasmodium falciparum IT | rifin (RIF) | protein | length=358	PFIT_0731650	1077						6.92416	45.4647	3.10487	2.57632	0.461943	23.7182	3.09134		0.783549	8.22331	0.973276	1.49157
RIFIN	>PFIT_0733200 | Plasmodium falciparum IT | rifin | protein | length=272	PFIT_0733200	819	Second-most dominant RIFIN of IT4CD36ICAM1					8.88599	31.3671	11.9573	3.92997	0.404976	17.6501	5.22664		60.2773	909.591	657.728	273.377
RIFIN	>PFIT_0733300 | Plasmodium falciparum IT | rifin (RIF) | protein | length=379	PFIT_0733300	1140						0.551694	1.1343	0.0698402	0.0973577	0	1.04221	0.208607		0.148049	0.59004	0	0
RIFIN	>PFIT_0733400 | Plasmodium falciparum IT | rifin | protein | length=310	PFIT_0733400	933						0	0.184795	0	0	0	0.21224	0		0	0.120158	0	0
RIFIN	>PFIT_0733500 | Plasmodium falciparum IT | rifin | protein | length=315	PFIT_0733500	948						0.189551	2.45526	0.0839851	0	0	1.04441	0.877998		0	0.709542	0.110572	0.635453
RIFIN	>PFIT_0733600 | Plasmodium falciparum IT | rifin | protein | length=342	PFIT_0733600	1029						0	0	0	0	0	0.192439	0		0.0820099	0	0	0
RIFIN	>PFIT_0733900 | Plasmodium falciparum IT | rifin (RIF) | protein | length=283	PFIT_0733900	851						0.844628	16.2081	0.46779	0.13042	0	3.25767	1.6767		0	2.37125	0	0.235961
RIFIN	>PFIT_0734200 | Plasmodium falciparum IT | rifin (RIF) | protein | length=326	PFIT_0734200	981						3.57191	22.8479	0.405799	0.113137	0	11.102	1.09088		0	5.59967	0.747964	0.818769
RIFIN	>PFIT_0800300 | Plasmodium falciparum IT | rifin (RIF) | protein | length=347	PFIT_0800300	1044						1.20485	2.97265	0.228787	0.425241	0	5.1212	0.455579		0	1.07383	0	0
RIFIN	>PFIT_0800400 | Plasmodium falciparum IT | rifin (RIF) | protein | length=233	PFIT_0800400	702						0.127988	0	0	0	0	0	0		0	5.27002	0.597275	0.429067
RIFIN	>PFIT_0800700 | Plasmodium falciparum IT | rifin (RIF) | protein | length=372	PFIT_0800700	1119						0	0.0770392	0	0	0	0.176961	0		0.301656	3.20594	1.31144	0.358898
RIFIN	>PFIT_0800960 | Plasmodium falciparum IT | rifin (RIF) | protein | length=254	PFIT_0800960	762						5.65967	20.2507	0.417941	0.291307	0	6.49671	1.56045		0	3.2367	0.825369	0.263521
RIFIN	>PFIT_0801000 | Plasmodium falciparum IT | rifin (RIF) | protein | length=284	PFIT_0801000	855						2.41694	16.0315	1.48992	2.98564	0.387924	1.85282	0.278143		0.592198	2.36016	0	0.469715
RIFIN	>PFIT_0801500 | Plasmodium falciparum IT | rifin (RIF) | protein | length=375	PFIT_0801500	1128						3.26572	15.5906	0.494082	0.983934	0.514567	12.7273	0.421653		0	5.86379	0.278781	0.712068
RIFIN	>PFIT_0835500 | Plasmodium falciparum IT | rifin (RIF) | protein | length=337	PFIT_0835500	1014	Dominant RIFIN of IT4CD36ICAM1					34.9111	139.597	13.8978	5.25386	0	43.1582	6.5668		48.2694	3272.68	621.074	545.674
RIFIN	>PFIT_0900150 | Plasmodium falciparum IT | rifin (RIF) | protein | length=321	PFIT_0900150	966						7.81281	41.3186	3.54407	1.9532	0	6.86715	0.861638		38.0009	660.228	254.567	161.931
RIFIN	>PFIT_0900200 | Plasmodium falciparum IT | rifin (RIF) | protein | length=332	PFIT_0900200	999						25.6321	117.876	10.1216	3.33297	0	66.7004	6.30833		4.81494	662.097	170.821	127.638
RIFIN	>PFIT_0901100 | Plasmodium falciparum IT | rifin (RIF) | protein | length=329	PFIT_0901100	990						0	0.348311	0.0804221	0	0	0.20002	0.120107		0	0.22648	0	0.202832
RIFIN	>PFIT_0901200 | Plasmodium falciparum IT | rifin (RIF) | protein | length=307	PFIT_0901200	924						0.680661	1.02627	0.0861665	0	0	0.857229	0.128686		0	0.606643	0	0
RIFIN	>PFIT_0901700 | Plasmodium falciparum IT | rifin (RIF) | protein | length=369	PFIT_0901700	1110						0.404717	7.14508	0	0	0	2.49755	0.107123		0	1.31297	0	0.904519
RIFIN	>PFIT_1100200 | Plasmodium falciparum IT | rifin (RIF) | protein | length=339	PFIT_1100200	1020						14.3579	166.582	13.1135	1.95861	0.162586	14.8515	2.09834		0	8.02339	2.05533	1.96866
RIFIN	>PFIT_1100400 | Plasmodium falciparum IT | rifin (RIF) | protein | length=346	PFIT_1100400	1041						0.690469	4.22339	0.152964	0	0.079653	2.94842	0.913783		0	1.4	0.402773	0
RIFIN	>PFIT_1149900 | Plasmodium falciparum IT | rifin (RIF) | protein | length=325	PFIT_1149900	978						5.14463	23.9757	2.03522	0.567422	0	4.96062	0.607904		0.258859	8.59721	0.857438	2.66916
RIFIN	>PFIT_1150200 | Plasmodium falciparum IT | rifin | protein | length=376	PFIT_1150200	1131						3.25706	27.2874	1.05594	0.0981324	0.293258	3.50168	0.841069		0.149228	10.8044	1.85361	3.10703
RIFIN	>PFIT_1150300 | Plasmodium falciparum IT | rifin (RIF) | protein | length=322	PFIT_1150300	969						0.463608	1.5124	0	0.458154	0	0.817419	0		0.261264	1.15694	0.108175	0.518068
RIFIN	>PFIT_1150500 | Plasmodium falciparum IT | rifin (RIF) | protein | length=335	PFIT_1150500	1008						2.31749	10.0062	0.157972	0	0	4.12541	0.943699		1.84181	328.538	35.1486	28.2878
RIFIN	>PFIT_1150600 | Plasmodium falciparum IT | rifin (RIF) | protein | length=359	PFIT_1150600	1080						32.0289	199.713	7.51946	2.05533	0.307106	6.05061	0.990884		0.312549	1.55705	0.194114	0.278893
RIFIN	>PFIT_1150800 | Plasmodium falciparum IT | rifin (RIF) | protein | length=371	PFIT_1150800	1116						7.56778	34.4519	1.49819	0.397806	0	8.96057	0.852373		0.9074	7.73502	1.12712	1.70935
RIFIN	>PFIT_1240100 | Plasmodium falciparum IT | rifin | protein | length=370	PFIT_1240100	1113						1.13015	2.86582	0.143069	0	0.149	2.66873	0.427335		0.303282	1.30943	0	0
RIFIN	>PFIT_1240200 | Plasmodium falciparum IT | rifin (RIF) | protein | length=332	PFIT_1240200	999						12.7711	72.3137	6.6149	1.99978	0.249005	49.3563	7.73663		0.168945	18.6285	6.50546	3.51757
RIFIN	>PFIT_1300120 | Plasmodium falciparum IT | rifin | protein | length=343	PFIT_1300120	1032						5.22368	15.7044	0.771491	0	0	1.53504	0.345657		0.654172	4.01936	0.507858	0.486442
RIFIN	>PFIT_1300150 | Plasmodium falciparum IT | rifin (RIF) | protein | length=242	PFIT_1300150	729						0.123247	0.946029	0.21843	0	0	0	0		0	0	0	0.5509
RIFIN	>PFIT_1300250 | Plasmodium falciparum IT | rifin (RIF) | protein | length=346	PFIT_1300250	1041						1.81248	8.11554	0.0764821	0	0	2.7582	0.228446		0.0810645	7.32307	1.61109	1.06092
RIFIN	>PFIT_1400300 | Plasmodium falciparum IT | rifin | protein | length=315	PFIT_1400300	948						3.79102	43.4672	1.51173	0.702454	0	27.2591	2.88485		0	6.50413	0.552858	0.635453
RIFIN	>PFIT_1400400 | Plasmodium falciparum IT | rifin (RIF) | protein | length=325	PFIT_1400400	978						11.0242	82.9455	10.4203	3.29105	0.169568	50.821	7.05169		0.690292	100.301	40.1924	24.8438
RIFIN	>PFIT_1400500 | Plasmodium falciparum IT | rifin (RIF) | protein | length=321	PFIT_1400500	966						2.32524	9.995	0.494521	0.459577	0.429186	6.96964	0.984729		0.0873584	0.580267	0	0.103935
RIFIN	>PFIT_1401300 | Plasmodium falciparum IT | rifin | protein | length=344	PFIT_1401300	1035						0	0	0	0	0	0	0		0	0	0	0
RIFIN	>PFIT_1401400 | Plasmodium falciparum IT | rifin | protein | length=344	PFIT_1401400	1035						0	0	0	0	0	0	0		0	0	0	0
RIFIN	>PFIT_1401500 | Plasmodium falciparum IT | rifin | protein | length=358	PFIT_1401500	1077						2.33586	7.36401	0.369628	0.103053	0.153981	3.58532	0.552024		0	3.43505	0.681293	0.839011
RIFIN	>PFIT_bin00500 | Plasmodium falciparum IT | rifin (RIF) | protein | length=378	PFIT_bin00500	1137	Dominant RIFIN of FCR3CSA					412.096	2693.26	121.142	41.6814	0.802204	87.5153	11.1899		0.59376	41.609	6.17683	6.09297
RIFIN	>PFIT_bin00800 | Plasmodium falciparum IT | rifin (RIF) | protein | length=337	PFIT_bin00800	1014						0.797461	1.27525	0	0	0	0.292929	0		0.499338	0.663359	0	0.396062
RIFIN	>PFIT_bin01100 | Plasmodium falciparum IT | rifin (RIF) | protein | length=367	PFIT_bin01100	1104						4.55747	22.8011	0.721176	0.201065	0	1.79366	0		0.152877	3.45259	0.664631	0.363774
RIFIN	>PFIT_bin01200 | Plasmodium falciparum IT | rifin (RIF) | protein | length=347	PFIT_bin01200	1044						0.602424	4.78927	0.0762623	0.10631	0	4.17283	0.455579		0.0808316	2.04027	0.401616	0
RIFIN	>PFIT_bin01700 | Plasmodium falciparum IT | rifin (RIF) | protein | length=317	PFIT_bin01700	954						0.188359	0	0	0	0	0.726488	0		0	0	0	0
RIFIN	>PFIT_bin01800 | Plasmodium falciparum IT | rifin | protein | length=375	PFIT_bin01800	1128						0.159304	1.45207	0.141166	0.0983934	0.588076	0.877747	0.527066		0.149624	0.596317	0	0
RIFIN	>PFIT_bin02000 | Plasmodium falciparum IT | rifin | protein | length=317	PFIT_bin02000	954						1.13015	4.69891	0.250371	0.930715	1.73834	19.8227	2.11887		0	1.7627	0.659257	0.105243
RIFIN	>PFIT_bin02300 | Plasmodium falciparum IT | rifin (RIF) | protein | length=332	PFIT_bin02300	999						46.2277	137.292	4.78185	1.77758	0	10.2082	1.30928		5.15283	120.412	20.2509	39.5978
RIFIN	>PFIT_bin02800 | Plasmodium falciparum IT | rifin (RIF) | protein | length=327	PFIT_bin02800	984						3.01317	24.9685	0.890037	1.12792	0	8.15021	0.483358		0.0857604	7.97514	1.27831	2.14272
RIFIN	>PFIT_bin02900 | Plasmodium falciparum IT | rifin (RIF) | protein | length=318	PFIT_bin02900	957						0.751074	12.341	0.499171	0.115975	0	2.06917	0.745493		0	6.20868	0.547658	0
RIFIN	>PFIT_bin03400 | Plasmodium falciparum IT | rifin (RIF) | protein | length=329	PFIT_bin03400	990						29.4953	78.0216	6.35334	1.79374	0.418782	13.4013	1.20107		0.0852406	66.4719	9.63514	6.69344
RIFIN	>PFIT_bin03500 | Plasmodium falciparum IT | rifin (RIF) | protein | length=375	PFIT_bin03500	1128						0.159304	2.52201	0.141166	0.590361	0	1.57995	0.105413		0.149624	0.79509	0	0.178017
RIFIN	>PFIT_bin03600 | Plasmodium falciparum IT | rifin (RIF) | protein | length=315	PFIT_bin03600	948						0.758205	4.00116	0.16797	0	0	1.67105	0.627142		0	0.354771	0	0
RIFIN	>PFIT_bin03700 | Plasmodium falciparum IT | rifin (RIF) | protein | length=326	PFIT_bin03700	981						2.1981	13.533	0.486959	0.678824	0	3.73432	0.121209		0.34409	3.08553	0.747964	0.614077
RIFIN	>PFIT_bin03900 | Plasmodium falciparum IT | rifin (RIF) | protein | length=305	PFIT_bin03900	918						0.195746	2.6294	0.346919	0	0.361302	0.754977	0.129527		0	0.854851	0	0.10937
RIFIN	>PFIT_bin04000 | Plasmodium falciparum IT | rifin (RIF) | protein | length=381	PFIT_bin04000	1146						1.09761	4.6639	0.0694746	0	0.0723549	3.45584	0.622545		0.220911	2.54345	0.0914675	0.700884
RIFIN	>PFIT_bin04400 | Plasmodium falciparum IT | rifin | protein | length=296	PFIT_bin04400	891						11.6973	44.6999	1.87651	2.24218	0.651438	20.3354	1.60143		0.378847	14.5954	1.88232	2.36637
RIFIN	>PFIT_bin04600 | Plasmodium falciparum IT | rifin (RIF) | protein | length=371	PFIT_bin04600	1116						1.28813	10.4283	0.713421	0.0994514	0.6687	10.4688	1.49165		2.64658	32.7483	9.29871	8.45677
RIFIN	>PFIT_bin04800 | Plasmodium falciparum IT | rifin (RIF) | protein | length=314	PFIT_bin04800	945						0.285229	1.55081	0	0	0.438723	0.314317	0.37748		0.357199	0.47453	0	0.106245
RIFIN	>PFIT_bin04900 | Plasmodium falciparum IT | rifin (RIF) | protein | length=338	PFIT_bin04900	1017						6.44921	21.1915	1.09602	1.30959	4.64736	26.1885	1.05227		1.57657	12.5666	1.95832	2.07319
RIFIN	>PFIT_bin05000 | Plasmodium falciparum IT | rifin (RIF) | protein | length=353	PFIT_bin05000	1062						0.169204	1.29879	0	0	0	0.186459	0		0.715154	0.527814	0	0.28362
RIFIN	>PFIT_bin05200 | Plasmodium falciparum IT | rifin (RIF) | protein | length=338	PFIT_bin05200	1017						21.998	119.605	4.38407	1.74612	0	4.0889	0.116918		0	11.9052	1.85525	1.2834
RIFIN	>PFIT_bin05750 | Plasmodium falciparum IT | rifin (RIF) | protein | length=330	PFIT_bin05750	993						5.24788	36.4621	2.96663	1.90009	0	10.3696	0.83821		0.169966	16.0315	0.844486	2.22441
RIFIN	>PFIT_bin05820 | Plasmodium falciparum IT | rifin (RIF) | protein | length=316	PFIT_bin05820	951						1.6061	7.97708	0.418601	0.116706	0.0871911	5.93435	2.37562		0.354945	1.17884	0.110223	0.105575
RIFIN	>PFIT_bin05840 | Plasmodium falciparum IT | rifin (RIF) | protein | length=345	PFIT_bin05840	1038						0	0	0	0	0	0.381541	0.114553		0.0812988	0	0	0
RIFIN	>PFIT_bin05860 | Plasmodium falciparum IT | rifin (RIF) | protein | length=315	PFIT_bin05860	948						0.0947756	2.27339	0	0.117076	0	2.50658	0.125428		0	1.89211	0	0.317727
RIFIN	>PFIT_bin05900 | Plasmodium falciparum IT | rifin (RIF) | protein | length=337	PFIT_bin05900	1014						0	2.97558	0	0.437822	0	5.95622	0.117264		0	0.663359	0.103375	0.0990154
RIFIN	>PFIT_bin06000 | Plasmodium falciparum IT | rifin | protein | length=262	PFIT_bin06000	789						0.113875	0.655566	0	0	0	0.376464	0		0	0	0	0
RIFIN	>PFIT_bin06700 | Plasmodium falciparum IT | rifin (RIF) | protein | length=371	PFIT_bin06700	1116						18.2754	55.3084	2.92503	1.88958	0	54.2958	5.54043		0.0756167	13.3605	3.94491	1.52942
RIFIN	>PFIT_bin06800 | Plasmodium falciparum IT | rifin (RIF) | protein | length=340	PFIT_bin06800	1023						2.81047	38.258	1.63438	0.86794	0.324218	72.2008	6.97396		0.824909	15.9997	2.86902	1.37402
RIFIN	>PFIT_bin07100 | Plasmodium falciparum IT | rifin | protein | length=328	PFIT_bin07100	987						7.28245	37.3825	3.87199	1.1245	0	7.32292	1.44567		0	20.8995	5.73493	4.27241
RIFIN	>PFIT_bin07200 | Plasmodium falciparum IT | rifin | protein | length=360	PFIT_bin07200	1083						47.7858	242.78	12.2772	3.3819	0.0765639	2.01128	0.439173		0	1.34571	0	0.278121
RIFIN	>PFIT_bin08000 | Plasmodium falciparum IT | rifin | protein | length=358	PFIT_bin08000	1077						0.667389	3.60196	0.295702	0.515264	0.230971	2.11442	1.54567		0.548484	0.624555	0.194655	0.372894
RIFIN	>PFIT_bin08400 | Plasmodium falciparum IT | rifin | protein | length=334	PFIT_bin08400	1005						11.7114	35.941	2.5351	0.993921	0.66005	93.9855	11.1216		0.587778	92.4748	17.7311	8.79138
RIFIN	>PFIT_bin08550 | Plasmodium falciparum IT | rifin | protein | length=102	PFIT_bin08550	308						0	0	0	0	0	0	0		0	0	0	0
RIFIN	>PFIT_bin08800 | Plasmodium falciparum IT | rifin | protein | length=321	PFIT_bin08800	966						50.6902	111.105	15.4126	4.71066	0.171674	1.53742	0.123091		0.349433	1.62475	0.434045	0.207871
RIFIN	>PFIT_bin09400 | Plasmodium falciparum IT | rifin (RIF) | protein | length=320	PFIT_bin09400	963						2.23918	2.59605	0.661415	0.230504	0	0.51407	0.493899		1.84024	0.23283	0	0.208518
RIFIN	>PFIT_bin09900 | Plasmodium falciparum IT | rifin (RIF) | protein | length=245	PFIT_bin09900	738						3.40884	12.8493	0.431533	0.30078	0	5.36639	0.483358		0.571736	2.58242	0.142035	0.136046
RIFIN	>PFIT_bin10000 | Plasmodium falciparum IT | rifin | protein | length=351	PFIT_bin10000	1056						0	0	0	0	0	0	0		0	0.106163	0	0
RIFIN	>PFIT_bin10200 | Plasmodium falciparum IT | rifin (RIF) | protein | length=145	PFIT_bin10200	438						0	0	0	0	0	0	0		0.192667	0	0.239319	0
RIFIN	>PFIT_bin10400 | Plasmodium falciparum IT | rifin (RIF) | protein | length=122	PFIT_bin10400	366						0	0	0	0	0	0	0		0	0	0	0
RIFIN	>PFIT_bin10600 | Plasmodium falciparum IT | rifin (RIF) | protein | length=197	PFIT_bin10600	591						0.456077	4.81358	0.134717	0	0	6.03106	0.804779		0	3.60414	0.53209	0.169884
2TM	>PF3D7_0101300 | Plasmodium falciparum 3D7 | Pfmc-2TM Maurer's cleft two transmembrane protein (MC-2TM) | protein | length=235	PF3D7_0101300	708		2.08827	27.2369	4.7025	1.153
2TM	>PF3D7_0114100 | Plasmodium falciparum 3D7 | Pfmc-2TM Maurer's cleft two transmembrane protein (MC-2TM) | protein | length=229	PF3D7_0114100	690		2.14275	47.5107	25.6768	1.33097
2TM	>PF3D7_0114200 | Plasmodium falciparum 3D7 | Plasmodium exported protein (hyp4), unknown function | protein | length=347	PF3D7_0114200	1044		0.128744	0.131936	0.113895	0
2TM	>PF3D7_0221500 | Plasmodium falciparum 3D7 | Pfmc-2TM Maurer's cleft two transmembrane protein, pseudogene | protein | length=225	PF3D7_0221500	678		0	17.0653	4.20906	0.150503
2TM	>PF3D7_0222100 | Plasmodium falciparum 3D7 | Pfmc-2TM Maurer's cleft two transmembrane protein (MC-2TM) | protein | length=229	PF3D7_0222100	690		3.50631	61.8837	7.75474	0.591541
2TM	>PF3D7_0324100 | Plasmodium falciparum 3D7 | Pfmc-2TM Maurer's cleft two transmembrane protein (MC-2TM) | protein | length=231	PF3D7_0324100	696		0.193116	30.0814	5.97947	0.439831
2TM	>PF3D7_0601200 | Plasmodium falciparum 3D7 | Pfmc-2TM Maurer's cleft two transmembrane protein (MC-2TM) | protein | length=234	PF3D7_0601200	705		7.81667	250.278	34.0695	3.76321
2TM	>PF3D7_0601300 | Plasmodium falciparum 3D7 | RESA-like protein | protein | length=282	PF3D7_0601300	849		0	0	0	0
2TM	>PF3D7_0631300 | Plasmodium falciparum 3D7 | RESA-like protein | protein | length=282	PF3D7_0631300	849		0	0	0	0
2TM	>PF3D7_0631400 | Plasmodium falciparum 3D7 | Pfmc-2TM Maurer's cleft two transmembrane protein (MC-2TM) | protein | length=231	PF3D7_0631400	696		1.93116	42.5493	7.85873	0.586441
2TM	>PF3D7_0700800 | Plasmodium falciparum 3D7 | Pfmc-2TM Maurer's cleft two transmembrane protein (MC-2TM) | protein | length=231	PF3D7_0700800	696		1.35181	91.6295	17.255	0.586441
2TM	>PF3D7_0701600 | Plasmodium falciparum 3D7 | Pfmc-2TM Maurer's cleft two transmembrane protein (MC-2TM) | protein | length=235	PF3D7_0701600	708		3.60701	73.1506	7.05375	1.44125
2TM	>PF3D7_0701700 | Plasmodium falciparum 3D7 | RESA-like protein | protein | length=282	PF3D7_0701700	849		0	0	0	0
2TM	>PF3D7_0713100 | Plasmodium falciparum 3D7 | Pfmc-2TM Maurer's cleft two transmembrane protein (MC-2TM) | protein | length=231	PF3D7_0713100	696		0.965579	23.7485	3.92937	0.14661
2TM	>PF3D7_1039700 | Plasmodium falciparum 3D7 | Pfmc-2TM Maurer's cleft two transmembrane protein (MC-2TM) | protein | length=231	PF3D7_1039700	696		1.73804	14.447	2.0501	1.17288
2TM	>PF3D7_1100800 | Plasmodium falciparum 3D7 | Pfmc-2TM Maurer's cleft two transmembrane protein (MC-2TM) | protein | length=231	PF3D7_1100800	696		1.35181	44.7263	14.1799	0.879662
2TM	>PF3D7_1101700 | Plasmodium falciparum 3D7 | Pfmc-2TM Maurer's cleft two transmembrane protein (MC-2TM) | protein | length=231	PF3D7_1101700	696		0.386232	22.1652	2.56263	0.293221
2TM	>PF3D7_1301700 | Plasmodium falciparum 3D7 | Plasmodium exported protein (hyp8), unknown function (GEXP07) | protein | length=245	PF3D7_1301700	738		12106.6	750.483	133.407	61.9435
2TM	>PFIT_0112800 | Plasmodium falciparum IT | Pfmc-2TM Maurer's cleft two transmembrane protein | protein | length=231	PFIT_0112800	696						688.571	3126.36	699.745	110.828	22.8741	9414.76	2453.98		21.2183	3280.92	1501.69	520.328
2TM	>PFIT_0220900 | Plasmodium falciparum IT | Pfmc-2TM Maurer's cleft two transmembrane protein, pseudogene | protein | length=225	PFIT_0220900	678						14.577	76.925	10.3339	3.43767	0.489196	118.578	27.3589		0	10.5824	4.94734	1.48085
2TM	>PFIT_0222000 | Plasmodium falciparum IT | Pfmc-2TM Maurer's cleft two transmembrane protein | protein | length=227	PFIT_0222000	684						203.733	861.691	154.929	26.9356	5.45518	1200.86	243.723		0.616873	116.533	43.5225	13.2107
2TM	>PFIT_0711200 | Plasmodium falciparum IT | Pfmc-2TM Maurer's cleft two transmembrane protein, putative | protein | length=231	PFIT_0711200	696						27.6255	132.531	17.159	2.55144	34.5495	5459.34	674.143		0.848732	58.631	20.1812	7.78978
2TM	>PFIT_1102000 | Plasmodium falciparum IT | Pfmc-2TM Maurer's cleft two transmembrane protein | protein | length=226	PFIT_1102000	681						1345.47	5744.34	1008.49	176.831	17.6552	5753.33	1119.74		4.58497	450.9	132.22	58.5307
PHIST	Plasmodium exported protein (PHISTa), unknown function, pseudogene	PF3D7_0102000	759		0.885432	0	0	0.268882
PHIST	Plasmodium exported protein (PHISTc), unknown function,liver stage associated protein 2 (LSAP2)	PF3D7_0202100	909		708.418	102.283	129.24	788.936
PHIST	Plasmodium exported protein (PHISTc), unknown function (GEXP20)	PF3D7_0219700	888		422.449	54.1347	50.2137	51.7099
PHIST	Plasmodium exported protein (PHISTb), unknown function (PfD80)	PF3D7_0401800	1683		95.6753	901.578	48.4668	352.444
PHIST	Plasmodium exported protein (PHISTa), unknown function	PF3D7_0402000	1287		113.835	1969.26	841.027	98.8694
PHIST	Plasmodium exported protein (PHISTb), unknown function	PF3D7_0424600	930		1598.02	927.456	371.549	517.007
PHIST	Plasmodium exported protein (PHISTa), unknown function, pseudogene	PF3D7_0425300	699		0	0	0	0
PHIST	Plasmodium exported protein (PHISTb), unknown function	PF3D7_0532300	1530		2951.54	1561.79	235.792	75.5636
PHIST	Plasmodium exported protein (PHISTb), unknown function	PF3D7_0532400	1587		0	0.26038	0.0749251	0
PHIST	Plasmodium exported protein (PHISTb), unknown function	PF3D7_0631100	1401		1.82281	8.25856	5.00746	1.31102
PHIST	Plasmodium exported protein (PHISTc), unknown function (GEXP11)	PF3D7_0731100	2673		1128.27	200.608	72.6426	132.657
PHIST	Plasmodium exported protein (PHISTc), unknown function	PF3D7_0801000	3660		747.914	843.118	167.671	65.6574
PHIST	Plasmodium exported protein (PHISTb), unknown function (GEXP09)	PF3D7_0831000	1281		111.22	135.16	16.244	3.50491
PHIST	Plasmodium exported protein (PHISTa-like), unknown function, pseudogene	PF3D7_0832700	783		2.91819	3.16646	0	0
PHIST	Plasmodium exported protein (PHISTc), unknown function	PF3D7_0936800	1152		5726.72	1541.46	104.972	47.2116
PHIST	Plasmodium exported protein (PHISTb), unknown function	PF3D7_0937000	1074		0	0	0.110713	0.0950101
PHIST	Plasmodium exported protein (PHISTc), unknown function	PF3D7_1001800	783		455.925	54.3576	192.254	466.416
PHIST	Plasmodium exported protein (PHISTc), unknown function	PF3D7_1016500	2304		21.1764	4.30441	8.92828	3.72024
PHIST	RESA-like protein with PHIST and DnaJ domains	PF3D7_1038800	2736		80.7139	8.45778	17.1232	11.3006
PHIST	Plasmodium exported protein (PHISTb), unknown function (GEXP02)	PF3D7_1102500	1875		60.9319	168.228	157.019	46.4218
PHIST	Plasmodium exported protein (PHISTb), unknown function	PF3D7_1201000	1962		480.226	4788.85	1465.3	181.718
PHIST	RESA-like protein with PHIST and DnaJ domains	PF3D7_1201100	2703		199.947	174.482	12.3173	6.49316
PHIST	Plasmodium exported protein (PHISTa), unknown function, pseudogene	PF3D7_1253300	618		870.176	93.6104	56.9518	23.4463
PHIST	Plasmodium exported protein (PHISTa-like), unknown function, pseudogene	PF3D7_1301300	744		168.372	43.6921	17.5802	6.85758
PHIST	Plasmodium exported protein (PHISTb), unknown function	PF3D7_1401600	1437		816.179	102.467	76.8711	1818.63
PHIST	Plasmodium exported protein (PHISTb), unknown function	PF3D7_1476300	1719		24.7862	5.92952	34.3783	930.714
PHIST	Plasmodium exported protein (PHISTa), unknown function	PF3D7_0115100	882		0.304781	1.56169	1.8874	1.6197
PHIST	Plasmodium exported protein (PHISTb), unknown function	PF3D7_0201600	1458		400.276	365.703	134.401	19.5263
PHIST	knob associated heat shock protein 40 (KAHsp40)	PF3D7_0201800	1266		1197.04	679.022	155.442	39.9781
PHIST	Plasmodium exported protein (PHISTc), unknown function	PF3D7_0219800	960		108.507	54.9529	90.7897	191.752
PHIST	Plasmodium exported protein (PHISTb), unknown function	PF3D7_0402100	1728		320.076	58.1095	17.3405	311.969
PHIST	Plasmodium exported protein (PHISTc), unknown function	PF3D7_0424000	1044		202.128	1103.25	278.131	24.6305
PHIST	Plasmodium exported protein (PHISTa), unknown function	PF3D7_0424900	852		235.531	17.4601	3.20991	6.94644
PHIST	Plasmodium exported protein (PHISTa), unknown function	PF3D7_0425400	696		34.7608	2.96856	0.85421	1.31949
PHIST	Plasmodium exported protein (PHISTc), unknown function	PF3D7_0532200	681		67.1056	16.7878	56.3974	69.9751
PHIST	Plasmodium exported protein (PHISTb), unknown function	PF3D7_0601500	1404		1.62745	4.41478	2.03258	1.38089
PHIST	Plasmodium exported protein (PHISTa), unknown function, pseudogene	PF3D7_0601700	870		35.6878	27.0732	35.2618	10.4387
PHIST	Plasmodium exported protein (PHISTb), unknown function, pseudogene	PF3D7_0702100	2016		65.2708	6.96904	3.18498	92.3226
PHIST	Plasmodium exported protein (PHISTb), unknown function (PfG174)	PF3D7_0731300	954		699.235	278.803	100.584	29.7352
PHIST	Plasmodium exported protein (PHISTa), unknown function	PF3D7_0800600	876		2.14808	1.88686	2.44328	4.6594
PHIST	Plasmodium exported protein (PHISTc), unknown function	PF3D7_0830600	1371		1723.98	118.753	103.208	90.6533
PHIST	Plasmodium exported protein (PHISTa-like), unknown function	PF3D7_0832200.1	861		0.312215	0.319956	0	0
PHIST	Plasmodium exported protein (PHISTa-like), unknown function	PF3D7_0832200.2	882		79.7003	149.61	22.7836	3.93355
PHIST	Plasmodium exported protein (PHISTa-like), unknown function	PF3D7_0832300	780		0.172319	4.06159	3.04887	0
PHIST	Plasmodium exported protein (PHISTb), unknown function, pseudogene	PF3D7_0902700	1347		17.7615	120.255	118.73	71.9664
PHIST	Plasmodium exported protein (PHISTb), unknown function (GEXP05)	PF3D7_0936600	894		758.341	162.239	32.7191	18.1482
PHIST	Plasmodium exported protein (PHISTb), unknown function, pseudogene	PF3D7_0936900	1092		6.76966	33.4262	6.85997	0.093444
PHIST	Plasmodium exported protein (PHISTa), unknown function	PF3D7_1001300	837		13.3285	51.1798	228.01	40.7188
PHIST	Plasmodium exported protein (PHISTc), unknown function	PF3D7_1001700	801		747.889	120.029	325.247	475.044
PHIST	Plasmodium exported protein (PHISTc), unknown function	PF3D7_1016700	2493		164.223	182.936	17.6952	24.5586
PHIST	Plasmodium exported protein (PHISTc), unknown function	PF3D7_1016800	945		545.173	56.554	23.907	386.351
PHIST	Plasmodium exported protein (PHISTa), unknown function, pseudogene	PF3D7_1100600	846		0	0.976887	0.140551	0.120616
PHIST	Plasmodium exported protein (PHISTc), unknown function (GEXP12)	PF3D7_1148700	1113		1438.28	323.128	70.4035	20.8116
PHIST	Plasmodium exported protein (PHISTa), unknown function	PF3D7_1149700	258		10.4193	1.06776	1.8435	0.791014
PHIST	Plasmodium exported protein (PHISTc), unknown function	PF3D7_1200900	1152		243.032	269.384	216.653	184.595
PHIST	Plasmodium exported protein (PHISTb), unknown function	PF3D7_1252700	1353		66.3599	177.445	513.414	398.133
PHIST	Plasmodium exported protein (PHISTb), unknown function	PF3D7_1252800	1881		71.8132	228.031	182.31	109.69
PHIST	Plasmodium exported protein (PHISTa), unknown function	PF3D7_1253100	867		373.926	144.255	107.386	208.672
PHIST	Plasmodium exported protein (PHISTa), unknown function	PF3D7_1253800	855		1.41483	0	0.278143	0.238692
PHIST	Plasmodium exported protein (PHISTa), unknown function, pseudogene	PF3D7_1301100	834		0	0	0	0
PHIST	Plasmodium exported protein (PHISTa), unknown function	PF3D7_1301500	927		9.42455	113.521	71.318	33.3531
PHIST	Plasmodium exported protein (PHISTa), unknown function	PF3D7_1372000	1254		974.838	115.553	11.3786	6.34704
PHIST	Plasmodium exported protein (PHISTb), unknown function (GEXP04)	PF3D7_1372100	1830		3.15823	1.95698	2.01426	2.5092
PHIST	Plasmodium exported protein (PHISTa), unknown function, pseudogene	PF3D7_1400900	834		0	0.165157	0	0
PHIST	Plasmodium exported protein (PHISTb), unknown function	PF3D7_1476200	1539		163.229	391.117	82.0521	8.81834
PHIST	Plasmodium exported protein (PHISTb), unknown function	PF3D7_1477500	1503		674.01	409.557	127.292	20.0959
PHIST	Plasmodium exported protein (PHISTa), unknown function (GEXP17)	PF3D7_1478000	849		139.475	6.00285	1.5406	6.97099
PHIST	Plasmodium exported protein (PHISTa), unknown function, pseudogene	PF3D7_1478500	795		0	0	0	0
PHIST	Plasmodium exported protein (PHISTa), unknown function	PF3D7_1479200	855		9.74659	3.06091	0.278143	1.90954
PHIST	Plasmodium exported protein (PHISTa), unknown function, pseudogene	PF3D7_1479300	834		0	0	0	0
PHIST	ring-infected erythrocyte surface antigen (RESA)	PF3D7_0102200	3258		1740.63	77.0724	16.095	1442.7
PHIST	RESA-like protein	PF3D7_0324000	849		0.158314	0	0	0
PHIST	Plasmodium exported protein (PHISTb), unknown function	PF3D7_0424800	945		44.8029	3.06091	0.880786	5.18303
PHIST	RESA-like protein	PF3D7_0601300	849		0	0	0	0
PHIST	Plasmodium exported protein, unknown function, fragment	PF3D7_0732600	213		0	0	0	0
PHIST	Plasmodium exported protein (PHIST), unknown function	PF3D7_0831500	1008		876.856	687.475	201.362	177.458
PHIST	Plasmodium exported protein (PHISTa), unknown function, pseudogene	PF3D7_0831750	867		16.2779	20.0177	20.8463	5.88471
PHIST	Plasmodium exported protein (PHIST), unknown function, pseudogene	PF3D7_0831900	864		669.865	456.108	63.0312	15.8258
PHIST	Plasmodium exported protein (PHISTa), unknown function, pseudogene	PF3D7_1000700	867		0	0.476613	0.274293	0.235388
PHIST	Plasmodium exported protein (PHISTc), unknown function	PF3D7_1016600	891		244.379	16.5413	112.233	89.4432
PHIST	ring-infected erythrocyte surface antigen	PF3D7_1149200	3273		281.465	11.3627	2.43407	593.258
PHIST	Plasmodium exported protein (PHISTa-like), unknown function	PF3D7_1201200	666		1957.6	216.125	80.1634	541.919
PHIST	Plasmodium exported protein (PHISTa), unknown function, pseudogene	PF3D7_1253900	828		0.324658	0.166354	0	0.246475
PHIST	Plasmodium exported protein (PHIST), unknown function	PF3D7_1372300	621		274.228	32.1618	12.4459	20.5396
PHIST	Plasmodium exported protein (PHISTa), unknown function (Pfg14-748)	PF3D7_1477700	876		2.45495	1.72963	4.75081	11.0661
PHIST	Plasmodium exported protein (PHISTa), unknown function, pseudogene	PFIT_0100500	717						0.37593	1.08209	0.111043	0	0.34694	1.10471	0.331677		0.588481	0.781783	0.58478	0.14003
PHIST	Plasmodium exported protein (PHISTa), unknown function	PFIT_0200400	258						0	0	0	0	0	0	0		0	0	0	0
PHIST	Plasmodium exported protein (PHISTb), unknown function	PFIT_0200900	1476						0	0	0.107883	0	0	0.26832	0		441.895	1448.44	263.617	102.714
PHIST	Plasmodium exported protein (PHISTc), unknown function	PFIT_0219100	888						230.082	49.2195	15.1525	130.486	484.253	94.6615	22.3618		375.375	74.3597	20.5394	11.4196
PHIST	Plasmodium exported protein (PHISTc), unknown function	PFIT_0219200	960						150.307	33.8542	126.145	191.107	212.134	41.151	66.1415		190.049	45.1934	65.6228	153.635
PHIST	Plasmodium exported protein (PHISTb), unknown function	PFIT_0400500	1563						1820.74	3924.26	257.752	337.295	112.999	3049.29	470.527		125.907	3851.9	508.014	463.53
PHIST	Plasmodium exported protein (PHISTa), unknown function	PFIT_0400700	1233						604.155	3766.05	1156.36	264.012	55.2119	2890.88	1259.84		46.5401	2153.41	1546.4	519.678
PHIST	Plasmodium exported protein (PHISTb), unknown function	PFIT_0400800	1719						564.799	108.273	63.824	469.454	759.727	169.279	42.1947		971.52	137.412	41.2824	69.4459
PHIST	Plasmodium exported protein (PHISTc), unknown function	PFIT_0422200	1047						75.8596	311.975	65.93	19.505	32.0746	283.601	109.366		14.0244	184.919	83.7974	50.6323
PHIST	Plasmodium exported protein (PHISTb), unknown function	PFIT_0422800	930						1934.81	1961.16	572.135	2043.85	4457.64	3390.08	670.477		3251.58	2047.11	938.55	667.185
PHIST	Plasmodium exported protein (PHISTb), unknown function	PFIT_0423000	945						324.211	74.6214	7.83541	94.4277	587.451	206.611	21.6422		411.225	160.391	17.8585	8.28712
PHIST	Plasmodium exported protein (PHISTa), unknown function	PFIT_0423100	852						920.513	346.345	59.9937	143.945	886.705	554.548	109.835		616.172	671.725	177.164	116.664
PHIST	Plasmodium exported protein (PHISTa), unknown function, pseudogene	PFIT_0423500	699						0.128537	0.123329	0	0	0.118625	0	0		0	0	0	0
PHIST	Plasmodium exported protein (PHISTa), unknown function	PFIT_0423600	696						11.1018	2.22949	0	0.637861	10.3648	4.26767	0.85421		9.33605	3.54363	2.4097	0.28851
PHIST	Plasmodium exported protein (PHISTa), unknown function, pseudogene	PFIT_0423900	837						0.107344	0.41198	0	0	0	0.236583	0		0	0	0	0
PHIST	Plasmodium exported protein (PHISTc), unknown function	PFIT_0535900	681						53.8292	32.5333	70.6155	58.346	49.0694	57.7194	78.0485		80.0511	46.2588	54.7967	108.363
PHIST	Plasmodium exported protein (PHISTb), unknown function	PFIT_0536000	1530						6804.2	5633.2	480.205	157.414	1449.34	4977.03	1683.18		2275.67	7898.97	1262.25	532.653
PHIST	Plasmodium exported protein (PHISTb), unknown function	PFIT_0536100	1587						1505.15	2548.51	622.845	174.14	0	0.0623881	0.0749251		232.852	2925.75	893.726	435.2
PHIST	Plasmodium exported protein (PHISTb), unknown function	PFIT_0600300	1806						2.13922	6.15764	4.01175	1.41347	1.23965	6.24979	11.7853		2.2896	3.72451	6.6747	3.3356
PHIST	Plasmodium exported protein (PHISTa), unknown function, pseudogene	PFIT_0600500	870						50.6036	51.0305	91.4232	34.8272	23.8272	74.0867	144.464		20.9515	68.8109	124.34	79.0518
PHIST	Plasmodium exported protein (PHISTb), unknown function	PFIT_0701000	2028						193.384	25.2499	36.5897	321.087	469.914	48.8703	5.80459		539.161	72.8589	12.7668	47.4779
PHIST	Plasmodium exported protein (PHISTc), unknown function	PFIT_0730000	2673						1238.5	477.573	127.722	175.554	1290.81	470.232	115.659		1025.7	892.877	223.996	161.063
PHIST	Plasmodium exported protein (PHISTb), unknown function	PFIT_0730200	954						501.412	604.442	234.43	80.9722	98.8245	1267.93	588.922		95.4453	945.276	314.685	172.703
PHIST	Plasmodium exported protein (PHISTa), unknown function	PFIT_0732300	1242						0.723408	0.485868	0.128209	0	0.60086	0.876899	0.0957376		0.0679454	0.361055	0.0843976	0.0808387
PHIST	Plasmodium exported protein (PHISTb), unknown function	PFIT_0732400	1830						0.0981937	0.0471076	0	0	0	0.0541038	0.32488		0.0461138	0.061261	0	0
PHIST	Plasmodium exported protein (PHIST), unknown function, pseudogene	PFIT_0732700	621						405.687	148.398	12.4363	64.5195	344.627	179.844	18.956		954.497	305.633	49.9634	25.7067
PHIST	Plasmodium exported protein (PHISTa), unknown function	PFIT_0800900	882						1.73175	0.879662	2.61782	3.27175	0.940122	0.785793	2.29184		13.1079	1.52527	3.44652	9.10672
PHIST	Plasmodium exported protein (PHISTa), unknown function, pseudogene	PFIT_0801300	132						0	0	0	0	0	0	0		0	0	0	0
PHIST	Plasmodium exported protein (PHISTa), unknown function	PFIT_0801400	855						223.41	61.2019	9.12579	28.1688	19.1053	9.14828	0.834429		178.153	108.567	28.3203	10.0989
PHIST	Plasmodium exported protein (PHISTa), unknown function, pseudogene	PFIT_0802400	795						2.26031	29.1694	9.51408	3.62979	1.043	27.0253	14.508		0.424595	11.5633	10.9437	2.02066
PHIST	Plasmodium exported protein (PHISTa), unknown function	PFIT_0802900	849						1084.83	379.96	45.0136	157.788	1637.18	958.845	172.407		12.6234	8.18689	1.97544	0.236517
PHIST	Plasmodium exported protein (PHISTa), unknown function	PFIT_0803200	876						2.56413	0.984097	0.545328	0.506794	0.0946561	0.9042	0		1.63767	2.81549	0.239319	0.343841
PHIST	Plasmodium exported protein (PHISTc), unknown function	PFIT_0803800	3324						807.112	689.785	145.655	162.475	778.897	666.5	190.45		540.678	768.733	213.838	88.5914
PHIST	Plasmodium exported protein (PHISTc), unknown function	PFIT_0833500	1371						1522.55	463.291	75.8431	290.786	3476.48	1044.7	227.925		1712.2	1042.09	221.877	75.5026
PHIST	Plasmodium exported protein (PHISTb), unknown function	PFIT_0833900	1281						100.298	90.1774	9.57154	2.33932	13.0754	146.312	35.644		7.3782	125.235	24.2211	11.9134
PHIST	Plasmodium exported protein (PHIST), unknown function	PFIT_0834400	1008						855.153	747.041	180.799	183.218	922.06	831.369	250.198		900.308	674.314	241.776	122.813
PHIST	Plasmodium exported protein (PHISTa), unknown function, pseudogene	PFIT_0834700	867						18.4462	2.78408	5.14256	5.6326	24.4835	4.79633	9.46311		59.1788	2.84471	2.65984	3.2425
PHIST	Plasmodium exported protein (PHISTa-like), unknown function	PFIT_0835200.1	861						9.49605	19.0236	2.77414	1.03125	0.674136	45.4227	8.97665		0	1.04165	0.365233	0.11661
PHIST	Plasmodium exported protein (PHISTa-like), unknown function	PFIT_0835200.2	795						19.0996	19.7354	6.30934	1.9545	1.2516	36.2414	12.8628		0	0.846095	0.791108	0.126291
PHIST	Plasmodium exported protein (PHISTa-like), unknown function	PFIT_0835300	780						0.691133	3.75774	1.73526	0.284584	0.106306	1.90404	1.98177		0	0.431183	1.0751	0
PHIST	Plasmodium exported protein (PHISTa), unknown function, pseudogene	PFIT_0901400	837						0	0	0.0951229	0	0	0	0		0	0	0.125235	0
PHIST	Plasmodium exported protein (PHISTb), unknown function, pseudogene	PFIT_0902900	1380						32.944	97.5762	83.4833	46.9687	12.3176	71.3158	109.428		16.9388	47.1989	93.58	74.5009
PHIST	Plasmodium exported protein (PHISTb), unknown function	PFIT_0937200	894						219.292	253.703	42.4807	33.644	137.641	525.949	121.3		203.23	378.959	119.595	63.5652
PHIST	Plasmodium exported protein (PHISTc), unknown function	PFIT_0937400	939						1.53094	0.0918071	0	0	0.706443	1.05442	0.126631		0.269611	2.62659	0.111631	0
PHIST	Plasmodium exported protein (PHISTa), unknown function	PFIT_1000900	837						9.76834	46.7598	87.8935	28.9072	12.6805	37.6167	208.974		9.47729	10.4473	132.123	83.0083
PHIST	Plasmodium exported protein (PHISTc), unknown function	PFIT_1001300	801						893.537	221.813	344.911	450.048	1239.12	308.278	364.289		1232.22	336.743	295.621	370.019
PHIST	Plasmodium exported protein (PHISTc), unknown function	PFIT_1001400	783						232.708	50.7553	70.4664	161.45	510.75	127.967	74.5631		390.686	95.9286	63.0537	99.2476
PHIST	Plasmodium exported protein (PHISTc), unknown function	PFIT_1016000	2334						2.00174	2.54853	4.22991	4.13708	2.62896	0.721152	1.98686		3.32636	2.25752	4.89528	4.98997
PHIST	Plasmodium exported protein (PHISTc), unknown function	PFIT_1016100	891						121.914	39.572	129.301	72.8708	154.298	51.4496	92.0821		103.804	48.0641	125.057	132.066
PHIST	Plasmodium exported protein (PHISTc), unknown function	PFIT_1016200	2538						209.998	108.659	14.0853	42.5934	370.782	144.302	24.3153		252.234	147.666	27.7542	17.4852
PHIST	Plasmodium exported protein (PHISTc), unknown function	PFIT_1016300	948						362.801	48.9233	45.2679	335.305	1017.85	165.017	27.2179		676.174	152.315	25.7632	73.7126
PHIST	RESA-like protein with PHIST and DnaJ domains	PFIT_1038000	2736						159.564	26.8451	8.14802	16.997	139.653	27.7923	10.3869		156.655	44.4579	11.7618	9.68787
PHIST	Plasmodium exported protein (PHISTb), unknown function	PFIT_1038400	888						0.202359	0	0	0.124986	0.373508	0	0		0.0950317	0.126247	0	0
PHIST	Plasmodium exported protein (PHISTa), unknown function, pseudogene	PFIT_1038500	702						8.1912	0.859613	0	0.474307	1.65365	1.69248	0		2.28401	0.63879	0	0
PHIST	Plasmodium exported protein (PHISTb), unknown function	PFIT_1103300	1875						8.43366	4.68966	7.85563	5.32741	4.95301	3.85479	11.7955		11.5218	6.4574	7.82669	7.71084
PHIST	Plasmodium exported protein (PHISTc), unknown function	PFIT_1148900	1113						1379.03	793.289	66.527	26.8245	518.596	900.785	246.359		428.765	1379.74	224.053	60.5296
PHIST	Plasmodium exported protein (PHISTa), unknown, putative	PFIT_1150100	480						0.374364	0.359195	0.16587	0	0.172747	0.825083	0		0.703235	0	0	0
PHIST	Plasmodium exported protein (PHISTc), unknown function	PFIT_1200600	1152						357.829	502.799	144.376	90.2739	328.868	1043.9	301.084		208.407	534.068	177.706	168.992
PHIST	Plasmodium exported protein (PHISTb), unknown function	PFIT_1200700	1935						502.262	2565.27	648.381	136.914	71.5629	3330.98	1059.28		51.2871	2281.72	1039.5	465.272
PHIST	RESA-like protein with PHIST and DnaJ domains	PFIT_1200800	2703						157.856	358.446	24.8014	11.2507	10.7675	274.686	72.2762		12.8315	294.391	41.2617	31.4243
PHIST	Plasmodium exported protein (PHISTa-like), unknown function	PFIT_1200900	666						1426.9	255.255	95.1589	862.405	3198.72	531.472	73.0219		2178.38	592.352	67.5204	119.698
PHIST	Plasmodium exported protein (PHISTb), unknown function	PFIT_1252900	1353						164.554	217.461	429.395	288.913	143.039	146.868	545.755		129.233	88.5758	284.173	265.066
PHIST	Plasmodium exported protein (PHISTb), unknown function	PFIT_1253000	1881						74.1323	162.56	113.056	76.7061	89.7515	155.226	126.112		49.5741	128.617	87.1565	64.3723
PHIST	Plasmodium exported protein (PHISTa), unknown function	PFIT_1253300	867						355.969	181.76	57.9456	80.2645	325.745	343.508	86.2652		258.226	273.61	76.5308	61.6074
PHIST	Plasmodium exported protein (PHISTa), unknown function	PFIT_1253700	867						27.462	4.27554	0.459157	1.02411	10.2333	5.02472	0.548586		7.88402	3.49124	0.120902	0.463214
PHIST	Plasmodium exported protein (PHISTa-like), unknown function, pseudogene	PFIT_1300500	744						235.487	71.2597	9.31015	7.45886	24.8533	115.645	40.4345		17.0137	95.9846	27.7552	10.526
PHIST	Plasmodium exported protein (PHISTa), unknown function	PFIT_1300700	927						47.6859	124.335	36.9317	32.2068	37.8367	178.367	59.902		26.7639	149.961	79.7188	42.3485
PHIST	Plasmodium exported protein (PHISTb), unknown function	PFIT_1402500	1434						886.568	165.38	478.817	1369.47	774.255	244.28	93.5328		1019.9	316.935	82.3078	857.405
PHIST	Plasmodium exported protein (PHISTb), unknown function	PFIT_1477300	1533						307.52	633.758	79.1504	27.7288	17.6872	608.01	210.82		27.7991	680.397	134.497	60.909
PHIST	Plasmodium exported protein (PHISTb), unknown function	PFIT_1477400	1719						40.4548	9.62869	246.496	705.505	95.7979	9.61876	9.96072		146.292	22.565	15.6105	399.504
PHIST	Plasmodium exported protein (PHISTb), unknown function	PFIT_1478600	1485						1145.63	1364.51	88.6787	31.7642	141.157	1341.13	392.83		134.453	1822.48	274.019	111.557
PHIST	Plasmodium exported protein (PHISTa), unknown function	PFIT_bin01500	864						25.5815	4.88905	0.921503	1.79841	7.48572	2.86487	1.37623		5.86029	2.46533	0.242643	0
PHIST	Plasmodium exported protein (PHISTb), unknown function	PFIT_bin04100	465						0.57966	2.0393	2.56832	0.71605	0.17832	2.34217	1.27856		0	3.37528	2.70508	0.86367
PHIST	Plasmodium exported protein (PHISTa), unknown, putative	PFIT_bin05400	267						0	1.29149	1.19278	0.415685	0	0	0.445341		0	0	0	0
STEVOR	>PF3D7_0101800 | Plasmodium falciparum 3D7 | stevor | protein | length=289	PF3D7_0101800	870		0	0.316646	0.546695	0
STEVOR	>PF3D7_0115400 | Plasmodium falciparum 3D7 | stevor | protein | length=301	PF3D7_0115400	906		0	15.5073	1.8374	0.337883
STEVOR	>PF3D7_0200400 | Plasmodium falciparum 3D7 | stevor | protein | length=304	PF3D7_0200400	915		0	0.602147	0.909664	0.11152
STEVOR	>PF3D7_0201300 | Plasmodium falciparum 3D7 | stevor | protein | length=305	PF3D7_0201300	918		0	1.05031	0.259055	0.111156
STEVOR	>PF3D7_0221400 | Plasmodium falciparum 3D7 | stevor | protein | length=307	PF3D7_0221400	924		0	0.447211	0.900804	0.552169
STEVOR	>PF3D7_0222800 | Plasmodium falciparum 3D7 | stevor | protein | length=304	PF3D7_0222800	915		0	0.301073	0	0
STEVOR	>PF3D7_0300400 | Plasmodium falciparum 3D7 | stevor | protein | length=296	PF3D7_0300400	891		0	0.772958	0	0.229048
STEVOR	>PF3D7_0324600 | Plasmodium falciparum 3D7 | stevor | protein | length=301	PF3D7_0324600	906		0	10.7943	0.656214	0.112628
STEVOR	>PF3D7_0400800 | Plasmodium falciparum 3D7 | stevor | protein | length=289	PF3D7_0400800	870		0.154493	0.158323	0.136674	0.234577
STEVOR	>PF3D7_0402600 | Plasmodium falciparum 3D7 | stevor | protein | length=301	PF3D7_0402600	906		0	2.12845	1.04994	0
STEVOR	>PF3D7_0425500 | Plasmodium falciparum 3D7 | stevor | protein | length=304	PF3D7_0425500	915		0.146895	129.311	28.7194	7.47184
STEVOR	>PF3D7_0617600 | Plasmodium falciparum 3D7 | stevor | protein | length=302	PF3D7_0617600	909		0.887185	27.8816	27.3392	2.46963
STEVOR	>PF3D7_0631900 | Plasmodium falciparum 3D7 | stevor | protein | length=303	PF3D7_0631900	912		0.147378	22.5037	6.51897	1.34264
STEVOR	>PF3D7_0700400 | Plasmodium falciparum 3D7 | stevor | protein | length=300	PF3D7_0700400	903		0.148847	0.305074	0.131679	0.113002
STEVOR	>PF3D7_0732000 | Plasmodium falciparum 3D7 | stevor | protein | length=296	PF3D7_0732000	891		0	1.54592	1.06762	0.114524
STEVOR	>PF3D7_0832000 | Plasmodium falciparum 3D7 | stevor | protein | length=303	PF3D7_0832000	912		0.294756	19.4831	5.7367	0.895095
STEVOR	>PF3D7_0832400 | Plasmodium falciparum 3D7 | stevor | protein | length=304	PF3D7_0832400	915		0	5.56986	0.64976	0.44608
STEVOR	>PF3D7_0832900 | Plasmodium falciparum 3D7 | stevor | protein | length=304	PF3D7_0832900	915		0	3.01073	2.33914	0.11152
STEVOR	>PF3D7_0900900 | Plasmodium falciparum 3D7 | stevor | protein | length=300	PF3D7_0900900	903		0	1.52537	0.131679	0
STEVOR	>PF3D7_0901600 | Plasmodium falciparum 3D7 | stevor | protein | length=303	PF3D7_0901600	912		0	0.302064	0.521518	0.223774
STEVOR	>PF3D7_1040200 | Plasmodium falciparum 3D7 | stevor | protein | length=305	PF3D7_1040200	918		1.17132	20.7062	6.08778	0.666933
STEVOR	>PF3D7_1149900 | Plasmodium falciparum 3D7 | stevor | protein | length=308	PF3D7_1149900	927		0	32.5408	8.59407	1.43099
STEVOR	>PF3D7_1254100 | Plasmodium falciparum 3D7 | stevor | protein | length=295	PF3D7_1254100	888		0	1.0858	2.41026	0
STEVOR	>PF3D7_1254300 | Plasmodium falciparum 3D7 | stevor | protein | length=302	PF3D7_1254300	909		0.147864	0	0.523239	0
STEVOR	>PF3D7_1254600 | Plasmodium falciparum 3D7 | stevor | protein | length=302	PF3D7_1254600	909		0	1.96989	0.13081	0
STEVOR	>PF3D7_1300900 | Plasmodium falciparum 3D7 | stevor | protein | length=308	PF3D7_1300900	927		0	14.413	1.66751	0.550382
STEVOR	>PF3D7_1372800 | Plasmodium falciparum 3D7 | stevor | protein | length=300	PF3D7_1372800	903		0.148847	5.64387	0.395037	0.791014
STEVOR	>PF3D7_1400700 | Plasmodium falciparum 3D7 | stevor | protein | length=293	PF3D7_1400700	882		0	3.59189	1.21333	0.578463
STEVOR	>PF3D7_1479500 | Plasmodium falciparum 3D7 | stevor | protein | length=299	PF3D7_1479500	900		0	8.11142	1.58541	0.226757
STEVOR	>PF3D7_1479900 | Plasmodium falciparum 3D7 | stevor | protein | length=304	PF3D7_1479900	915		0	0.90322	0.259904	0
STEVOR	>PFIT_0100300 | Plasmodium falciparum IT | stevor | protein | length=296	PFIT_0100300	891						1.8151	24.8655	5.18275	1.12109	0.37225	52.2274	8.00714		0.284135	6.92022	2.11761	1.01416
STEVOR	>PFIT_0200600 | Plasmodium falciparum IT | stevor | protein | length=304	PFIT_0200600	915						0	0	0	0	0	0	0		0	1.71531	1.83295	0.658371
STEVOR	>PFIT_0220800 | Plasmodium falciparum IT | stevor | protein | length=307	PFIT_0220800	924						1.84751	5.22466	1.034	0.120117	0.0897389	5.67914	1.80161		0.639304	42.7077	11.6847	6.62824
STEVOR	>PFIT_0300100 | Plasmodium falciparum IT | stevor | protein | length=301	PFIT_0300100	906						0.396677	9.13451	1.75757	0.490012	0.0915218	13.9882	1.18119		0	2.96974	2.42964	1.32982
STEVOR	>PFIT_0401300 | Plasmodium falciparum IT | stevor | protein | length=301	PFIT_0401300	906						0.595015	5.23331	0.966662	0.122503	0.0915218	13.9882	2.36237		0.558862	1.97983	0.231395	0
STEVOR	>PFIT_0500700 | Plasmodium falciparum IT | stevor | protein | length=306	PFIT_0500700	921						3.31684	1.12322	11.411	33.1397	4.86169	1.07503	2.84032		17.7756	2.67792	1.7072	27.3624
STEVOR	>PFIT_0700100 | Plasmodium falciparum IT | stevor | protein | length=308	PFIT_0700100	927						5.52459	39.2441	5.92625	0.957823	0.0894485	40.0525	3.71982		0.182067	16.0845	3.27921	4.44063
STEVOR	>PFIT_0700300 | Plasmodium falciparum IT | stevor | protein | length=303	PFIT_0700300	912						0.492584	11.9102	1.1349	0	0	9.87928	1.17342		0.0925309	3.4419	0.229872	0.220179
STEVOR	>PFIT_0700500 | Plasmodium falciparum IT | stevor | protein | length=287	PFIT_0700500	864						0.10399	1.09754	0	0.128458	0.0959708	1.48973	0.137623		0	0.519017	0.363965	0.697233
STEVOR	>PFIT_0731100 | Plasmodium falciparum IT | stevor | protein | length=309	PFIT_0731100	930						1.83559	19.7442	1.45538	0.835392	0	13.5207	1.27856		0.09074	1.20546	0	0.107959
STEVOR	>PFIT_0733800 | Plasmodium falciparum IT | stevor | protein | length=296	PFIT_0733800	891						1.41174	11.9006	1.34037	0.498262	0	13.0013	2.13524		0.0947118	20.8865	9.29396	5.40884
STEVOR	>PFIT_0734100 | Plasmodium falciparum IT | stevor | protein | length=302	PFIT_0734100	909						0.593051	2.18125	0.0875884	0	0	1.5249	0.13081		0	0	0	0
STEVOR	>PFIT_0800600 | Plasmodium falciparum IT | stevor | protein | length=294	PFIT_0800600	885						0	0	0	0	0	0	0		0	4.18028	0.829099	0.567241
STEVOR	>PFIT_0835000 | Plasmodium falciparum IT | stevor | protein | length=312	PFIT_0835000	939						210.792	224.927	35.0183	6.97367	0.794748	78.3433	16.3353		0.449351	25.3108	8.93051	4.59773
STEVOR	>PFIT_0835400 | Plasmodium falciparum IT | stevor | protein | length=306	PFIT_0835400	921						4.8777	18.0651	4.06302	0.964063	0	17.0929	3.09853		5.4976	17.5282	8.7636	3.1614
STEVOR	>PFIT_0900900 | Plasmodium falciparum IT | stevor | protein | length=297	PFIT_0900900	894						0.502501	5.20713	0.267174	0	0	7.53095	0.133005		0	2.0064	0.703502	1.34767
STEVOR	>PFIT_0901600 | Plasmodium falciparum IT | stevor | protein | length=274	PFIT_0901600	825						0.108906	0	0	0.134531	0	0	0		0	0	0	0
STEVOR	>PFIT_0901800 | Plasmodium falciparum IT | stevor | protein | length=301	PFIT_0901800	906						0	0	0	0	0.366087	0.109282	0		0	0	0	0
STEVOR	>PFIT_1000100 | Plasmodium falciparum IT | stevor | protein | length=290	PFIT_1000100	873						0	0	0.0912003	0	0	0	0		0.386658	0	0	0
STEVOR	>PFIT_1100300 | Plasmodium falciparum IT | stevor | protein | length=307	PFIT_1100300	924						1.36132	12.222	1.8095	0.36035	0.0897389	22.1808	3.7319		0.182658	4.00384	0.680661	0.434639
STEVOR	>PFIT_1150000 | Plasmodium falciparum IT | stevor | protein | length=322	PFIT_1150000	969						0.185443	0.17793	0	0	0	0	0		0	0.462777	0.649051	0.103614
STEVOR	>PFIT_1300300 | Plasmodium falciparum IT | stevor | protein | length=267	PFIT_1300300	804						0.335251	1.60834	0.0990272	0.276089	0.103133	3.32496	0.591572		0.209921	0.139437	0.130375	0
STEVOR	>PFIT_1401700 | Plasmodium falciparum IT | stevor | protein | length=298	PFIT_1401700	897						0.200328	4.61308	0.798841	0	0	4.63592	0.397679		0	1.12483	0.350575	0
STEVOR	>PFIT_bin00600 | Plasmodium falciparum IT | stevor | protein | length=296	PFIT_bin00600	891						4.84026	49.8278	6.34441	0.373696	0.37225	57.5613	3.60321		0.378847	11.5756	5.41168	0.788789
STEVOR	>PFIT_bin01300 | Plasmodium falciparum IT | stevor | protein | length=306	PFIT_bin01300	921						0.195108	3.55685	0.0864472	0	0	4.3001	0.258211		0	0.852067	0.682878	0.109014
STEVOR	>PFIT_bin01600 | Plasmodium falciparum IT | stevor | protein | length=309	PFIT_bin01600	930						1.35254	12.2358	0.684885	0.835392	0	14.4789	1.53427		0	5.54511	0.67627	0.539794
STEVOR	>PFIT_bin03300 | Plasmodium falciparum IT | stevor | protein | length=286	PFIT_bin03300	861						5.42632	20.125	1.10966	0.128906	0	9.08453	0.966716		0	7.55197	1.33919	0
STEVOR	>PFIT_bin03800 | Plasmodium falciparum IT | stevor | protein | length=300	PFIT_bin03800	903						3.97995	15.943	3.08596	0.36873	0	23.2448	4.60876		0	4.59356	4.17894	1.00068
STEVOR	>PFIT_bin05300 | Plasmodium falciparum IT | stevor | protein | length=307	PFIT_bin05300	924						0.680661	16.0472	2.15416	1.20117	0	16.6088	2.31635		0.0913292	3.76119	1.13444	0.217319
STEVOR	>PFIT_bin05800 | Plasmodium falciparum IT | stevor | protein | length=299	PFIT_bin05800	900						0.0998303	2.49042	0.0884643	0	0	0.880088	0		0	0	0	0
STEVOR	>PFIT_bin06600 | Plasmodium falciparum IT | stevor | protein | length=67	PFIT_bin06600	202						0	1.2803	0	0	0	3.92118	0		0	0	0.51892	0
SURFIN	>PF3D7_0113100 | Plasmodium falciparum 3D7 | surface-associated interspersed protein 1.1 (SURFIN 1.1) (SURF1.1) | protein | length=1555	PF3D7_0113100	4668		0.287936	2.27208	1.14627	0.918105
SURFIN	>PF3D7_0113600 | Plasmodium falciparum 3D7 | surface-associated interspersed protein 1.2 (SURFIN 1.2), pseudogene (SURF1.2) | protein | length=1893	PF3D7_0113600	5682		3.0042	0.606041	0.251122	0.179586
SURFIN	>PF3D7_0115000 | Plasmodium falciparum 3D7 | surface-associated interspersed protein 1.3 (SURFIN 1.3) (SURF1.3) | protein | length=1925	PF3D7_0115000	5778		0.162835	0.166872	0.0205791	0.0529807
SURFIN	>PF3D7_0402200 | Plasmodium falciparum 3D7 | surface-associated interspersed protein 4.1 (SURFIN 4.1), pseudogene (SURF4.1) | protein | length=2219	PF3D7_0402200	6660		6.51862	3.4125	2.26743	210.609
SURFIN	>PF3D7_0424400 | Plasmodium falciparum 3D7 | surface-associated interspersed protein 4.2 (SURFIN 4.2) (SURF4.2) | protein | length=2380	PF3D7_0424400	7143		0.865574	0.597784	0.399516	0.571417
SURFIN	>PF3D7_0800700 | Plasmodium falciparum 3D7 | surface-associated interspersed protein 8.3 (SURFIN 8.3) (SURF8.3) | protein | length=1925	PF3D7_0800700	5778		2.16338	1.38266	0.473319	1.62474
SURFIN	>PF3D7_0830800 | Plasmodium falciparum 3D7 | surface-associated interspersed protein 8.2 (SURFIN 8.2) (SURF8.2) | protein | length=2049	PF3D7_0830800	6150		50.2666	33.461	8.17842	5.62469
SURFIN	>PF3D7_0831100 | Plasmodium falciparum 3D7 | surface-associated interspersed protein 8.1 (SURFIN 8.1) (SURF8.1) | protein | length=1921	PF3D7_0831100	5766		4.21921	1.21831	0.763012	0.371637
SURFIN	>PF3D7_1301800 | Plasmodium falciparum 3D7 | surface-associated interspersed protein 13.1 (SURFIN 13.1), pseudogene (SURF13.1) | protein | length=2164	PF3D7_1301800	6495		18.5006	3.62644	1.70258	1.28828
SURFIN	>PF3D7_1477600 | Plasmodium falciparum 3D7 | surface-associated interspersed protein 14.1 (SURFIN 14.1) (SURF14.1) | protein | length=1953	PF3D7_1477600	5862		0.802508	1.12787	0.811369	1.02702
SURFIN	>PFIT_0111500 | Plasmodium falciparum IT | surface-associated interspersed protein 1.1 (SURFIN 1.1) (SURF1.1) | protein | length=1536	PFIT_0111500	4611						1.83163	1.23393	1.46769	0.938739	1.00704	0.472396	1.21201		2.23278	0.94821	0.909319	0.522585
SURFIN	>PFIT_0112000 | Plasmodium falciparum IT | surface-associated interspersed protein 1.2 (SURFIN 1.2) (SURF1.2) | protein | length=2109	PFIT_0112000	6330						0.738082	0.0953315	0.339602	0.157803	0.825258	0.672579	0.638674		0.786557	0.885526	0.496786	0.444115
SURFIN	>PFIT_0113900 | Plasmodium falciparum IT | surface-associated interspersed protein 8.3 (SURFIN 8.3) (SURF8.3) | protein | length=395	PFIT_0113900	1185						1.97133	1.30947	1.00782	2.71616	2.09921	1.00263	0.200685		3.70311	1.7029	0.973029	1.01673
SURFIN	>PFIT_0400900 | Plasmodium falciparum IT | surface-associated interspersed protein 4.1 (SURFIN 4.1) (SURF4.1) | protein | length=2221	PFIT_0400900	6666						17.1715	4.87549	4.21619	50.6321	58.1028	3.86177	2.26539		21.3312	1.2277	0.361671	0.903705
SURFIN	>PFIT_0422600 | Plasmodium falciparum IT | surface-associated interspersed protein 4.2 (SURFIN 4.2) (SURF4.2) | protein | length=2370	PFIT_0422600	7113						1.71787	0.605981	0.156706	0.218449	1.91181	0.347989	0.451352		2.00501	0.472828	0.30947	0.310535
SURFIN	>PFIT_0800940 | Plasmodium falciparum IT | surface-associated interspersed protein 1.3 (SURFIN 1.3) | protein | length=322	PFIT_0800940	969						4.07975	1.5124	2.30062	3.09254	2.22486	1.12395	1.59523		10.5376	3.35513	2.05533	3.41925
SURFIN	>PFIT_0803400 | Plasmodium falciparum IT | surface-associated interspersed protein 8.3 (SURFIN 8.3) (SURF8.3) | protein | length=2010	PFIT_0803400	6033						3.70827	1.50037	1.05576	2.40998	3.11993	1.11597	0.906627		4.96566	2.37855	1.63323	1.06509
SURFIN	>PFIT_0833700 | Plasmodium falciparum IT | surface-associated interspersed protein 8.2 (SURFIN 8.2) (SURF8.2) | protein | length=2049	PFIT_0833700	6150						10.5918	9.09728	5.56678	5.73888	8.84467	12.2032	6.88302		7.1627	9.78891	5.45414	4.45685
SURFIN	>PFIT_1301000 | Plasmodium falciparum IT | surface-associated interspersed protein 13.1 (SURFIN 13.1) | protein | length=2746	PFIT_1301000	8241						0.708661	0.355665	0.154579	0.228952	1.92179	0.504601	0.158715		1.38241	0.802615	0.139915	0.30458
SURFIN	>PFIT_1301050 | Plasmodium falciparum IT | surface-associated interspersed protein 13.1 (SURFIN 13.1) | protein | length=2200	PFIT_1301050	6603						0.789208	0.470006	0.265272	0.521069	1.14275	0.554803	0.324142		1.61032	0.764023	0.206373	0.364931
SURFIN	>PFIT_1478700 | Plasmodium falciparum IT | surface-associated interspersed protein 14.1 (SURFIN 14.1), pseudogene (SURF14.1) | protein | length=1490	PFIT_1478700	4470						2.51251	1.19571	0.44529	0.94352	1.6324	0.664496	0.29261		1.68021	1.20384	0.680052	0.74122
