# Supplementary material for: Epitopes of anti-RIFIN antibodies and characterization of rif-expressing Plasmodium falciparum parasites by RNA sequencing
Source: Sci Rep. 2017 Feb 24;7:43190. doi: 10.1038/srep43190 (PMC5324397; doi:10.1038/srep43190)
Supplement: Supplementary Data S3 [file srep43190-s4.xls]

## Sheet: PfMC-2TMs
>PF3D7_0101300 | Plasmodium falciparum 3D7 | Pfmc-2TM Maurer's cleft two transmembrane protein (MC-2TM) | protein | length=235
MFHYIYKIYIFTIILCASNLFNNNGVENGTYKLSYHNGGIQFRMLAQKNTNKKSNGNALK
NILLKDKSKKGSKKKNPDAEISDLVNLVDNMNITQEKKDKIKNLSLKYINSRDVKEKNES
INELQKYSNNEECKEYMDSYLMHLRMQNDIKCLKRKNLWNNIWIVSTTLLLIIIMIACVY
WLASTPPPGLFCLPFIVLIFIIYIVARYFPDMKIGFKKLKTKLNTFFQNKKQITK
>PF3D7_0114100 | Plasmodium falciparum 3D7 | Pfmc-2TM Maurer's cleft two transmembrane protein (MC-2TM) | protein | length=229
MFHYIYKIYIFTIILCASNLFNNNVVEIGTYKLSYHNGGIQFRMLAQKNTNKKPFGNTLT
NILFKDKKKKNLDPQISSLVSLVDNMNITQEKKDKIKNLSLKYINSRDVKEKNESINELQ
KYSNNEECKEYMDSYLMHLRMQNDIKCLKRKNLWNNIWIVSTTLLLIIIMIVCLFSVDIT
SSSALGPAFILLIFIIHIVARYFPDMKIGFKKLKTKLNTFFQNKKQITK
>PF3D7_0221500 | Plasmodium falciparum 3D7 | Pfmc-2TM Maurer's cleft two transmembrane protein, pseudogene | protein | length=225
IFHYFYKIYIFTIILCASNLFNNNVVEIGTYTLPYHNVGIQFRMLAQKNANKKSLGNTLM
NLLLKENKKTNLDPQTSSLVRLVDNMNITQEKKDKIKSLTLQYINSDDILEKNKSINELK
KIQKNEECKENMDNYLMYLRMQDDIKYLERNNTWNNIWIVTMTLFLIIIMIACIFSVGIT
HASAFYPALFLAVFLIYMYARFFPKIKITFTELKKKLYKFFQKKK
>PF3D7_0222100 | Plasmodium falciparum 3D7 | Pfmc-2TM Maurer's cleft two transmembrane protein (MC-2TM) | protein | length=229
MFHYIYKIYIFTIILCASNLFNNNVVEIGTYKLSYHNGGIQFRMLAQKNTNKKPFGNTLT
NILFKDKKKKNLDPQISSLVSLVDNMDITQEKKDKIKNLSLKYINSRDVKEKNESINELQ
KYSNNEECKEYMDSYLMHLRMQNDIKCLKRKNLWNNIWIVSTTLLLIIIMIACIIVCTPE
TYTALYPAFILLIFIIHIVARYFPDMKIGFKKLKTKLNTFFQNKKQITK
>PF3D7_0324100 | Plasmodium falciparum 3D7 | Pfmc-2TM Maurer's cleft two transmembrane protein (MC-2TM) | protein | length=231
MFHYIYKIYIFTIILCASNLFNNNVVEIGTYKLSYHNGGIQFRILAQKNTNKKSNGNTLT
NILLKDKGGKGSKKKNPDDQISSLVSLVDNMNITQEKKDKIKNLSLKYINSRDVKEKNES
INELQKYSNNEECKEYMDSYLMHLRMQNDIKCLKRKNLWNNIWINSITLTLIIIMIACVF
SVEITSSSALYPAFILLIFIIYIYARYFPEMKIGYKGIKEACKYYFNKKSK
>PF3D7_0601200 | Plasmodium falciparum 3D7 | Pfmc-2TM Maurer's cleft two transmembrane protein (MC-2TM) | protein | length=234
MFHYIYKIYIFTIILCASNLFNNNVVEIGTYKLSYHNGGIQFRMLAQKNTNKKPFGNTLT
NILLKDKGGKGSKKKNPDDQISSLVSLVDNMNITQEKKDKIKNLSLKYINSRDVKEKNES
INELQKYSNNEECKEQMDSYLMHLRMQNDIKCLKRKNLWNNIGINSITLSLIIIMIACMF
ASFGDAQLIYLPAFFLLIFIIYIVARYFPDMKIGFKKLKTKLNTFFQNKKQITK
>PF3D7_0631400 | Plasmodium falciparum 3D7 | Pfmc-2TM Maurer's cleft two transmembrane protein (MC-2TM) | protein | length=231
MFHYIYKIYIFTIILCASNLFNNNVVEIGTYKLSYHNGGIQFRMLAQKNTNKKPFGNTLT
NILCKDKKKKNLDPQISSLVSLVDNMDITQEKKDKIKNLSLKYINSRDVKEKNESINELQ
KYSNNEECKEQMDSYLMHLRMQNDIKCLKRKNLWNNIGINSITLSLIIIMIMIACMFAIY
STAQYIYVPASFLLIFIIYIVARYFPDMKIGFKKLKTKLNTFFQNKKQITK
>PF3D7_0700800 | Plasmodium falciparum 3D7 | Pfmc-2TM Maurer's cleft two transmembrane protein (MC-2TM) | protein | length=231
MFFYIYKIYIFTIILCASNLFNDNGVENGTYKLSYHNGGIQFRMLAQKNTNKKSNGNALK
NILLKDKSKKGSKKKNPDAEISDLVNLVDNMNITQEKKDEIKNLTLKYMNSDDIKEKNES
INELKKYSNNEECKEHMDNYLMYLRMQNDIKCLKRKNFWNNIWINSINFFLIIIMIACVV
VGLIDNFPIFPHLCIFLVFMLYMLVRFFPDMKMGFKKIKETCTNFFQKKKK
>PF3D7_0701600 | Plasmodium falciparum 3D7 | Pfmc-2TM Maurer's cleft two transmembrane protein (MC-2TM) | protein | length=235
MFHYIYKIYIFTIILCASNLFNNNGVENGTYKLSYHNGGIQFRMLAQNNTNKKSNGNTLT
NILLKDKGGKGSKKKNPDDQISDLVSLVDNMNITQEKKNEIKNLTLKYMNSDDIKEKNKS
INELKKYSNNEECKEQMDSYLMHLRMQNDIKCLKRKNLWNNIWINYITLSLIIIMIALLF
LLPGSQPYYIFYSAFSLLIFIIYIVASYFPDMKIGFKKLKTKLNTFFQNKKQITK
>PF3D7_0713100 | Plasmodium falciparum 3D7 | Pfmc-2TM Maurer's cleft two transmembrane protein (MC-2TM) | protein | length=231
MFHYFYKVYIFTIIICASNLFNNDGVEIGTYKLSYHNGGRQFRMLAQKNENEKSNGNTLK
NTLLKDENKKGSKTKKLDPQITSLVNLVDNMDINEEQKDKIKTLTLEYINSDDIKKKNKS
INELKKYSNNEECKEHMNNYLMHLRMQNEIKYLKRKNFWNNIWIVVITLLSIILLIAAMA
MNTFPGFSAFLVTFVLSNLMIYMFARFYPEIKVQFKKFKETCTNLFKKKSK
>PF3D7_1039700 | Plasmodium falciparum 3D7 | Pfmc-2TM Maurer's cleft two transmembrane protein (MC-2TM) | protein | length=231
MFHYIYKIYIFTIILCASNLFNNNVVEIGTYKLSYHNGGIQFRMLAQKNDNKKSFGNTLT
NILFKDKKKKNLDPQISSLVSLVDNMDITQEKKDKIKNLSLKYINSRDVKEKNESINELQ
KYSNNEECKEQMDNYLMHLRMQNDIKCLKRKNLWNNIWIVSTTLSLIIICIAFVFYLAST
HVSSQLYYFAFSPLIFIIYIVARYFPDMKIGFKKLKTKLNTFFQNKKQITK
>PF3D7_1100800 | Plasmodium falciparum 3D7 | Pfmc-2TM Maurer's cleft two transmembrane protein (MC-2TM) | protein | length=231
MFFYIYKIYIFTIILCASNLFNDNGVENGTYKSSYHNGGIQFRMLAQNNTNKKSNGNTLT
NILLKDKGEKGGKKKNPDDQISDLVNLVDNMNITQEKKNEIKNLTLKYMNSDDIKEKNKS
INELKKYSNNEECKEHMDNYLMYLRMQNDIKCLKRKNFWNNIWINSINFFVIIIMIACVV
VGLIEASSISYPLCIFPVFMLYMLVRFFPDMKMGFKKIKETCTNFFQKKKK
>PF3D7_1101700 | Plasmodium falciparum 3D7 | Pfmc-2TM Maurer's cleft two transmembrane protein (MC-2TM) | protein | length=231
MFHYIYKIYIFTIILCASNLFNNNVVEIGTYKLSYHNGGIQFRMLAQKNDNKKSFGNTLT
NILFKDKKKKNLDPQISSLVSLVDNMDITQEKKDKIKNLSLKYINSRDVKEKNESINELQ
KYSNNEECKEQMDSYLMHLRMQNDIKCLKRKNLWNNIGINSITLSLIIIMIMIACMFAIC
NAPQYIYVPASFLLIFIIYIVARYFPDMKIGFKKLKTKLNTFFQNKKQITK
>PFIT_0112800 | Plasmodium falciparum IT | Pfmc-2TM Maurer's cleft two transmembrane protein | protein | length=231
MFHYIYKIYIFTIILCASNLFNNNVVEIGTYKLSYHNGGIQFRILAQKNTNKKPYGNTTT
NIFLKNKKEKDSKTKDLDPQISSLVSLVDNMDITQEKKDKIKTLTLKYINSDDILEQNKS
INELKKYSKNEECKEQMDNYLMHLRMQNDIKCLKRKNLWNNIWIVSTTLLLIIIMIACVF
SVGITESSAFYPAFILLIFIIYIFARYFPEMKIGYKGIKEACKYYFNKKSK
>PFIT_0220900 | Plasmodium falciparum IT | Pfmc-2TM Maurer's cleft two transmembrane protein, pseudogene | protein | length=225
MFHYFYKIYIFTIILCASNLFNNNGIEIGTYTLPYHNVGIQFRMLAQKNANKKSLGNTLM
NLLLKENKKTNLDPQTSSLVRLVDNMNITQEKKDKIKSLTLQYINSDDILEKNKSINELK
KIQKNEECKENMDNYLMYLRMQDDIKYLERNNTWNNIWIVTMTLFLIIIMIACIFSVGIT
HASAFYPALFLAVFLIYMYARFFPKIKITFTELKKKLYKFFQKKK
>PFIT_0222000 | Plasmodium falciparum IT | Pfmc-2TM Maurer's cleft two transmembrane protein | protein | length=227
MFHYIYKIYIFTIILCASNLFNNNVVEIGTYKLSYHNGGIQFRMLAQKNDNKKSFGNTLT
NILFKDKKKKNLDPQISSLVSLVDNMNITQEKKDKIKTLTLKYINSDDILEQNKSINELK
KYSKNEECKEQMDNYLMHLRMQNDIKCLKRKNLWNNIWINSITLSLIIIMIACVFSLLIT
PIPILFDLAFIVLIFIIYIYARYFPEMKIGYKGIKEACKYYFNKKSK
>PFIT_0711200 | Plasmodium falciparum IT | Pfmc-2TM Maurer's cleft two transmembrane protein, putative | protein | length=231
MFHYFYKIYIFTIILCASNLFNNDGVEIGTYKLSYHNGGRQFRMLAQKNENEKSNGNTLK
NTLLKDENKKGSKTKKLDPQITSLVNLVDNMDINEEQKDKIKTLTLEYINSDDIKKKNKS
INELKKYSNNEECKEHMNNYLMHLRMQNEIKYLKRKNFWNNIWIVVITLLSIIVLIGAMA
MYTFSGFSVFLVPFVLSNLMIYMFARFFPEIKLRFKEFKETCTNFFKKKNK
>PFIT_1102000 | Plasmodium falciparum IT | Pfmc-2TM Maurer's cleft two transmembrane protein | protein | length=226
MFHYIYKIYIFTIILCASNLFNNNVVEIGTYKLSYHNGGIQFRILAQKNTNKKPFGNTLT
NILFKDKKKKNLDPQISSLVSLVDNMNITQEKKDKIKTLTLKYMNSDDIKEKNKSINELQ
KYSNNEECKEQMDSYLMHLRMQNDIKCLKRKNLWNNIWINSITLSLIIIMIACLVPGFTF
QPISSLPAFILLIFIIYIFGRYFPEMKMGFKKIKETCTNFFKKKNK
>PF3D7_0114200 | Plasmodium falciparum 3D7 | Plasmodium exported protein (hyp4), unknown function | protein | length=347
MKHLLSLFKVSLFFLLIFKYSYKNIVKKGRQDNFNKSAITKYITSRALTENNKKCDIKDM
HTSIFTGNKNPQIRGKKFKTKKEEEKQKDNTKEDNDNNMEKEMGDHMKDHMKEHMKENTK
DDTKDDTKDHIDDHMKDHMKENTKDDTKDHTKDHMKDHMKDHMKDHTKDDTKDHMKDHTK
DHMKDHMKENTKDDTKDDTKDDTKDDTKDDTKDDTKDDTKDDTKDDTKDDTKEYMDYILK
HHNSLEDSIKEYYASTEPSVDDENKSFFKKIKLIMNILDDTHSDLLVNNHITNGGIFSPE
FVPIGVLSSMTAACPLIGTVTLPYIARTINFMTKYKGEKIYTEQKSK
>PF3D7_0601300 | Plasmodium falciparum 3D7 | RESA-like protein | protein | length=282
MIIIVPFIFFNLIFTSDMMYEYIENTKVPIFVKLFFGKSIFIEDIFYYVGMIMKEMMEGQ
NIREEEVAELLKDRLDLYIDNEDEWEKLMENEISMLLKSSFSNFILESIGWTYENVSNIF
LEEKANSGINKKDIYLKEANERMIRNSIVLRQCKSRFISIITNYYPFKEQNNPFIKQAQY
VSSSNYVLDDIINNIDYSIDNIHRAIDNLYYEHILNLLEEEKNEILEEILRNILKIILCD
VETTVRRSAQKVLQNAEGDTNLMLKRAKGLQSLGKMILQKVN
>PF3D7_0631300 | Plasmodium falciparum 3D7 | RESA-like protein | protein | length=282
MIIIVPFIFFNLIFTSDMMYEYIENTKVPIFVKLFFGKSIFIEDIFYYVGMIMKEMMEGQ
NIREEEVAELLKDRLDLYIDNEDEWEKLMENEISMLLKSSFSSFILESIGWTYENVSNIF
LEEKANSGINKKDIYLKEANERMIRNSIVLRQCKSRFISIITNYYPFKEQNNPFIKQAQY
VSSSNYVLDDIINNIDYSIDNIHRAIDNLYYEHILNLLEEEKNEILEEILRNILKIILCD
VETTVRRSAQKVLQNAEGDTNLMLKRAKGLQSLGKMILQKVN
>PF3D7_0701700 | Plasmodium falciparum 3D7 | RESA-like protein | protein | length=282
MIIIVPFIFFNLIFTSDMMYEYIENTKVPIFVKLFFGKSIFIEDIFYYVGMIMKEMMEGQ
NIREEEVAELLKDRLDLYIDNEDEWEKLMENEISMLLKSSFSNFILESIGWTYENVSNIF
LEEKANSGINKKDIYLKEANERMIRNSIVLRQCKSRFISIITNYYPFKEQNNPFIKQAQY
VSSSNYVLDDIINNIDYSIDNIHRAIDNLYYEHILNLLEEEKNEILEEILRNILKIILCD
VETTVRRSAQKVLQNAEGDTNLMLKRAKGLQSLGRMILQKVN
>PF3D7_1301700 | Plasmodium falciparum 3D7 | Plasmodium exported protein (hyp8), unknown function (GEXP07) | protein | length=245
MSFCYVRTISIALFLFIFLFLNNGNFKNNFYRKDNKYSSIKIRSFRSLAENQKVETEQST
PAKPEPTEFVNNDIHQNKNTFKKLKNNEKKKEILEEKMKDFVKLYVNKSSGECQRYRLQQ
HLKNYSSSNEYKKFMNKFVKFLKVHNDLNALKSQLHFNNVRAATIIFIAGFLSIFAILLT
ISAVAATSKFTNNMLAIAGVGALGSALSLPGMALLFVPAMLYVLNRKNEITNHYSERIIK
QVSNF

## Sheet: Pf332s
>PF3D7_1149000 | Plasmodium falciparum 3D7 | antigen 332, DBL-like protein (Pf332) | protein | length=6093
MSNINNKDSSTEWNCKEDVGCVPPRRQNLNMERLDNENEDSVPDFMKKTFYLAAAGEGKK
LREKHDESCDEFCDAWNRSLADYKDIFQGKDMWNDGKYGEAKNHIKNAFGDMNNRKTMLN
EIEKGIKDETFSRENGLDVCKSQCEERSRDDTEDQFLRFFAEWEEEFCDGLNKHEEQLKS
CTKDINCDIKCSNFKDWLETKKDEYDIQSRVFEKKYANDNKSKHLNYLKEGMNKCKVKNP
EMVFKSGFANVAECRNLNVEGAGNKNSNNLKDLDSNSDKDGIVSESYKATKKNGESIMDR
IPKSFNKLFGYFSGSQEEEQKENDVSHRNNYDNILVDKFHRSSLLDKLDDRMFFDELNRD
NIMEEVLSKIPEPIIREAPKYVPKKPVPPQHIPRGDNVPRNIDVNGSKDEYSPETESANS
KIKPTYEENDEDKSKISIETSEIDRDKEPFRISEEKKVVKEDVQELENIEYEFDETFDFF
DEDAKRNIDDIRKDIQSQIMKSVENYNSEKEEFKRNIETQLIESGDGMNAGNYSSALQDN
STEIPTMVLVPGVLTVFLLTIIWVLVYKHSLIDRVHGTGKTKKEEKMKELESEEFPKEKY
NIEDMEETEKENEIEKIMDENKETEQTEEGNTEEFVQEKELNQETLENEIIVDHIKEEED
TRNVKEQESVLEESPIEELPVENNIGKINEEVEEFILNEIPLEEQVPKELPQEEIEEIVV
EELPIDEHLSSEETTVTEEDTFKGQLINEEKPVEEKSVSEEIPVEEKSVSEEIPVEEKSV
SEEIPVEEKSVSEEIPVEEKNVSEEIPVEEKNVSEEIPVEEKNVSEEIPVEEENVSEEIP
EGGIAIEDVPVDEETVTEEITVDEKIYDKLPNEIETVNEEMPVEDETLTEQISSEHERVP
EEIIEEKPFTEGEETESLTDEIVEEGVVTDDIPEEQIITEKVQEEEEFVTGELSEEDIIN
EKVQEEDESVTEELPEEDIINEKVQEEEESAYQEIVQDGSVTKDVEYKELVNDDVRDKEN
FVIEEDPFKGQLINEGLPVEEEFVTKELPVKEESVFEELTEEDQSVTKEIPVEEHSVFKE
VDEIESVTDEIVEEEGSVNEEVEEEVSVSGEVDETEYVTEEVEETELVNEEVLKEEGSAS
EKVVKEEGSASEKIVEEEGSVTEETASEEIVEEEGSVTEESSSEEIVEDEGSVTEESSSE
EIVEEEGSVIEESASEVIVEDEVSASKEIVEDEASVTEEVVEEEGAVSDEVQVTESVEDE
IINQGIVDEVIVEQEASVTDEIVKEDESVIEEIAVEETVTEVVEETKPMDEEIVDQGSVV
ENVEEKKTMDEEIVDQGSVVENVEEKKTMDEEIGDQGSVAEKVEEEELVTEEVIEREGSI
NEDIVKEASITEEVEQIEPVTGKVEKIESITDEIKEQLVPEDIKEEQLDFEEIVAQRASV
NDEKVEVASITEEVEEEEKSVSEEVLEEEGSTTEKVVKGSSTEVVVEEQGSVTENLLEEE
SASQGIVEKEEFVDEEDSVKDQNVFEKEGSVTEQLVEEEKGLINEDNEKEELITEMSEEI
KSVNEEIEETDLSTEEIIKQQGLATYEFVEEEKSLTDKLLEEESVTKEVGETELSTQEVV
DEKVSVTEEVIEEEKSVSEEVLEEGSATEEVVEEGSCTEVVVEEGSCTEVVVEEGSCTEI
VVEKGSDTEIVVEEGSATEIVVEEGSATEVVVEEGSATEEVVEEGSVSEEMLEEEGSATE
EVVEEGLSSDNVQKSKGVIENVGEIYSVKTAKDESMNEKIPLEKSSFVDDESFKGQGPTD
NVSVEDVNSEDIINEHTPLEETKIEELPTEYITTADIHTKGETETKYNLIYEKINEEVEK
AKFQEEKITENIPVERESVTEDIVQEPSLAQEVEQKESDTNEIEETKLANEKIIPEVSVT
ENVVEKEGLDTEEVLEEDESITEEIVEEEVSSSEEIVEEEESSSEEIVEEEESSSEEIVE
EEESSSEEIVEEEESSSEEIVEEEESSSEEIIEEVSSTEEVLEEEGSVTEEIVEEEVSTT
EEVKDIGSVSEEVLEEEGFGTEEFVGQQGSVIEEIVETESSTEKVLEDVGSNVEEIVQEE
GPVAQEIVHEEVSTTEKHDEVDRSTTEEIVEKVGSVSEEIIVEEVSASEEIVEEGSVTEE
VVEEEKLINEVGETESVTEEIVQKEVSDAEEVLGQEGSMNEEILEKESIVEEIVGPEGSV
TEEIVDHGSFAEEVKEEELVTEEAVQYEGSVTEEIKEEESITENEAIEESAFAEIIEEKG
PNTDEIVKEEGLDTEEIVNEVSVTDEVIEEEKLVNEQIVGEERSVTEKPVEVERSATEDL
VEEEASVTEKVSVHEGSTTEQILDESVAEEIVEEEVSVDDKIIEEEVSVDEVVEEEGSVI
EEIVEEEESVPEEILEEELSGSEEVLEDEWVTDAFMGQEGSVIEEIEEIVDGEGSITEEI
VEDGSANEKIVEEEPSRVEEVLGKEGFVIEEIIEEGSVIEQVEDTKTVSEKSEESSAIEE
VKEVKEEESISEKIVEKEESVTEEIVRQEESTTEKIVKDVSPTEDFVEQTDSVTEKVIEQ
EGSNTEVAEDVEEKESASDEHEQEDVSVNAQVTYEKKSVTKEIVDEVSRTEEIVEENGSV
TEGVDETGSVTEEIIEEATVTEEVVEDGSVTEEVVEDGSVIQEVVEDGSVTEEIVQENGS
VTEEIVEEEGSVNEEVEEEVSVSGEVDETEYVTEEVEEEGSVVEEIVEEEGSVSGEVDET
EYVTEEVEEEGSVVEEIVEEEGSVSGEVDETEYVTEEVEEEGSVVEEIVEEEGSVSGEVD
ETEYVTEEVEEEGSVVEEIVEEEGSVVEEIVEEEGSVSEVVDETELVNDEIVEQAPFTEE
VEEQVSVNDEIIEDASVAEAVEESESITESVSQEEETEKGFVIEKVEETGAVTEEIVQDG
LITEEILEESESVNGEIINKESDAEEILETEFLTEEVVGQAGSTSEEIVEEEGSVTKEVE
EKESVTEELVDEGSVTEELVDEGSVTEEVVEQGGSIAQEIVEEESATEEIIRDETNVEEV
LEKEGSATEEIVQDGSGTNDFVGKQGSVIEEVVEEEISTTEEKLKEEASAIEEFVEEESI
REDVLEESLVTENVVGQQESVTEEIVDGEGSFTEDIVEEEESVTEEIVVDEESVTKEIVE
DEELVTEEIVEDEGSFTEEIVEDEGSFTEEVIEERSLIEEVEDTETVAEKEEGSVIKEII
DEKSLTEKIVEEEKSVTEEVEEKESVKEEVEEQRLVVEEEGSATEGIVEDRLATEGIVDD
ILVTEEIVEDGLATDEFVEQQGSIIEEVLDDEGSVTEEIVEEEGSPNEEIVEGVSVIEED
DNIEPVSEEIVEGSVTEEMIKEGLENEVILDEDSITEEALEKEGSVSEEIVEEMGSLTEE
IVDEERSTSEDMIEEGSASEEIIQEESQVEEVVEEVSVIDEIVEEDELDTKEVVEEIEFN
TEEVVEHKEEEGSVAEEIVQEEKEGSVNEEIIEEVGSITEEMVEQDVSDNEEIVEERSVI
EEAEENVWIEKEVEEEGLDNEEVIDEEDSVSEQAEEEVYINEEILKESSDVEDVKVENEL
MNEEVNEETQSVAENNEEDKELDNYVVEETESVTEEVVVDEVPNSKEVQEIESIIEEIVE
DGLTTDDLVGQQGSVIEEVVEEVGSDSEEIVEEASITEEVEKKESVTEDILVEESVTGDI
LVEGSVTEEVVGEEKLVSEEIVTEEGSVAQEIVEEDAPATEEIDEIESVTEEVVEEEGPV
DEEIVQEEGSVTEEIIQGESKVEEVVEEQGSENEEIFVEEVSASQEIVQNESGTEEILEK
VSASQEIVQDGSVTEQIIEEQKPVTEEVVNEEESITHEIIQEESHVEKVVQQGSVAEEVV
ENPVSVTEEIVEKEGSVTEDIGQEGYVAEEIVEEEEFDNEEILEEESVAEEFVEEGFDNE
EIFVEQISDSEIVKEENSVNEEVLEEEGSYTEEILEEEGSYTEEILEEEGSFTEEILEEE
GSYNEEILEEEGSYNEEILEEEGSYNEEILEEEGSYNEEILEEEGSATDYFVGQGSDNEE
IIEEGSATDYFVGQGSDNEEIIEEGSATDYFVGQGSIIEEVLEEEGLDTEKVFENEGSAT
EFEETESFTEVVEETESVNENILEETSINEVQKIESITEDIKEQLVPEEIKEEQLDSEEI
KEEQLDSEEIKEEQLVPEEIKEEQLDSEEIKEEQLDSEEIKEEQLDSEEIKEEQLDSEEI
KEEQLVPEEIKEEQLDSEEIKEEQLVPEEIKEEQLDSEEIKEEQLDSEEIKEEQLDSEEI
KEEQLDSEEIKEQKGSVNEEVVEEEGSVTEEIKEQEESVNEEVLEEVEETESIKEEIVEG
GIATQEIIEEESDTKEVVEEEVIDSEKLVDAGSVTGEVMPEEVSVTDEVVEEGSTTEEVL
EEQKSVNEEVVEDGLTIDDFVGLQGSTTEEVVEEDGSAIEKILEEETATEEIVEKQVSVT
EDIVEKEGSVNEEIIEEASVAEEIIQGGSFTEEIVGQEESATEEVIDEEGLISNEIEEEE
EKSVTEEMIEEVEEVSVDDEVEEVSVAEEIVEEELVDDEILPEELSATEDVIEEVRSVTD
EIVQEESVCEEILEQEVSASEEYVDDKSVTDDFVGHERSVIQDVENTESVTEEIAEVDKS
VIEEAVEKQGSVTEEKVQEGVSAIEEIEELESVTEEIAEEDKSVIEEAVEKQGSVTEEIV
EEEELDTEEVLEDKSVTGDVVEQEGSGKDESEAKESFTEEVDELKSVKEEDQETEYISRE
IEEESATEQHSEQELSINKEVVETESLTKDIEEEKSTTQEILEETQSVNEEIVEEERDTD
EVLKEKVSPSEEVIEEQASTTEEFVEERSSTDEIVEVEDLFTEEVKEREGSVTEEIVEEG
SDTGEIVEEEGSDTEEILEEGSFNEEIVEEEGSITEEILQGSVTEEILQGSVTEEFVGQQ
GSVIEEIVETESAIEERVEEESATEEVDERESVTEVVEEEVSSSDEVVEGSIEEVIENEG
SVTEEILEHEVSADENFVGQAVSVIEEVEGTESVTEEVVEETESVSEEIVEVSPTENVVQ
QTDSVIEEVVEQKEGSFNEEIDIRELGDDGVEEREKISTEEVVGQDKSATGDVEEVSSTE
DEEEVSSTEGLEEVSSTEGLEEVSNTEDVEEVSSTEDVEEGSVAENVKETKSITEEVSVE
EDIITDKVSVEQEVMAEASVEENILTEVPVEEEIMTEKLSVEDKALNEKIMSEEEIVIED
GNVHEVVPAEVSVTEEIPGVEETTNNESHVKGENVVNEVVVDDNSVNDEIQFDDDSSIEI
YTVDSKDVFHKEENYDSFREEVRSDENIHIFRKKNENFVKKIENEKSSVGHVPTEYTSKE
NIAEEVPSHIMFKENVTEEVPKEVKYEENTVEEVFEEVTSKENIIEEAPGDINSEENIIE
EVPEVVTSEEIVVQNDVNNINTNIDHMFDFDLDDILKIPEAQRKLNKLRTLVDVHLDVIE
KMQRDEWKKNKRDFLYICLKEINKLSEDTLMKFYGSDSNKSANDNDTVMVIKILKDKWGT
GRIVDTIANSLNKSYNSLYHNLYIEMEKDLLINKTETFNKWSKQHWNKLDNWKEEKWFKL
FKRDLKIDMRNTYESDQNDEENNEESMNELSDELIKNNTSDNMRNEQKTLEKNKEYSNLS
KDLGLIEKQKIIWKSWIVKNVNNIENWFDEMWFKNVVNELKEKNDVSNVLQENASEASVE
NYISDVEDSKDMTNSINDSEKSKIVASSSKTTNEEYIILSRKDLIYNIIVMVHMMVLDQF
KYDELKYAKKRFLNRSIDKFIKEKKIKDKETVLDYYIDDIIKRIVEDTSHVNNIKEKAID
HYTSHDWFRLLRQGNKAQNSISQEVDILTEKYKKLISEEDNKKENNNNNDDEVKPELKDN
IKCEENVSFNILRRSNKKDQLPLEEKKNKNGDLNNTLTESDGKKININEAIEESKNGNED
KNSGNMEKSRKPRDRRTERKEKDQDLRVQLLQDYENIFEQIQNMENQNKDKNKKETKNIL
KTSIDLDKNLLREYKKEKNIINQSEKEFSVNEN
>PFIT_1149200 | Plasmodium falciparum IT | antigen 332, DBL-like protein (Pf332) | protein | length=5642
MSNINNKDSSTEWNCKEDVGCVPPRRQNLNMERLDNENEDSVPDFMKKTFYLAAAGEGKK
LREKHDESCDEFCDAWNRSLADYKDIFQGKDMWNDGKYGEAKNHIKNAFGDMNNRKAMLN
EIEKGIKDETFSRENGLDVCKSQCEERSRDDTEDQFLRFFAEWEEEFCDGLNKHEEQLKS
CTKDINCDIKCSNFKDWLETKKDEYDIQSRVFEKKYANDNKSKHLNYLKEGMNKCKVKNP
EMVFKSGFANVAECRNLNVEGAGNKNSNNLKDLDSNSDKDGIVSESYKATKKNGESIMDR
IPKSFNKLFGYFSGSQEEEQKENDVSHRNNYDNILVDKFHRSSLLDKLDDRMFFDELNRD
NIMEEVLSKIPEPIIREAPKYVPKKPVPPQHIPRGDNVPRNIDVNGSKDEYSPETESANS
KIKPTYEENDEDKSKISIETSEIDRDKEPFRISEEKKVVKEDVQELENIEYEFDETFDFF
DEDAKRNIDDIRKDIQSQIMKSVENYNSEKEEFKRNIETQLIESGDGMNAGNYSSALQDN
STEIPTMVLVPGVLTVFLLTIIWVLVYKHSLIDRVHGTGKTKKEEKMKELESEEFPKEKY
NIEDMEETEKENEIEKIMDENKETEQTEEGNTEEFVQEKELNQETLENEIIVDHIKEEED
TRNVKEQESVLEESPIEELPVENNIGKINEEVEEFILNEIPLEEQVPKELPQEEIEEIVV
EELPIDEHLFSEETTVTEEDTFKGQLINEEKPVEEKSVSEEIPVEEKSVSEEIPVEEKSV
SEEIPVEEKNVSEEIPVEEKNVSEEIPVEEKNVSEEIPVEEENVSEEIPVEEENVSEEIP
EGGIAIEDVPVDEETVTEEITVDEKIYDKLPNEIETVNEEMPVEDETLTEQISSEHERVP
EEIIEEKPFTEGEETESLTDEIVEEGVVTDDIPEEQIITEKVQEEEEFVTGELSEEDIIN
EKVQEEDESVTEELPEEDIINEKVQEEEESAYQEIVQDGSVTKDVEYKELVNDDVRDKEN
FVIEEDPFKGQLINEGLPVEEEFVTKEFPVKEESVFEELTEEDQSVTKEIPVEEHSVFKE
VDEIESVTDEIVEEEKSITNELVKEERTALEEIVEQRPDTEEVEETELVNEEVLKEEGSA
SEKVVKEEGSASEKVVKEEGSASEKIVEEEGSVTEETASEEIVEDEGSVTEESSSEEIVE
EEGSVIEESASEVIVEDEVSASKEIVEDEASVTEEVVEEEGAVSDEVQVTESVEDEIINQ
GIVDEVIVEQEASVTDEIVKEDESVIEEIAVEETVTEVVEETKPMDEEIVDQGSVVENVE
EKKTMDEEIVDQGSVVENVEEKKTMDEEIGDQGSVAEKVEEEELVTEEVIEREGSINEDI
VKEASITEEVEQIEPVTGKVEKIESITDEIKEQLVPEDIKEEQLDFEEIVAQRASVNDEK
VEVASITEEVEEEEKSVSEEVLEEEGSTTEKVVEEGSSTEVVVEEQGSVSEEVLEEEGST
TEEVVEEQGSVTENLLEEESATEIVVEEGSATEVVVEEGSATEEVVEEGSVSEEMLEEEG
SATEEVVEEGLSSDNVQKSKGVIENVGEIYSVKTAKDESMNEKIPLEKSSFVDDESFKGQ
GPTDNVSVEDVNSEDIINEHTPLEETKIEELPTEYITTADIHTKGETETKYNLIYEKINE
EVEKAKFQEEKITENIPVERESVTEDIVQEPSLAQEVEQKESDTNEIEETKLANEKIIPE
VSVTENVVEKEGLDTEEVLEEDESITEEIVEEEESSSEEIVEEEESSSEEIVEEEESSSE
EIVEEEESSSEEIVEEEESSSEEIIEEVSSTEEVLEEEGSVTEEIVEEEVSTTEEVKDIG
SVSEEVLEEEGFGTEEFVGQQGSVIEEIVETESSTEKVLEDVGSNVEEIVQEEGPVAQEI
VHEEVSTTEKHDEVDRSTTEEIVEKVGSVSEEIIVEEVSASEEIVEEGSVTEEVVEEEKL
INEVGETESVTEEIVQKEVSDAEEVLGQEGSMNEEILEKESIVEEIVGPEGSVTEEIVDH
GSFAEEVKEEELVTEEAVQYEGSVTEEIKEEESITENEAIEESAFAEIIEEKGPNTDEIV
KEEGLDTEEIVNEVSVTDEVIEEEKLVNEQIVGEERSVTEKPVEVERSATEDLVEEEASV
TEKVSVHEGSTTEQILDESVAEEIVEEEVSVDDKIIEEEVSVDEVVEEEGSVIEEIVEEE
ESVPEEILEEELSGSEEVLEDEWVTDAFMGQEGSVIEEIEEIVDGEGSITEEIVEDGSAN
EKIVEEEPSRVEEVLGKEGFVIEEIIEEGSVIEQVEDTKTVSEKSEESSAIEEVKEVKEE
ESISEKIVEKEESVTEEIVRQEESTTEKIVKDVSPTEDFVEQTDSVTEKVIEQEGSNTEV
AEDVEEKESASDEHEQKDVSVNAQVTYEKKSVTKEIVDEVSRTEEIVEENGSVTEGVDET
GSVTEEIIEEATVTEEVVEDGSVTEEVVEDGSVIQEVVEDGSVTEEIVQENGSVTEEIVE
EEGSVNEEVEEEVSVSGEVDETEYVTEEVEEEGSVVEEIVEEEGSVVEEIVEEEGSVSEV
VDETELVNDEIVEQAPFTEEVEEQVSVNDEIIEDASVAEAVEESESITESVSQEEETEKG
FVIEKVEETGAVTEEIVQDGLITEEILEESESVNGEIINKESDAEEILETEFLTEEVVGQ
AGSTSEEIVEEEGSVTKEVEEKESVTEELVDEGSVTEELVDEGSVTEEVVEQGGSIAQEI
VEEESATEEIIRDETNVEEVLEKEGSATEEIVQVGSGTNDFVGKQGSVIEEVVEEEISTT
EEKLKEEASAIEEFVEEESIREDVLEESLVTENVVGQQESVTEEIVDGEGSFTEDIVEEE
ESVTEEIVVDEESVTKEIVEDEELVTEEIVEDEGSFTEEVIEERSLIEEVEDTETVAEKE
EGSVIKEIIDEKSLTEKIVEEEKSVTEEVEEKESVKEEVEEQRLVVEEEGSATEGIVEDR
LATEGIVDDILVTEEIVEDGLATDEFVEQQGSIIEEVLDDEGSVTEEIVEEEGSPNEEIV
EGVSVIEEDDNIEPVSEEIVEGSVTEEMIKEGLENEVILDEDSITEEALEKEGSVSEEIV
EEMGSLTEEIVDEERSTSEDMIEEGSASEEIIQEESQVEEVVEEVSVIDEIVEEDELDTK
EVVEEIEFNTEEVVEHKEEEGSVAEEIVQEEKEGSVNEEIIEEVGSITEEMVEQDVSDNE
EIVEERSVIEEAEENVWIEKEVEEEGLDNEEVIDEEDSVSEQAEEEVYINEEILKESSDV
EDVKVENELMNEEVNEETQSVAENNEEDKELDNYVVEETESVTEEVVVDEVPNSKEVQEI
ESIIEEIVEDGLTTDDLVGQQGSVIEEVVEEVGSDSEEIVEEASITEEVEKKESVTEDIL
VEESVTGDILVEGSVTEEVVGEEKLVSEEIVTEEGSVAQEIVEEDAPATEEIDEIESVTE
EVVEEEGPVDEEIVQEEGSVTEEIIQGESKVEEVVEEQGSENEEIFVEEVSASQEIVQNE
SGTEEILEKVSASQEIVQDGSVTEQIIEEQKPVTEEVVNEEESITHEIIQEESHVEKVVQ
QGSVAEEVVENPVSVTEEIVEKEGSVTEDIGQEGYVAEEIVEEEEFDNEEILEEESVAEE
FVEEGFDNEEIFVEQISDSEIVKEENSVNEEVLEEEGSYTEEILEEEGSYTEEILEEEGS
FTEEILEEEGSYNEEILEEEGSYNEEILEEEGSFTEEILEEEGSATDYFVGQGSDNEEII
EEGSATDYFVGQGSIIEEVLEEEGLDTEKVFENEGSATEFEETESFTEVVEETESVNENI
LEETSINEVQKIESITEDIKEQLVPEEIKEEQLDSEEIKEQKGSVNEEVVEEEGSVTEEI
KEQEESVNEEVLEEVEETESIKEEIVEGGIATQEIIEEESDTKEVVEEEVIDSEKLVDAG
SVTGEVMPEEVSVTDEVVEEGSTTEEVLEEQKSVNEEVVEDGLTIDDFVGLQGSTTEEVV
EEDGSAIEKILEEETATEEIVEKQVSVTEDIVEKEGSVNEEIIEEASVAEEIIQGGSFTE
EIVGQEESATEEVIDEEGLISNEIEEEEEKSVTEEMIEEVEEVSVDDEVEEVSVAEEIVE
EELVDDEILPEELSATEDVIEEVRSVTDEIVQEESVCEEILEQEVSASEEYVDDKSVTDD
FVGHERSVIQDVENTESVTEEIAEVDKSVIEEAVEKQGSVTEEKVQEGVSAIEEIEEIES
VTEEIEEIESVTEEIAEEDKSVIEEAVEKQGSVTEEIVEEEELDTEEVLEDKSVTGDVVE
QEGSGKDESEAKESFTEEVDELKSVKEEDQETEYISREIEEESATEQHSEQELSINKEVV
ETESLTKDIEEEKSTTQEILEETQSVNEEIVEEERDTDEVLKEKVSPSEEVIEEQASTTE
EFVEERSSTDEIVEVEDLFTEEVKEREGSVTEEIVEEGSDTGEIVEEEGSDTEEILEEGS
FNEEIVEEEGSITEEFVGQQGSVIEEIVETESAIEERVEEESATEEVDERESVTEVVEEE
VSSSDEVVEGSIEEVIENEGSVTEEILEHEVSADENFVGQAVSVIEEVEGTESVTEEVVE
ETESVSEEIVEVSPTENVVQQTDSVIEEVVEQKEGSFNEEIDIRELGDDGVEEREKISTE
EVVGQDKSATGDVEESSSTGDVEEVSSTEDEEEVSSTEGLEEVSSTEGLEEVSNTEDVEE
VSSTEDVEEGSVAENVKETKSITEEVSVEEDIITDKVSVEQEVMAEASVEENILTEVPVE
EEIMTEKLSVEDKALNEKIMSEEEIVIEDGNVHEVVPAEVSVTEEIPGVEETTNNESHVK
GENVVNEVVVDDNSVNDEIQFDDDSSIEIYTVDSKDVFHKEENYDSFREEVRSDENIHIF
RKKNENFVKKIENEKSSVGHVPTEYTSKENIAEEVPSHIMFKENVTEEVPKEVKYEENTV
EEVFEEVTSKENIIEEAPGDINSEENIIEEVPEVVTSEEIVVQNDVNNINTNIDHMFDFD
LDDILKIPEAQKKLNKLRTLVDVHLDVIEKMQRDEWKKNKRDFLYICLKEINKLSEDTLM
KFYGSDSNKSANDNDTVMVIKILKDKWGTGRIVDTIANSLNKSYNSLYHNLYIEMEKDLL
INKTETFNKWSKQHWNKLDNWKEEKWFKLFKRDLKIDMRNTYESDQNDEENNEESMNELS
DELIKNNTSDNMRNEQKTLEKNKEYSNLSKDLGLIEKQKIVWKSWIVKNVNNIENWFDEM
WFKNVVNELKEKNDVSNVLQENASEASVENYISDVEDSKDMTNSINDSEKSKIVASSSKT
TNEEYIILSRKDLIYNIIVMVHMMVLDQFKYDELKYAKKRFLNRSIDKFIKEKKIKDKET
VLDYYIDDIIKRIVEDTSHVNNIKEKAIDHYTSHDWFRLLRQGNKAQNSISQEVDILTEK
YKKLISEEDNKKENNNNNDDEVKPELKDNIKCEENVSFNILRRSNKKDQLPLEEKKNKNG
DLNNTLTESDGKKININEAIEESKNGNEDKNSGNMEKSRKPRDRRTERKEKDQDLRVQLL
QDYENIFEQIQNMENQNKDKNKKETKNILKTSIDLDKNLLREYKKEKNIINQSEKEFSVN
EN

## Sheet: PHISTs
>PF3D7_0115100 | Plasmodium falciparum 3D7 | Plasmodium exported protein (PHISTa), unknown function | protein | length=293
MKNTGSNFILKFFLFKCIFVVIIGILCMGILYLPNDRNNKVSSIKSSEKYQRKLYDLQRI
VKGRKKDSKLKNKSEGTNEQQNNKNNGNIVKNEELLSRSNKKCLKVDLNREKFLKYFSSD
KENIKDKDINYNDLTNNLNRKELLAVLETINEKTPRNDLINIWSHVVGINRGEIDELTDK
LIAYTEYYINKHNKHDININEMKTFLNINSKGWNDFKIECVKKIACEDSVFSQRFYKILK
KGKKIEEIKKLIKSYIEYADAIKKKEYENYIERFHESFEKYVNSSRKKKNYKK
>PF3D7_0202100 | Plasmodium falciparum 3D7 | Plasmodium exported protein (PHISTc), unknown function,liver stage associated protein 2 (LSAP2) | protein | length=302
MWLCKRGLSVNDTTKCDVPCKDFYMLFLSNKKEKIKCGTFFGYIFLSKFMKLSISLLLLA
LIQNILLSNVSLISGSHLYKRNSRKFAEGYMKGSGSEKNVYLSNKNKEINMNQQSDNKMC
DECDDMNQPGDVNKNDKTSNDQANSSDSDCEPLPFGLKPSDLNRKVTEEDLERMIIELPG
KLERKDMYLIWHYSHSLLRDKFNKMKSSLWSICGKLAHEHKLPFKIKMKKWWKCCGHVTD
ELLIKEHDDYNSIYNYINNESSSREQFLIFLNMIKHSWTTFTMETFIKCKISLENNMRNV
TN
>PF3D7_0219700 | Plasmodium falciparum 3D7 | Plasmodium exported protein (PHISTc), unknown function (GEXP20) | protein | length=295
MILRNNYNSLIKKEKLKYNKKGGFIFSTLFKIFFPLVIFALYNILIQINFKLNQNVNIPC
SYNHNQKNSRQMSERLQHHHVKNITSQPLSSDLNDYSTEDEEVMNILSNNMTHNNNLTSN
NSNVNQVENRTNGEHRNVLINNMDDTDEMNKINEEQYDRLSDEEINDKLDNLDESVSKKD
MYIIWFNFSNNCRKKYYNMIDNVWTRFESLCSYHNIPKKILFKLWNKAYNDLICTLHNKD
YISMKQFYELFDKNECSRNNYIQFIDILGESWYNLTKKMENKWNTILQGNIIKGT
>PF3D7_0219800 | Plasmodium falciparum 3D7 | Plasmodium exported protein (PHISTc), unknown function | protein | length=319
MRHKNAYILKTSNVIFLMLVTIYIILFHPIQNGSMNNYINMNNSQALMKRTHKRNLAQKF
KKLIQKKILGKFFSSRKNEKGVPRENVDSTTTSYNSGYLSYKEKKIGSQSRNKRINSKNN
NDSNKNKKNDYQIVGIKQNKGKKYNKKGNNINGKKKKYTIKLFLKNIDDEKMEYIKNLTD
EKIDIMIQRIHKDITKDKLFSIWINVRYNYVRKYVDMMNELWSYVKEESDKNNFSDIAFN
KIWWKLYPELISEFREKDNNNYNDFFSIFNKETCDPDIYINFINTTRKNWNEIICVMRYK
WITIIPFNFPPRKYKYIHV
>PF3D7_0401800 | Plasmodium falciparum 3D7 | Plasmodium exported protein (PHISTb), unknown function (PfD80) | protein | length=560
MKIISNLGSMNITLFHLCFFGFLFVILNFTLDNSNFSNGGDILLNRNLSEEKAEDDYKKS
SSCSSLASTTKRSPSTASTSTSLRSASTASTASTLRSASTASTASTASTASTASTASTAS
TASTASAASTTRSASAASTTRSASAASTTRSASAASTTRSASTASTARSASTASTASAAS
AASTTRSASAASTTRSASAASTTRSASAASTTRSASAASTASTASTGSTSTTQSPSTSTS
TTQSPSTSTSTTQSPSTSTSTTQSPSTGSTSGSTTRLPSTGSTIRFPSTGSSRLEDYEKE
GSNVDITEEEEKEAESVDDNNKEGNESDNIYCMLCSSNTRGFGCDCKDAANYILKNLDLY
DEHEAKKHASDRTKTFSKELSKLFKKLRTKDPNMFNKNKIVFQDLSKKHTWDKYELHLPG
LAHGKYNNERDVELNKKLIDLEDGFTDTQYIRKLYSLINENEKEKFDDIKRKILCYCASK
NKSLHRTPEESEQAWKYVQKLIKLYYNDFDKHFEKVFLIWLALSEGFDVFEYKMLIAANR
LLWRKLSDKVQEESKVMIQD
>PF3D7_0402000 | Plasmodium falciparum 3D7 | Plasmodium exported protein (PHISTa), unknown function | protein | length=428
MCNKLSRGSNMNKSELGDRSTKMKGKICSSYVKYICLTICVIGMLCIKLRDKYEGYAASG
IQNNNVYLRNLSELQKGNQPCLRHTNRTDNSKMNKVKNNNQTENNDNKKKLGNKEDNQGK
NKNNNNKEKQNDINKRGTQNTETKKSNKKLSQDYNDVNKKFTKEQMKNLVNSLDEIPPRN
DMEKIWNHAVKTANSGTSRIKKKLKEYEQKYGRCYEERPNRFGSYEQVLISQPHEFNERL
KVHENDYTVFFYELLDKDPTLDEIKNYITSFLEGFQNLIDFLFNKYKIIFLQTTTEIPID
GTIYDTSKKDMKKNKNKKQNIKQGGKKEEVKQEGKKEEVKQEGKKEEVKQEGKKEEVKQE
GKKEEVKQGGKKEEVKQGGKKEEVKQGGKKEEVKQGGKKEEVKQGGKKEEVKQGGKKEEV
KKELKKNN
>PF3D7_0424000 | Plasmodium falciparum 3D7 | Plasmodium exported protein (PHISTc), unknown function | protein | length=347
MYSNCLRHRPHLSLCVFLLVCIFYVFFKPTAYHKSSSGSCVNSLWSRNLSEPNNSRNSNL
YNNKLKSNPYDSKFRNDIYTSRGSHNTKESKEKSSLRDGVSRNNASDVSRNHLREPLYKR
FEKRNNDPEEQNKLEEERKKGEEEQNKLEEERKKREEEKSNDTFLSNNDTNSNGSTNIDS
SELLENDIDEYSDSNDISILEDFNNDINEALNLLSDDEIDDMINNLNDIASFEEMHNIWN
ELCKSEKYKFLYLIYDLRKLYEELIDDIDDIEEEEEELWETCVFGVGKIQVRASGTYNDL
FNNLLSDEYVSKKEFIDFIKECRNRLSLIRSQLKDKCEKKIIDALSN
>PF3D7_0424600 | Plasmodium falciparum 3D7 | Plasmodium exported protein (PHISTb), unknown function | protein | length=309
MKFFNGSSFSNSNGFMDSKNLKNSAIFSFDEEEKKTASRSFLSSLLSKRMVIPMLGVLYV
VLLNVCLHNGSNTSTNVQFNNNVGKRILSEGQSTDEYSESSSEYVENPVIGSTFMLPNEN
RLNTIGNLFEGEKYNILEDTQKLIDDINKFRYNSNYSPIPYPEQYNPVDYNKADFVLDKY
IDNLGYCKGDTIKAMEIIWEATMNNERRKYAATKRSMLRYYDDLKRKRIIRPKTYTNKLN
SCNQIMESSEKKIESHLSEMFNKWFKQKSLFLDDFNRFITACRIGWKTVSNAVQHQCDTI
MRSKNFIDI
>PF3D7_0424900 | Plasmodium falciparum 3D7 | Plasmodium exported protein (PHISTa), unknown function | protein | length=283
MNNKKNCTIFPVYRSNEIQKGTLYYISFKLLCLSLYIIGFYYVLLNNSLENGSLEISKNC
NIYKRNLVQVEKSKGQKSKKHLKHRKDVNKTKDNENNIKGNAQQVDENKNSIKNNGENSN
VEKKSNVSTCNINYNDMSKNLTETELYEVLNSFEECPPNDDLRNIWNHSLAVAKEGFDNI
LKELKGKIQNYLDNDIQLKNGKLLYKDTWDRIVLKFCRTVAIEEAEYTRKFYSLINDKHT
INDVVKLIYSFIENFNTLKEELHENCEKELLENVNKIANRKKY
>PF3D7_0425400 | Plasmodium falciparum 3D7 | Plasmodium exported protein (PHISTa), unknown function | protein | length=231
MTNKKNCSFFAFYSADENQKGKLNYISLKFLCLSLYMIGFYYVFLYNSFESVSLEIFKNC
NIYKRNLVQVEKNKTSKRKKYLKHKKEDIDKTKANANDLKCNELCLEENKHSINNDLGKS
NKENECNISTCHINYNDISKNLTETELREVLKSFKECPPKENLRNIWNHTIGLAKEGFYN
QLKDLKGSIQKYLDNDIYVGVHEDDDKIYLYERMWNEYISRFYETIINEEK
>PF3D7_0532200 | Plasmodium falciparum 3D7 | Plasmodium exported protein (PHISTc), unknown function | protein | length=226
MIICTFLKGNFFSLICVLLFTVMIHKKKSGCQYEIHKIHNRMLSNVIEGFRNTFSNHEKK
NKMKAHSCRTLNCTEQGIKPHNLRRAAKEYTPDEIRNIMCTFDKTVSKNVMYDTYYKLHD
YQRKKFLRMVDEIWEFTITFAKENKISENYRSKYFWECNNILQSNLTKMDNDDKGNFDKF
LESQPDPCPTQEFVTFMDNKIKLWDEFMPKKKNDLMLILKERLQRY
>PF3D7_0532300 | Plasmodium falciparum 3D7 | Plasmodium exported protein (PHISTb), unknown function | protein | length=509
MRIFNGSIYISPRGNMDNNDVNAKGCRIYSFEEEQTKKEKRTNLLLNSLFSRKAMIPLLG
ILYVILLNVLVSNNNDNRAVPFSNICSRNLCEKKPLNVDMKYVKSKCCDSISESNMVDRL
KVQMLLKNAFETEDGNVFEQNHDVFKDLLSDDMWTRFHLNLHDKCDIKNGKHEMDNIMNK
ELFKLCELDDNREKMMNFWKETFENEKKKYNQIIYDLYMYLEFLRRKNKVPHEYAGKQWD
DCIKKVKETEDNAKVLLEDIFNFWLENEHLDKNEFITLISACRLLWRKLADDMTKACKVY
MGKPFKDVYNEKKKIVNRGIDLSNVNYDDHFKNGKFLKNYSTHENTYPTLKTLLEKYAIT
DDYSPPDVFGKSYPPLVEEMSTFQSSSIETNDEENESIDNNEENMSDRPNSLSHDKDQHL
DETHNEQYGLYVKEMESKVEKLAENQVEKEFQEVNERFSEVAKRFKLTEKTVNFYELGND
SQDDSDEQEDENGEDNDDEEHNDEVSNNQ
>PF3D7_0532400 | Plasmodium falciparum 3D7 | Plasmodium exported protein (PHISTb), unknown function | protein | length=528
MRFTNSLYSIKNNSIFDMNYLKIDNSGNYNFGEEKNKNKNAKSCFKSLLSKPIVMIIAGI
LYIVILNVCMRERNFNYEVQFSNRYSRKLCERFIYYNPNVQGVYPDMFIASSSQTYSDGS
EYDVMKYANKVIKDLKEHDLWNDHNKVPYTSVYMGVSVQDIDYILDKKIDNLDLYDENII
DSMKYIWNEVMDKEKKRFLGLKNVLRKYQEEFPINNTVINNYNKKKFDKCYERIDLGADI
IENGLNKMLSKCIKKNVLDKNQYKVLVTANRFLWRKSLLDVQEECNVILQLPTEVSKLPK
KKKLRNRRKSNPNNEISLRTYGQSTNPQVYRRPNYYPSNSAPHVIDYIYKVGYGDNADED
VDKHIEYLVERMAEEEAERIAELSVEPYIEALEASYDAIAYRNAQNRIQKIPKKNPEMLT
ENQINEEENENTKVGGANTKVRGENKKVRGANKKVRGANKKVGSKNTKVGGENKKAGSSN
KKAGNEKEKAGTENKKAGTENKKAGTENKKAGTENTKDKSGKENKKKN
>PF3D7_0601500 | Plasmodium falciparum 3D7 | Plasmodium exported protein (PHISTb), unknown function | protein | length=467
MSQGTYFNWLLCKYICVNIIVIILIILIICSIDEYEKSEVLLRDTGARNLSERKISSSEE
SLYVKRAPFSCFYLFYLMISRRLPKIKRINSICKDNNEDIVFLDELRHVSDISDKKEIEK
IFEKSYEMNECNIFTMNEEFFGELCDDEICKKYCLYPYDNINSDKYMNQEDGEIRKELDA
LIKYGCSDKMLMYTNWCRVMKNEEDKYYLLKEELHNFYENLRQSKFVPLDISNRLWCSCN
DIIFINGINNVPYIDGIFEIWFNNTETNIREYKIFLDATKLSWRKLKEDVLNSCKEIMMD
GVDKYMNTYVKLNGTLKSEEYIDDENNDIKVENIEEEEEKEKKEDEKGVKIKNEMKSDYE
KEVQEDNNKIKYKGKVKNVDKDDQKLLSQKKKEGLTINERTNKKKKKNDLNSTNFSDNCS
KINMDDYINILCYYNPSIINYKKCLIEAPYIDEYKTDEVYMHNIINN
>PF3D7_0631100 | Plasmodium falciparum 3D7 | Plasmodium exported protein (PHISTb), unknown function | protein | length=466
MSQGTYFNWLLCKYICVNIIVIILIILIICSIDEYEKSEVLLRDTGARNLSERKISSSEE
SLYVKRAPFSCFYLFYLMISRRLPKIKRINSICKDNNEDIVFLDELRHVSDISDKKEIEK
IFEKSYEMNECNIFTMNEEFFGELCDDEICKKYCLYPYDNINSDKYMNQEDGEIRKELDA
LIKYGCSDKMLMYTIWCTVMKNEEDKYYLLKEELHNFYENLRQSKFVPLDISNRLWCSCN
DIIFINGINNVPYIDGIFEIWFNNTETNIREYKIFLDATKLSWRKLKEDVLNSCKEIMMD
GVDKYMNTYVKLNGTLKSEEYIDDENNDIKVENIEEEEEKEKKEDEKGVKIKNEMKSDYE
KEVQEDNNKIKYKGKVKNVDKDDQKLLSQKKKGLTINERTNKKKKKNDLNSTKFSDNCSK
INMDDYINILCYYNPSIINYKKCLIEAPYIDEYKTDEVYMHNIINN
>PF3D7_0731100 | Plasmodium falciparum 3D7 | Plasmodium exported protein (PHISTc), unknown function (GEXP11) | protein | length=890
MLLFKDPQFLLSKKSIRLNNVVNNKKSSINLYNNKEFKKYDSRNFVTFFSPVHSALSVLT
LVVYIVLLNIFSQEYAITKGSPINNRYLRNLGEKSEEGGINFMDLHNTFAPTKTFISGSY
NTEAPERKENPKVPSGSFSYRSENKQDSFENEGYYRAPSGSLFNSPENFQGGYKNEENPR
GPSGSIFSSPDNFQGSLKTKENSGVLSGPFSYTSENIQGAGKIEEGSRISSGSFISRPEN
IQGIAKNEESSRIPSGSFFNSPQNFQGTLKNEENPRMPSGTFFDGIENLQRVHKTEENNR
IPPKSLFNTSENIQRIGKDDENTGASSGSHFSRPENFQGTSKTEKNFTVGSGMTFNNFTN
MKGDVNGNEMGLRMQQGLFDSGNFNNQGYQKSDVNLKIPSGTFFNNPENIRGTEKKEQDH
NKPYGLFNNDNYNFSGSKITEENNRYTSGSFYNGNSNYQTSYKKEENPQMPKGSFFSDPE
NYRETDKKNNNLRTSSVSNSNRNENYLGASDRKYYPHMQEEPFHNGHDNYRGKPKQDENS
GKQSNVYNNNYKTVNGMNVTEDYPRKPTGSFYDPEKFQGQSETDNYSTTSLGLGYNDAQN
YKGKNRDDYNYEELNEWDYRNYNNYDGNYEVYQDSATMETNYYVPNDYKGRKKRNEDEDY
MRESMYYVNSDSRGNNLTKEDEELLKSFYNNFNSSSNDFRKREEKFNKTRDHSNNRYNTQ
QNSKGSNISEVRKKFFDLNHEITEEDLTEMVRSLDNIPSINDILHIWWQLREVERHKFAM
MQYRLMKYIGHLTNTYDLLEDFAKDLWVAYSKYIATKLEKKENFYNKVFYSFIKREAVTK
HALECFLSDCVKSFHQYMLYLNKKCQDRIACDVIEKENMRRGTLAITMGE
>PF3D7_0800600 | Plasmodium falciparum 3D7 | Plasmodium exported protein (PHISTa), unknown function | protein | length=291
MKNTGSNFILKFFLFKCIFVVIIGILCMGILYLPNDRNNKVSSIKSSEKYQRKLYDLQRI
VKGRKKDSKLKNKSEGTNEQQNNKNNGNIVKNEELLSRSNKKCLKVDLNREKLLKYFSSD
KENIKDKDINYNDLTNNLNRKELLAVLETINEKTPRNDLINIWSHVVGINRGEIDELTDK
LIAYTEYYINKHNKHDININEMKTFLNINSKGWNDFKIECVKKIACEDSVFSQRFYKILK
KGKKIEEIKKLIKSYIEYADAIKKKEYENYIERFHESFEKYVNSSRKKKKL
>PF3D7_0801000 | Plasmodium falciparum 3D7 | Plasmodium exported protein (PHISTc), unknown function | protein | length=1219
MIFVKSKILYFLKWPSVAIEENFSGSFKCLFKNKRNKYVRNNLSRFILSVSLILFFFHFV
LCSTIENVEILKNDYNTLTESHNIINRRSRNLGANPESISLGYELSEKDEGNKNDLINSA
TDVSTELENLKERLFPELELYTNDQNSRNNTPNLRKGSLGFDSFKKLELGTLNQFDKDKM
INLKDETNMNEFEGFLGRNSMASNVVTSELFDEPVDDSSSTTTSTGTKLQNVPSNDNNGE
LLKDEPIDDYINNNSKVESEDNYYAQQNMQSQSKDNYASEQNVADQSTDNYPTQHDVPVQ
LRDNYASEQEYFDRGEQLNDVSADNNTSNKLKDEPVDNNTSNKLKDEPVDNNTSNKLKDE
PVDDNTSNKLKDEPVDNNTINKLKDEPVDDNTSNILKDEPVDDHAGKHLKDEPVDDHAGK
HMKDEPVDIDRTNIKKGLNEQHVNPWTTTLADLKNINNSMKIEKNNKSNEQVKNTSVSKS
CDIIKPSKFNKKNLFEQRLQSVEGKNFFEGRSQNLEGRSNFDERSQIVEQRRNFDDRDQN
IMDRKNFDERNQQVNDRRNFDERNQQVNDRRNFDDRDQNVMDRRNFDERNQQVNDRRNFD
ERNQQVNDRRNFDDRDQNVMDRRNFDERNQQVNDRRNFDERNQQVNDRRNFDDRDQNVMD
RRNFDERNQQVNDRRNFDERNQQVNDRRNFDERNQHVNDRRNFDERNQNVNDRRNFDERN
QNVNDRRNFDERNQQVNDRRNFDERYQNVNERRNFDERNQQVNDRRNFDERNQHVNERYQ
NVNDRRNFDERNQQVNDRRNFDERNQHVNERRNFDERNQHVNERYQNVNDRRNFDERNQH
VNERRNFDQRAPNVEERRYMDPRNPNIPYVRFPHHQWGQGMMYGRPYYPWVPFMGDGRGY
NFYNPHQHMVYGRPYYWVPPPPALEYTKGFNPMEQRREEDRGHMGGRGSRYPEEERYNYN
NKRSNSIPEGRNYEENAYERGGGNNKWDFRNMYDRLRDEDENDYDQPPSTSSSNRGRGNE
RYSQSRDRREERNNYNSDYYTRGNERTYNNSNVTSSSNRELIPYKKEILPFGVSNSELED
KLTEEELNERIRRLDYTVSVKDMFILWNHILAHERKKYTKMQEYLMYYSQYLEKTYLVPT
AFRKKYWWRVHYMLTEEVVKRERTDNLDFHQFLRKGSCEKREFLYFINSKRKGWADLTET
MKNIWMERLTYKMRKYSGA
>PF3D7_0830600 | Plasmodium falciparum 3D7 | Plasmodium exported protein (PHISTc), unknown function | protein | length=456
MEYLKKTLFISEKNKLWMKKERQYKKYRSRNYIGYRCLIVSLLIFYLIIQLSYDNFGENT
YNSNDSIIRNRDSRILYEFLSNSYEYDHYNDYVNVEEFNDFSNDILEDFSSISNNVNDYG
YDNLDENVNLMSFIEVTEVLNDGQNTPPESNVDYVVSELNDDIIDEEEDKRLKEAYERIL
RKRRGISGRHPYHILTSSCNEFNSNNIINEEELDHVELIQNEMDSDSYNVLTEEDVQNIN
SSYNNEELNNNNNNNIRSTSENNVNTYELPNGELHNNSDRLNGADVVNMNLYFNGDVYSS
LENLEETVETRNEEDEDNEDDEEEFEKMLNELKNNGTLGETCRIWNKLCFIENKKFYNMQ
MKLWNFCEILAFEYKIPQSTLANEWKKIVTYTNEELIQHNLTNISDFNTLVFNKIYDALD
FIEFIKHKRESWKQFRESEEPVWKNTLEKNFKNYVQ
>PF3D7_0831000 | Plasmodium falciparum 3D7 | Plasmodium exported protein (PHISTb), unknown function (GEXP09) | protein | length=426
MEKYIHTSKSNSVPSKGYVNRYIENTRNDCTLYKCAKKGQYRNRKNILLKCGRFFRLPLC
VVIYYIILMSQFIKTINCTSVLPSCNESEKNVSKNIKDICNEGKDDNISNKWYEENKRSL
NGEYSDNPLFDYKLFKYHDILYKGILNKELSEEFDLLFSDNTNYPFVKNEKDKEIMKQIK
LLSINEDENKKEHMKKIWTDFIKNELSNFLFLKKKISDLFEELKSQYNIKDEYVNKIWNE
CLDLIETSGMSMNTNLNYAFYKWYNKTKVLDINEYIFFICGIKLVWMKLFSSLEISCKDI
LMKCFEGKKNGKTLYTKCCSDKYKNFFKDINKKSFSKKCENDENNNDSYSHINHLNTLLN
ELDHLISLNEKDDDYYTLRGYSSNKRVELTDIFRLLCKMDSADMLTWFVHNFFGFSKKFR
QYLYKM
>PF3D7_0831500 | Plasmodium falciparum 3D7 | Plasmodium exported protein (PHIST), unknown function | protein | length=335
MSLFTKFNSQDYKNGITKNLSNTEQNNIININNGYKKKTSWNCLGSFRNICLTLCVITAL
YIQFKNKYGENSSCVVQLDKISSRNLSDVQVENFPSLNHGDKTYKKNDEKDESNNENSNI
NKQADEDNEEVSQNNNNSNNNSKNNNSNNNVNNNISNVSNDSGNVVGKKIKKKTYLNYND
MTKQLTKEELFYVLDSLKKVPGRRNLNNIWKHALGVISDILDEKLIDLNVYIQKYKKKYE
SKRDEQSYRISKSGLMEKYLDEFDERIMEQRMTYSSNFKHLIHKSPSLDDIKNFIHTFID
DLEKLINYMYGSYKHIFQLVNEEPSKASFNDFIFK
>PF3D7_0832200.1 | Plasmodium falciparum 3D7 | Plasmodium exported protein (PHISTa-like), unknown function | protein | length=286
MKFHCVEYYSEENHIQNTTNVRLIRRKFLNLLSITGILLVVVLNNIIICDKSETNDAGVF
NIYRRNLSETESVEHSGLSNTSEDVELENGLEENNNNNNISCDLEGSNSEDEVKYNDVTT
KRKCDNINYNDLSKQLTLEELHSVLDDLEKSTTKEDLYNIWNQVLGIAKDGFDGMLTELS
YYVEEYLHEYEYERYHYFGGRKPVSMKNVRETWYKSMHDIGEALSSTDVKNTLDFYSFVK
SGASIDEMKNFIYEFIKYYDTLKNDLFNTHKKIFTEWMKELQGLEK
>PF3D7_0832200.2 | Plasmodium falciparum 3D7 | Plasmodium exported protein (PHISTa-like), unknown function | protein | length=293
MKFHCVEYYSEENHIQNTTNVRLIRRKFLNLLSITGILLVVVLNNIIICDKSETNDAGVF
NIYRRNLSETESVEHSGLSNTSEDVELENGLEENNNNNNISCDLEGSNSEDEVKYNDVTT
KRKCDNINYNDLSKQLTLEELHSVLDDLEKSTTKEDLYNIWNQVLGIAKDGFDGMLTELS
YYVEEYLHEYEYERYHYFGGRKPVSMKNVRETWYKSMHDIGEALSSTDVKNTLDFYSFVK
SGASIDEMKNFIYEFIKYYDTLKNDLFNTHKKIFTEWMKELQGLEKKKTSKNI
>PF3D7_0832300 | Plasmodium falciparum 3D7 | Plasmodium exported protein (PHISTa-like), unknown function | protein | length=259
MEIFYNKNLKTYKYNLYSTDINVKRMKCGITCRSFIFMSLSLCVISLFYISLLNIHEGNI
VPSTKNIEIISRNLCEIENGNNEKRQNIMNRLDQTNESSKNSNNNKQITLENKPYNDMSK
NLTEKELYDILNSLEECPPKEDLINIWHHALRAGKGFDNVVNELKALIQKYLDNDFYNTC
CCTKKELVYRSIWEKNCFEFYTDVAYELVKYSNGFFELINGKHTLDDILEYIYSFLEQFK
ILKKELYEKYKKILLKKMN
>PF3D7_0936600 | Plasmodium falciparum 3D7 | Plasmodium exported protein (PHISTb), unknown function (GEXP05) | protein | length=297
MKDQIESSLYSQRTKISAEDKDSFSCRKSSPFNKETRKEKSLSVFFSSCSRLSLLGLLCI
FLLNFYIYNGNCNVVEGTIGHKRKLSELVDSKSGCLRSGENETNVKSSSSQTDSVLSSNN
LTDFYNSYNEFNIKDELDDIFKSIGLTSLHDKYYDLTKQWSDEKIEEIINSLLDIPNKFD
VLTIWMQVRGSEKLKMHNMLYGLRLLYKELINKYNIPMESCTHIWLNCYYDITNYHLYIE
HENNINFLDLTTKEILTRTDFIDFIKDTKNKFNKLRNELRETVRKDLIDKLTPRHME
>PF3D7_0936800 | Plasmodium falciparum 3D7 | Plasmodium exported protein (PHISTc), unknown function | protein | length=383
MAVSTYNNTRRNGLRYVLKRRTILSVFAVICMLSLNLSIFENNNNNYGFHCNKRHFKSLA
EASPEEHNNLRSHSTSDPKKNEEKSLSDEINKCDMKKYTAEEINEMINSSNEFINRNDMN
IIFSYVHESEREKFKKVEENIFKFIQSIVETYKIPDEYKMRKFKFAHFEMQGYALKQEKF
LLEYAFLSLNGKLCERKKFKEVLEYVKREWIEFRKSMFDVWKEKLASEFREHGEMLNQKR
KLKQHELDRRAQREKMLEEHSRGIFAKGYLGEVESETIKKKTEHHENVNEDNVEKPKLQQ
HKVQPPKVQQQKVQPPKSQQQKVQPPKSQQQKVQPPKVQQQKVQPPKVQKPKLQNQKGQK
QVSPKAKGNNQAKPTKGNKLKKN
>PF3D7_0937000 | Plasmodium falciparum 3D7 | Plasmodium exported protein (PHISTb), unknown function | protein | length=357
MKGMNFFRSISLLVVGILYVFVLRNIFKDDTFSVIYKLDKYSRNMSEREELVEILGEYSD
GKSNVLEKSKNNEVYKKYNFDDLIYSLNSNDILKIIFPSHIFDKLYYELKDCDDNYNTYY
LCENIRDGDIFFLSPKKCCKGGKHKDKCVHKHFPILVMDPKDLEINKKIKTYDFFKNKKK
YMRTMWSELMFKEKLNLFFLIKHLEIFYKNLMADYNISNTYVFGNFCYCKKMIVMDILNS
EYHLNLVFYNWFKNSKLKTKEYKMLLNACRYCWRYLKRKLHDSCEDILINSFNKINVTDK
TMNKDMNNFRNESKVQLKNTQNKNYISISNKEADITDNLGITNYEKCLINAPYIDEE
>PF3D7_1001300 | Plasmodium falciparum 3D7 | Plasmodium exported protein (PHISTa), unknown function | protein | length=278
MNRINSFLLNLSNGIFDNNNNNVNNKDKNVYSFNSNKMNNKSNKFYSSFHFMCLVVYIIS
LFFITLTNIYENNTSLSIKHDKLFMRTLSEIEKENYTSIESNNEKSKLNDELNNSIIKNK
VDLKTIDINDLSRQLTKDELYDVLNSLEEIPPKRVLINLWYQSLNIAKDMKELLKELKGY
VDEYLNKNNPYDCDNFINDNNSIWIDCLNDIVETLSYEEMEYIEKFHNLLNQDITVNDIV
NFIYKCINYFDELKKKLFDKYKEKFEEKIMNSQKSHEV
>PF3D7_1001700 | Plasmodium falciparum 3D7 | Plasmodium exported protein (PHISTc), unknown function | protein | length=266
MQPRPCAVFFVAVVFIFLKNASIWEEKGGIEIKARQIKILCELCIDNYQTLRNKNSEHKE
NDSHQQKDVNNEERKKKKKSKKYQDGKIDDFSNTNDVTFDNTLYDMEVVPVLRNKNHQRV
LSNEQIKEKIDSLGEVVSVQDMHKIFDLIHDNEKKKFFNMKEDIHEYSEKLSQYYDIPEN
IKKKCWLKASYEMEETLINKENFFFKNFHVFANIGERKRSSLLDAIYGYQKKWKEVRYTV
DETWREYIYQKFIDFDNKRKRKLRSQ
>PF3D7_1001800 | Plasmodium falciparum 3D7 | Plasmodium exported protein (PHISTc), unknown function | protein | length=260
MDKTNYSIKKMFTYSSSKPKILSFLGIVLICIMNLWIYKNKGTSNFHEGKVHRRTLSDNN
AKKEGRSGIEKVKSKSQHSPCSISNNAAVGYYDYLKIYNDGECEKELSESDMELLNQEND
GFLEDMSDSINKQIKELENVPSKDIIRNIWFKVHCNERNKFHSLIYSIRKIHDKYFSDTN
KNEELGKKVWNKCCAIITEELLKLDSIQNSQFHNLMQQETVTLQEFEDFVKFSVNGYKNT
KKETKKICIKKLKKALNQRL
>PF3D7_1016500 | Plasmodium falciparum 3D7 | Plasmodium exported protein (PHISTc), unknown function | protein | length=767
MEICKNILFLNFKNLSIIKGKKRKEKITCQFPKYIGTDNNKRCIINLMLYKIFKGYILLL
LWVIIILKNEYIYEDSYIKLVSQYNHIFTRILSEINLKGEHNDKRKNSNINTGMNRPHIK
TKNMDNINIKSSNMNNINANATSSNNIMLNNFPKFNEIENNNKNDIHNNMFYSFYNNKND
NNEINDGNNILSFNDYIWKKHVQMNKTNLNSDLDIITKKLESFTLKDDKQFGDTTINYDY
CFDNRFSTSSKGDESNNMNYERNDHFVEYQNVGVDEMACGTTQGTDDLRHHNSNTTDYSG
YSTDELDEETSDENCEGYKKIEKYKRYNRYKRNKERKRTSENTTNNKNISNRNDRMGNKN
ISHRNDRMGNENISHRNDRMGNEKISHRNDRMGNENISHRNNRSNIKNGLNNEDRQNKRH
RINNVQKRNGFCKEHMAYESDDLFKENGDPFNENSQKCYRCRNEKNHIRKNNEETNIKLK
TEHKTHKESSNSSINELSSYKNRKIKNINEDKSFSEEQTKMNKYFKNNKQKNLGSSYHSQ
FLDDYDDYPDEKIFANIPKKKNQNRNNISSKKMNKKIKVEEVKYNEIVFDELEDEVLEDN
LMNLKQYEYHRTLSEEEFYKMIDTLGNVLCNKDMLYIFNFINSFERKKYLIMQEDFNIYC
EWYSSVNKIPVNVKQKYMIKIAFYQTKDYLDLESTFYYNFYSFINRTYVIDKQDFILKLN
EIKTIWKNYRLEKMEYWKKYLSSKFKKYKRNAYIRRTCIKYSDLFFL
>PF3D7_1016700 | Plasmodium falciparum 3D7 | Plasmodium exported protein (PHISTc), unknown function | protein | length=830
MKKRKGPLFFMLEKRYITERTKNDKQQCNYKLKKESKLYQRKGIRNKCVLYKYTDLLLFL
FLIFILFQDIYSHNEFTKVDALKYSPKWLRLLSDVCFQNQHDYNSHNMNEPSSIGYNSRE
CATTINGNNFNDNNLLNKYQGQGEVQNQRNSNKGTSSNILKESKIGNTSQSNTKCLDYDL
SLLEKSFQGMSFNTHSEKGINNEEYINNRENRNNGNSYQILKESINGNPTITSTINNNNN
IGSNNNSRDYIDKMGKSAPGVHSKNMNAGGYDSGSNSQMFVGNKYDKKNYDDNNYNNHNS
NNYNSYDLNGYNHKMDGRNTSQGNFQRDLYVEENSRNYNNISYNNYSNHREYPYNNNNNY
YYYGYENTRNNHHNIRQGNSQRISVVEGNERTCSMSSNYNTYNDPYYYSHYNNNKWNDDF
HVMEKEFEKLVYQKHGENYSDHNMYAYNNDSTYRGQYYDPSNIEDYLGTIDEAFEKVHFK
GQGIRNPDFNTNFNYKDYMTGNMKIDLVDSSDEEFENRYNSNSSTQKKKKKRSKVPDSRK
HSRTLRKRDDNNDDDDNDDDVNNDDDVNNDDICNDSEYEFPTKYNDYDENCYETEGETKG
SLYSDNYNKKKKTDSMNKIAKKDSCSDLQYDKKKEENKLLTVFESNTGVDAKWSGSKENK
DDKSNNEELVSFEENYTEKEINDILSKLNEFVSLKDMFIIFNHVKRIERKKFLCMEQYIN
EYIEKLIKSNNVPTYIKRKCMAKVNFHMTNDYLDLEERILQNFYTMLYRGSMSKSKFIQL
INEQRDNWLNQRRQLNVMWKDIMERRMKWYAFRLKKDKTIFEWITFLTMD
>PF3D7_1016800 | Plasmodium falciparum 3D7 | Plasmodium exported protein (PHISTc), unknown function | protein | length=314
MKTKNKIQNKKKNGYNLVHWNIEKRRRMSFFLICTFFNLIFLVSLLVLYKETDTKGYNNY
VQQKERKIKGRVLTEVILKNLEKYIEENYGNCVEERCYYLKEPKVNNPYECEEKKKCLRE
EFEKCEPCQNPKEEEKELGVDEGENKNNIRPFEVLTEEEFNKRINILRGGIFLYEVYGLW
NYLNQREKRKYTTIKQELWKVCEDLSVKYNVPHECTMKEWKKVRKYMKEELLKKKEDEKD
FQYFVEDNIYTRWEYIAFITDKKESWKVFRHMIKEKWKDMLLENFEKYMEEMFDKKMEKH
RKKCKEVYKSREGL
>PF3D7_1102500 | Plasmodium falciparum 3D7 | Plasmodium exported protein (PHISTb), unknown function (GEXP02) | protein | length=624
MSEKSLDAMPARSCPTSFWNPKMKLLHNMKAFYMSSFQRYIYVFIAFVFLMLLFNVPSIE
ENTYSRDILEKRFFRNLYEDELIRKDSSKVNTREHGGESKVLHLSDIISEVLKDSGMSRS
NVRSTNKVDVIFDKKGVKPNVYENIEVEEDPNEKVIYSVEICSKQVSDSNSADSKMKYGE
QLNNDFMGNINEQEYITGKLGVRRGLKIYDRKKEIEKLKNELKFLNKLKYENFEEYAKYK
PKRKPSEINSDIAERKEEREADNAKLSIFEKEKLDIEETKKDEKVALEKSTDNISNIKSK
VVGIKEIDEEGMESISKTIDNSKTSEVVEEKKTEDVDSLNECLYFYPNDGDSMNLENVLK
HIMEYDNSENTIDDLSEEENYNQLFNLLYRAFQNKFYNIFKLHEMLYRDLSNVSIWDEYE
LDLYNVKENGLYTDDKDLELNENILSLNSKKNDVNTLRDMWNQINRNEEKKISVTIYRLN
SLYTNLKNKYDVPVFHSTNELNNAYGKFLIHMNYIKSYFNGIFNEWIKTSEGNIKEYRIL
IIACRLIWRKLKKNTLQSLEHIITKTFEKKIKEHESYKKYLARLYKAKYQQEKHNYSWMK
FLDEYKGDGSSSYENSITEAPYIG
>PF3D7_1149700 | Plasmodium falciparum 3D7 | Plasmodium exported protein (PHISTa), unknown function | protein | length=85
MPICRNTKYRIWYKSMHDIGVTLSSTYMEHALNFYKLVKYGTSIDERKKFIYVFIKYYDT
LKNDLFNKHKTIFTDRMKNTQRFDI
>PF3D7_1200900 | Plasmodium falciparum 3D7 | Plasmodium exported protein (PHISTc), unknown function | protein | length=383
MNGENVKKQVCRTLHSMGGCNMYIRRMYRSLISLKPRGFIIGIIYILYINVLCIHEKNSI
SKFELDRKYSKMLCELYTSNRDYFRKKNHELNYACNNNNNIYAYKDMHLDNFDDVDNFDY
FDNIDDVNNMEGVDNFGDVHKFGDYFNFEDDDSFDDKNPFDEANYFKHECDFDKYEKSTD
SKINVEDKDNNIDDKNSFALPSEHKEISDNDDIVNNEEIISNFDKYYKSNSLHISNDNVL
MEYIKKNYGKMTMEELYVIYFYIHEIERKKYLNMECQLYLYCEKLANKYNIPDDYKIKIW
KKAYNDVHGFYLNKEKGFYKKIRKIKNGESRNTLLTINILKDTWKKFREMMNNMWSENIS
VKFANYSKKSLKKKAFIQKFYKK
>PF3D7_1201000 | Plasmodium falciparum 3D7 | Plasmodium exported protein (PHISTb), unknown function | protein | length=653
MYSALRSFLFRKSVVSVIGVLVALLNNECSEDGLFSSHYLNSRFSRILSSANNGNEYDIL
DLGIPSVFSVFSLSKEEMMTLLKDVYGKTKKVNLSDEEKIIRDIKKYGMSCNYSAIPYID
EFGLVVYNKIDNELDADFNDLDELSETFKDDAYNHWVRVMKNEESKYFQNFVDLSTYYDT
LKKENLILDNYKEDKLNECRHIVPLKAQKLIPGLTKIFEDWTKNEILYKREFETLINSVR
IAWKALTNYALYECKNIFIKNLDEIEDVDEEEEEEEEKEEEKESRKSKKSKKKETETDEK
KKDEKEKDEKEKDVNEKDEKEKDEKEKDVNEKDEKEKDEKEKDEKEKDEKEKDEKEKDEK
EKDEKEKDEKKKDEKEKDEKEKDEKEKKVSNIKNNLRAVPQNSGSNFDEFLDVKEANEIV
QDVLQEFVEGKISEEEDKQKYAENLDDDDEDDEEDDDDEDDEDNDDDEDDDDDDDEDNDD
EDDEDNDDEDDEDNDDEDDEDNDDDDEEDKGVYNLKKDETATINKDIKELEEVISVEDIT
NISLKITSNENNKVAILKNELSDFYRKQCEKHKVKVEGSRGVLKSCYNLIKSELEKLQGS
LNKYYLSLLKANVLTKKDAEKYIDNCLDSYDDFRKKMKETCEQKIIKYFNNED
>PF3D7_1252700 | Plasmodium falciparum 3D7 | Plasmodium exported protein (PHISTb), unknown function | protein | length=450
MSLFIESSFILPKGIIDSYIKFKTWNSCSYSDKEKKASQANIWTPVFSTRFAIPIIGIIY
ALLWNGDATFGYSALDMSLDEKYSRTLFETNNGNNGYVSSLTNKILNNMNKGPKKEVEEK
NAEKILGFDDKNILEALDLFINNIKNIALSSKLNSSDIYNHGNTFIDNVMSNEEIDQEIE
SFLNGGNYDREKLNRLWWQIMRNEELKYVSVNNKLYKVYKALRKKYNVDNSYAENKWNEC
KKNIIVGRVEYQNYINKVFLDWINGDSINNDEFIKLVRTCRVTWKKLRTKMIKALKKSLT
KSFEKRHNELKSNEYIYKYKYELEEGDYADDDLLIKDDLLNNHDFQFDDDVSSVITEKTN
ECLKGDHDLESVNTDNHGTELEESDSSSGSKVSNETTNSGDSDDSKKTIVLNLEGQCTIY
LRRRPKNLTLSSPQRLKFTAGGGFCGKLRN
>PF3D7_1252800 | Plasmodium falciparum 3D7 | Plasmodium exported protein (PHISTb), unknown function | protein | length=626
MNYSLVWKYLEREMKRYNRSVWCTLLYGRNNILIVLILNIILWNVCITNNGITLDSKYIS
TRYIRILCTPDIIDNVVNVKIEEEENINKENDNVIKSIKSIKYPDNVNLYNALRKKIRKN
MEQNKYGFVPYSNEHLIPFYNEKDNSINNDIDSLDGRDNLIRLKMYNIWLELMQNEQMKY
YGIRHSLNKFYKNLNQKYNIKIESNDKALKECNEIICLSAHYLQRHLNNMFNEWFKKGFV
SIGEFQNIINATRHGWKVLTTNVKKKYKDILTDNLIEKMNKPYFIGDNIFNSYLDHINVK
DNTQQYNENMKKMSCIEKMPITEKEGNMEMNYNNNLNVKDKKLLYDNIVKNNSTIKNYTE
CLKMAEYVDVDTSGVRVKEENNMMKRNIRRNNNIYKINNEEISNNVEKSNNIEKEDNQNI
NYNDGEELNETDKNEIYNNNIEKEDNQNINYNDGKELNETDKNEIYNNNIEKGDNQNINY
NDDEELNETDKNEFYNNDEENENDDIEISLEDIFDKSTNIIKEAEEIINKRENGTSIDSC
VFIDKPEDYDKQIECMNNNSTNGYLDYCNKKFCNENNSNPTYLQRKWKSLTHISDKDKSS
NNIISSIWKYVSNKNNLLYWRKFNTY
>PF3D7_1253100 | Plasmodium falciparum 3D7 | Plasmodium exported protein (PHISTa), unknown function | protein | length=288
MKNIINKKFDSISEYIYMNKNGMLFYRSYLFFLTWYFIGIFYISLKCTYQNKGEEKIQYD
CIYSRNLCEIKKGGFESFLNKICKYKLWNKKDDLNKKKIKKKKNKENNEDSKEQNINKNK
DSCNNVTDANSMKKEDSIKVHNNNFISKQLTKEELYDLLYTLVEVPERKILLLLWNQTIG
LYNEQLEDLLKEIYNFLPNRVYRNQKNSEGRSFYKIISREKIFDECVTNCREELAIKKVE
LTKGYYDLLNTKKKMDDIRNFIFSCIEQFEKLINNFCNKYKKDTLSLK
>PF3D7_1253800 | Plasmodium falciparum 3D7 | Plasmodium exported protein (PHISTa), unknown function | protein | length=284
MNKKNYSIFFSYVNETQKGILHYISFKFLCLCLYMIGFYYVFLNNSSENSSSEIVKNCNI
YKRNLVQVEKNNKGSKVKESLKLKKEDSDKSIDNVNDIKYNEQKIQENIYTINNDIENTN
VKNERNIFISSINNNDMSKNLTEKELYEVLNSLEECPSNEDLRKIWTNTLTVAKGGFDDI
QKELKELIQEYLDNDIYPIFRCIKGKFGYGSIWEENIFRFYRTVANEEVQYSNDFYRLIN
DEHTLEDILKFIYSFLEHFKTLKKELQEEHQKQLLQKIEQKVNK
>PF3D7_1301500 | Plasmodium falciparum 3D7 | Plasmodium exported protein (PHISTa), unknown function | protein | length=308
MKLLIEMNHIFFIYKILYMLKNNDIFTLNIENYKKKKRKNWYKISIFTYLLIFIISISFI
NLMTLYENRIISSIHFNNKYASILDEYENDYYSSLERRYSKNSIRNKKDDESRNLHNNMN
KNNMDNADMSKNDMYIHNKHNDSGYISKTESNDSLNLNYNDTTKPLTKEQLFQIINSLKE
IPSDEDLENIWKHTISVAKEGLGRMIKKLYFYLDGYMDEYEEMQKQKCFCFRKEISEDFM
DEINETLSSHEKSYTYKFYKLIRKKRTVEKLKNFIFAFIDKMEKIINYLYHKHKGIYIMK
VLKLHKLI
>PF3D7_1372000 | Plasmodium falciparum 3D7 | Plasmodium exported protein (PHISTa), unknown function | protein | length=417
MNLKNLGFKSFFSDDKKNKSTLFSFSFRNIYMLICIISVMYVSFMNVHMNDENNTSDSKS
VSLVERNLSEYYIGRYGALRNYYGPIIGVNKKHYSGKHNKDTSYDALEEDSNDSEEDSEN
DSEDESEVESENESENESEDQSENDTENDTENETEQESEEQSQNESDGESENESEEESDD
EPVKKNAPKNKEDTKNEEKKDLRQGKGDIIRKTLNNTNPNKDKFNDSNNKFKAPLKNLNY
NDITRQLNSYEISDVIKGLKENIPNEDLVNVWIQTLGVCKSGGHDMISNLKNYEKSCLSE
YKKIILPHYGGPPREKNPEEYWEKCLYDFEVKLLNASYEYNSKFYELLNKKDKLFKIKEF
LFSCLDEFSNLKKQLYKEYKNELYDNIMRASGKKYSILKIIYIYIYIYIYLSKRDSD
>PF3D7_1372100 | Plasmodium falciparum 3D7 | Plasmodium exported protein (PHISTb), unknown function (GEXP04) | protein | length=609
MDTKDFLKRLFLRYSVGIFLGLFYIVLLNICKYDGKARLSKSFMSRCPRSLLGLEDSKEY
FADDMNDDMVYESSVYLTDDTLKHIMYDNYARLSNYVNSEDTHLDDELNEMSYDENVETS
KGEYDELYDLDELADNLNEENNMKSKMDETEIYDVGKLKETFIDYYNDRKKADSKLIYVG
KSLRHLLFENYMDVPKNVDKLLIEEESNDNISTKIDEEEKNRFNDVIILKEEEKPLLRGI
SNNEVQNDIYEKNKKYKKESEDIELFRQDDFSELLDDILLLQLDEENDSNWKKILKDYMN
DTVQIDVETIFGDDSFRKDDEDKINISYVKEYKPKDDNVKKILDDILSYKNIKDINKLIN
YFRKYSGVSNKLIVECVNYLLYHLNTEEANNKSLDVLIEELMQCDENNIFKKNKKLFKYI
KNEGIKKEYELDFNIEKNDKETNVYSNEKDFSINEDISSLKSYNMCVKKCSDLWLNVMKN
ERGKFNHIITDLYRFYRTLIKKYKVSGNFAFNEWTEVNSNIRLYMKNAEIYLNTLFNQWI
NNNRLNIGEFKMLVMINRFLWRKIKKDLYDTNKKNISKPFQDKINEENTKKKKVTDKYKK
IYQEKNKNI
>PF3D7_1372300 | Plasmodium falciparum 3D7 | Plasmodium exported protein (PHIST), unknown function | protein | length=206
MKNVYFNRSLKFLCLTVCLILTIYSSRNEIHKNSLGFGKNDNIYSRNLAQLKLSNYSLLK
DSKFESVTEQLTREELYELFDLLVQVPPRTYLLNIWNHKNGICRQGTKDLLKNLRGIAPK
LTYRHTGNTNQYGKSPPKITWQGCSYDCNMMVSTLETEQTNRFYNLLNKKAPIDEIKSFI
RSCIDEFDKLHTDLYVKYEKIFSEQK
>PF3D7_1401600 | Plasmodium falciparum 3D7 | Plasmodium exported protein (PHISTb), unknown function | protein | length=478
MVSYNEYKLCLNNPRLDMKRKNYKYNVHEGIIRKGAKWICSMNKAFHSRFFICICVLLHM
MVFGVCIYKVEGSVHVTEPNSSSSRSLYENKGVTYESNVEVHDNFLNKLYMSPNVENNGI
KEDNVFGNTDLGGMESHEKFKEKIRRSSTLSQGNYSNFKDGFGYEYSELADSMTDEEIDK
EVDKLMEYTNNNKEKVYSLWWQIMRNERVKYVMIMKNLYNFFLKLKKKYNVDNSFSEKQW
NICKKRVKKNRLNYEKSINTTFLNWCNSLLLRKDYYRKLIKANRLKWKELSIKTEKACRH
NMLQAFEEKVKAQSTKLDLDYVTEHIRKNKKKKKITKDGDGCYSTGPNGQYNECMKTSDY
IDAQDSDALVEDEVTEEENISDESVKKEEEEEEEEEKGVDVAEDEDALKDSTASGDSSTS
RYTVLSADSAEYMESDILSVLDVPDVNGPASARSVYVQAYTSEPKEMLYRPKIRYVTI
>PF3D7_1476200 | Plasmodium falciparum 3D7 | Plasmodium exported protein (PHISTb), unknown function | protein | length=512
MCIRYINIIKIMKNININENSVFCYRKYYRKCNEIMNNSFNVKCDLRENEKLNKNKFPRL
LVSYFYVLSIVGIIYCLLFNIHTHGNKDEGLVSTLCIDSRCLSEGYLNLYSPLCSNNPYF
SFREILHGSNYYIPKEFMEWDDEEEKNGFQFDEDDEEDEEDDGDDDDDDDDDYDDEDEEE
EDMKKKNYKNVPTKIDVKKPNNTNKVCDNKNSHIKNNTQQEEKNKNTTNQKSDANNKIHE
NKKKVEEEEKHKKEKNPNEKENNDNNKNKNEKKNGKGNQGNNKDLPAYKTIDYNNLSVQI
SLEDFQAILNSLDSVLSAKEMHNLWNQLRGIERFLFEDTVSDLFTVYHDLLETYNLTAKE
TEHIWKNCLSDARHSQSYAETQCNVDHNNFIRKKNLTQEAYKNYLTQSREKFSKLRDEIH
DKGETYLNEQITKYRKAKYNNLDQASKKKKKENEKEKERKRKEKEQEKEKEKQRKQKEQE
KERKRKEKEQEKERKNKENKKKETKNKIKTWK
>PF3D7_1476300 | Plasmodium falciparum 3D7 | Plasmodium exported protein (PHISTb), unknown function | protein | length=572
MLYRGEKVVNMFKLFRLQSYCIVILAGILYVLLHNVSLINEDNGFHIIPFNKALGRKLYE
NNNVDKHLNFSVSLENVNDLANSTKKEIEPKLQEILTNNDNNFNLLKKYESIFSGLYNDE
VYKTYELYLSDEKNIKGTYNNLKDIKYNKKIKELNDETLDKKELRYIWINIKSNEENKYF
YMITKIYKMLMHMKIKYKEDNIFTNDLWKDCYSNYLSEKKNVEHLLKEMFDDWLVHGHIK
LDEFKIVVLGTKLIYRQLLNNIKKENKEIIINAFKGKLQEKKLRNSKIAQMYKMDFEKKN
EKKKNKFLNYYLKKKNHYPEMNDKIFIKDNKHMSDVNYYLEENTNEIKHIDSDVDDAETE
WYDTKLLLDEKKKEEETKKEEGIKKEEDVKKEEDIIKENDGKVGIQYDEDDVADTEEDGV
KKPKEYNANEFIEKYENVKVHKKKKKKHVKEEEVNVSDDESMATYFDDTSSYSDISSLNS
EDSSSKEKNIETYSSKKEELLDAGETQGDKSVPKVTDVKDDDSLLEDQYSFGNKPIVYEE
ESDAGETRMKFSYGKQHRKQKKKKKNFRRTLV
>PF3D7_1477500 | Plasmodium falciparum 3D7 | Plasmodium exported protein (PHISTb), unknown function | protein | length=500
MNLRLSNYSLFQNILDKTNKSNCIYSTHSSYEEYHDEKVRTGSFFYSKKFRRYMLPIMGI
LYIIILNLLHLKGILSTEVQRSYTFSRNLSDNEKEKEKEKEKEKEKENKEFYKCYKKKGI
KKLTIEYTEYMQKALKRKLKAGKNEAFKKYSHIFVDLMKNEIWKQYELSPYILTLKGIYI
NKYDPEINRNIILLNKETRNRRKVNHVYLLVQNNERLKFNFLHEYFSELYTDLRNSHKSP
MYYAKETFQQLNEFVVLGIKYVENTCSNAFKKWLKNNDDLNIQEFNLLILACRLLWRRTL
TKIKEEGKKYLEKPFKTLDKERLKIKSKGGNPLFFKANEFYEKNPDLVTCKNAHFLNLLK
QANTEFDEDLYDEEQEERKQKERDQELIKNTEKEIRGVAGANDDSEDNDDSEDNDDTEDY
DDYEDYEEDLYPRHPGLYNSYYDYERPYLLTPEMLEYIEKAVEENVEKEVERRAIESFEN
RMLKQFVDEIRDKRLRKGTI
>PF3D7_1478000 | Plasmodium falciparum 3D7 | Plasmodium exported protein (PHISTa), unknown function (GEXP17) | protein | length=282
MLNKYFCNKNIVYPSKGYNNGKAFINFLRYVCLMVYVIGFLNVFLDNSYEYNGLVHVKSF
NKYSRNLTEVKTPKNEKFKKSFFKNKKKCDNENEVNNKDTNKRNTGEPKSCCSGNSESNQ
NENENDDATIDINYNDISIQLTKEQLFDVLNSLKKVPPKENLIHLWNHTLGVNKKGLDDL
IKDLLKYFPKNSISDRFELLEFKMTEDCYTKMWFDFMSDFGIATMNETEHTRSFYGLIER
QPSIDDIRNYIFSFLEEYEQKYNELYEKCKSQIFSLKKTNKK
>PF3D7_1479200 | Plasmodium falciparum 3D7 | Plasmodium exported protein (PHISTa), unknown function | protein | length=284
MNKNNYSLFRLYVNENQKGKLHYISFKFLCLCLYMIGFYYVFLNNSSENSSSEIVKNCNI
YKRNLVQVEKNNKGSKVKESLKLKKEDSDKSIDNVNDIKYNEQKIQENIYTINNDIENTN
VKNERNIFISSINNNDMSKNLTEKELYEVLNSLEECPSNEDLRKIWTNTLTVAKGGFDDI
QKELKELIQEYLDNDIYPIFRCIKGKFGYGSIWEENIFRFYRTVANEEVQYSNDFYRLIN
DEHTLEDILKFIYSFLEHFKTLKKELQEEHQKQLLQKIEQKVNK
>PFIT_0834400 | Plasmodium falciparum IT | Plasmodium exported protein (PHIST), unknown function | protein | length=335
MSLFTKFNSQDYKNGITKNLSNTEQNNIININNGYKKKTSWNCLGSFRNICLTLCVITAL
YIQFKNKYGENSSCVVQLDKISSRNLSDVQVENFPSLNHGDKTYKKNDEKDESNNENSNI
NKQADEDNEEVSQNNNNSNNNSKNNNSNNNVNNNISNVSNDSGNVVGKKIKKKTYLNYND
MTKQLTKEELFYVLDSLKKVPGRRNLNNIWKHALGVISDILDEKLIDLNVYIQKYKKKYE
SKRDEQSYRISKSGLMEKYLDEFDERIMEQRMTYSSNFKHLIHKSPSLDDIKNFIHTFID
DLEKLINYMYGSYKHIFQLVNEEPSKASFNDFIFK

## Sheet: RIFINs
>PF3D7_0100200 | Plasmodium falciparum 3D7 | rifin (RIF) | protein | length=331
MKIHYINILLFELPLNILIYNQRNHKSTTPHTPNHTQTTRLLCECELYSPANNDNDAEMK
RVMQQFEDRTTQRFHEYDERMKTTRQKCKEQCDKEIQKIILKDKLEKELMDKFATLQTDI
QSDSIPTCICEKSLEDKVEKGCLRCAGVLGGGIAPGWSLVSGLGYAVWTNYVTQTALQKG
IEAGVKAGIEGLRDFSGLGKLIPISVIQNLINHTNYDIAKTYITFVKSVNSTKCAVKEHS
FCFSTYISNENALSKRAAGIAEYAADMAKITERGVLDAATPGLTTYSNAITASVVAIVVI
VLVMIIIYLILRYRRKKKMKKKLQYIKLLEE
>PF3D7_0100400 | Plasmodium falciparum 3D7 | rifin (RIF) | protein | length=372
MKIHYTNILLFPLKLNILVNTHKKPSITSRHIQTTRLLCECELYTPNYDNDPEMKSVMQQ
FHDRTTQRFHEYDENLKEKRQKCKDKCDKEIQKIILKDKIEKELTEKFSSLQTDIHSDAI
PTCICEKSLADKVEKNCLKCTQNLGKIVAPSSGVLAGISEAALSVWKTTEIAAAMELAKQ
AGAAAGLKAGHLAGTNAVIEQLRTLGIYFVGDKLLETIIDVTNYMNVSFIYDKVYSHYTT
SCTPSLVNDQLVGTFNTSDPFCNLVHSNLQGSFYRSSAQTIIYEKVEEAVAGAEQAATTK
TAVMTPIYTTEFTAKNIAEVEAATTSYYTPIIASIVAIVIIVLIMVIIYLILRYRRKMKL
KKKLQYIKLLEE
>PF3D7_0100600 | Plasmodium falciparum 3D7 | rifin (RIF) | protein | length=359
MKLHYTKLLLFFFTLNILLTSYHAHNKNKPSITPHHTRSTTSRLLSEYDTESSIYDSDDE
IDSVKEIFERQASQRLREYDERLQEKRQKRKEQRDKNIQKIIHKDKMEKNLAEKIEKGCL
RCGCGLGSVAGSIGLFGAVAINIWKPAALDAAITAALNANAVKIAAAANAAGEVIGKALV
IAELQKMGISTLKGQTLKSFFRTISYKNVSSITKAVYGQHYEICVYDPSRNLLSSFGDVN
RHIGICNSVWKQISAVSQRGQYISHEEVIKRTVETMMSEAEVSAKAAAKTAEAANKLAIE
EAQEQVMEATIYNWYTTIGYTILAILIIVLIMIIIYLILRYRRKKKMKKKAQYTKLLNE
>PF3D7_0100800 | Plasmodium falciparum 3D7 | rifin (RIF) | protein | length=344
MKFHYINIFLFALPLNILVHNKRNHMKTIICTPKTKQTKTHRTLCECELYAPSNYENDSE
MKEVMEIFDRQTSERFREYDERMQHKRKQCKEQCEKDIQKIILKDKIEKELTEKFGALQT
DIRTEDIPTCVCEKSVADKTEKVCLNCGKTMGAVAPAWGFVSGIGYVAWTQYVAAKILEV
GIKKSVQVSLDKVMEIVTQIHSLTTAEIPKFSAAQILSSGNFTNNISLIDMVQYLRNNMY
GVIESQKCERFGFILDTMGKNTLKVFNRNYHIQVEAVKNAVDAAEAAESLKLATNTSILT
NTIIASVIAILVIVLVMVIIYLILHYRRKKKMKKKLQYIKLLKE
>PF3D7_0100900 | Plasmodium falciparum 3D7 | rifin (RIF) | protein | length=350
MKIHCINILLFALPLNILVNTHKKTSITPLHTPKRPTTRLLCECELYSPANYDNDPQMKE
VMENFIKQTQERFYEYDERMKTTRQKCKEQCEKDIQKIILKDKLEKELMDKFATLHTDIQ
SDAIPTCVCEKSIADKMEKGCLRCAGVLGGGVMPGMGLIDGSLLGAISVLQPLEIAAAKD
AAIAKATDAAIEAGINTVVSKIKGLLASFTEKEVLVDLTKIVTPSTYNNGAILHKSAMAL
ANKSCDFEGRGINSSFCNTLYNGEKTTFEPFAKAGIAEYNATYTLQKEALETANVDMVKA
TYASYQTAIIASIVAIVVIVLIMVIIYKILRYRRKKKMKKKLQYIKLLKE
>PF3D7_0101000 | Plasmodium falciparum 3D7 | rifin (RIF) | protein | length=358
MKVHCYNILLFSFTLIILLLSSSQVNNQMNHYNTAHMKNTEPIKSYRSLCECELYTSMYD
DDPEMKEILHDFDRQTSQRFEEYNERLLENKQKCKEQCEKDIQKIILKDKLEKELMDKFA
TLHTDIQSDAIPTCVCEKSIADKMEKECLRCAQNLGGIVAPSSGVLAGIAEGALIVWKPA
AIKAAKAAAAKAASDAATQAGMNAVRLEIKKLLEMFTGKPGYVDLLPIVKESTYKNGSAL
VDSAKKLFVESGKLEGLDRMPVFYNTVIDYPGPSNIKGFGKIGSDAYEAAFTSQKGTLEA
TKVGEVNTTYGGCQTAITASVIAIVVIILIMVIIYLILRYRRKKKMKKKLQYIKLLEE
>PF3D7_0101600 | Plasmodium falciparum 3D7 | rifin (RIF) | protein | length=369
MKDHYINILLFALPLNILVYNQRNYYITPRHTETNRSLCECELYSPTNYDSDPEMKRVMQ
QFVDRTTQRFHEYDERMKTTRQKCREQCDKEIQKIILKDKIEKELAQQLTTLETNITTKD
IPTCVCEKSLADKVEKTCLKCGGVLGGGIAPSVGILGGIGEAIMSAWKVAALKAATEYAL
TEGAAKGAIAGNAQGMEVVINFLKYWGVNEFFSEIFESILKISHYSKVKDFADAIITKKA
QICADGLLKNPAMCRKIDIKFGLSDEYGTPIAGPPNIEIPQKISGLVEQADQAAVEVAKD
TSQSVAAKITEEQTAVINATYTSWQIAITASVIAIVVIVLIMVIIYLILRYRRKKKMKKK
LQYIKLLEE
>PF3D7_0101900 | Plasmodium falciparum 3D7 | rifin (RIF) | protein | length=343
MKLHYSKILLFSLPLNILVTSSYAHNKNKPSITPHHTPITTSRVLSECDLYMPKYDNDAD
MKSVKGTFDRQASQRFEEYEERIKDKRQKRKEERDKNIQEIIEKDRKDKSFAEKVEKGCL
RCGCGLGGVAASIGLFGGLGIYAWRSAALVTAIQKGIEASVEAGEAAGTKAGKEFVIAAL
QKMGIFTVGDQRLVSYFSTTDYTSALKISSDIIQKYDPSSCFFDFSGARETFCTWVKVKS
DAAVNVERSTVSTNALVEKAVGTIVTDAKTVVERAVETATDEAIQRSIGVVDAKYAICQT
AIIASVVAILVIVLVMMIIYLILRYRRKKKMKKKDQYTKLLNE
>PF3D7_0114700 | Plasmodium falciparum 3D7 | rifin (RIF) | protein | length=323
MKLHYSKILLFLIPLNTLVTSSSYVHNKNKPYITPRHTPICTSRVLSECDKQSSIYDNDA
DMKSVKENFERQTTQRLREYDERMKDKRKKRKEERNKNIQKIIDKDKMEKSLAEKVEIGC
LRCGCGLGGVAASVGLFGGLGTYGWKSAAIATATNAAMAEATAKGAEAGVKTLIDKLKEA
FPIPNLFDPSFEKAITTETYCNEALISGAVKQKYELLCAKGSSCENYSLFSHYRSGGEAE
GARALVEGVKKIVGEAMGKASEETLKATESQMASLKSGKLAEISETSYSSYRAIGYSVLA
ILIIVLVMIIIYLVLRYRRKKKK
>PF3D7_0115200 | Plasmodium falciparum 3D7 | rifin (RIF) | protein | length=368
MKDHYINILLFALPLNILVYNQRNYYITPRHTETNRSLCECELYSPTNYDSDPEMKRVMQ
QFEDRTTQRFHEYDEKMQSKRIQCKDRCDKEIQKIILKDKLDKELTEKFATLHTDIQNDA
IPTCVCEKSLADKVEKTCLKCTQNLGGIVAPSSGVLGGIGEFELSVWKPAALAAAKEFAE
KAGAAQGAIAGNAHGMKIVIYYLKDWGIQQCCPEIFNPFVAKNIYTEVANISGDIIAKYS
AKCADTVTGGNSMCKAFCLKLGTNIAHGGRTLSVDHIVQLKIKGLVERADQAVAHVTKTT
SETVTAAIKARETALIEGRFESSITSINASIIAIIVIVLILVIIYLILRYRRKKKMKKKL
QYLKLLKE
>PF3D7_0115300 | Plasmodium falciparum 3D7 | rifin (RIF) | protein | length=336
MKLHYTKILLFFFPLYILVYSKNKPSITPHHTQTNRSLCECDTQSTNYNNDEDIKSVKEI
FDRQTSQRFEEYEERMQEKRQKRKEQRDKNIQEIIEKDRMDKLLAEKVEKGCLRCGCGLG
GVAAGVGIFGTVAVKELTKASTVAAIAAAQEAAAAKGAVAGAEAGIKTVISGLQKLDIST
LNGQTLVSYFDTTDYTNFKTIAHAINTQYDPSPCVLGRSGASESFCSWVRANFFAPQEIS
GKVSSTYESIEIGVTSIVSDAKKAAAAAVKKATDEVIKNSTAAAESTYAGCQTAIIASVV
AIIIIALVMIIIYLVLRYRRKKKMNKKAQYTELLNQ
>PF3D7_0115600 | Plasmodium falciparum 3D7 | rifin (RIF) | protein | length=379
MKVHYINILLFALPLNILIYNQRNHKSTTHHTLKIPITRLLCECDIYTSIYDNDPQMKEV
MDNFNRQTQQRFHEYDERMQGKRQKCKDKCDKEIQKIILKDKLEKELMDKFATLHTDMQS
DSIPTCVCEKSVADKVEKNYMKCTQNLGGIVAPSSGVLAGIAELGLSAWKTTALKTAIAA
AEQAGAAKGLAAGAAKGATRLIELIQSTFKIQNIAGKSLGTFIDATNYNNGPFIYQAIYT
KFEMSLCLPVFPGVDPVPGAVRDPTFCNLFEKFVPTNGSSNRDSIINAIETYVQPFVSDA
KFTAAATAETATEEATAVLITKKTGEVTTTYASYQTAIIASIVAILVIVLVMIIIYLILR
YRRKKKMKKKLQYIKLLEE
>PF3D7_0200200 | Plasmodium falciparum 3D7 | rifin (RIF) | protein | length=334
MMLNYTNILLFYLSLNILSSSSEVYNQRNHYITRTPKATTRTLCECELYAPSNYDNDPEM
QKVMENYNRQTSQRFEEYNERVIKNRQKCKEQCDKEIQKIILKDKLEKELMNKFATLQTD
IQSDAIPTCVCEKSVADKVEKTCLKCGGVLGSGIAPSVGLLGTVAIDQWTNAALLDAAQK
GIQAGIDTVVAELEYVAERFDDIGINIVGMINKETYRCPQALIESIYAAKQKVCDNVGNP
APTCHRVGQDGTSIWFRPEVLKATQDGIDAAETVEKAEIVLINEESAHLYSAIGYSVLAI
LIIVLVMLIIYLILRYRRKKKMKKKLQYIKLLEE
>PF3D7_0200500 | Plasmodium falciparum 3D7 | rifin (RIF) | protein | length=370
MKVHYINILLFALPLNILEHNKNEPHTTPHHPPNTRLLCECELYSPANYDSDPEMKRVMQ
QFVDRTTQRFHEYDERMKTTRQKCKDKCDKEIQNIILKDKLEKQMEQQLTTLETKIDTND
IPTCVCEKSLADKTEKFCLNCGVQLGGGVLQASGLLGGIGQLGLDAWKAAALVTAKELAE
KAGAAKGLAEGNAHGMKIVIHHLKELHIDKLVPGICEKISSTGHYANITNFANTIIQQRG
TMCGASGKNLGKDMCTKISIKLGTLKPDGIRPGLPDKDAVTKVLNGLVEQADKAAAHVTK
TTSESVTAAIKARETALIEGRFESSITSINASIIAIIVIVLIMVIIYLILRYRRKKKMKK
KLQYIKLLEE
>PF3D7_0200600 | Plasmodium falciparum 3D7 | rifin (RIF) | protein | length=375
MKLYYSKILLFSLILNILVPSSYAHNKNKQYISARTPTITSRMLSECDINTSIYDDDTEM
KFVKENFDRQTSQRFEEYNERLLENKQKCKEKCDKEIQKIILKDKLEKELMDKFATLQTD
IQNDAIPTCVCEKSLADKTEKFCLNCGVQLGGGVLQASGLLGGIGAVAVNAWKDAALEAA
IDFATEAGAAAGVAAGEAAGKAVVIKSLKYFRVDVFFPKIFNSIGNAIPYYDAKTIGAAI
AEKHAQNCALVSTNEGAMCYPFEVNLGIREAITFTQTGPPAKYAIPDTVSEIVEGAEQAA
KAAAKAAEKGVTAAIKAKETRLLEAGFNSSISSINASIIAIVVIILIMVIIYLILRYRRK
KRMKKKHQYIKLLEE
>PF3D7_0200700 | Plasmodium falciparum 3D7 | rifin (RIF) | protein | length=330
MKDHYINILLFALPLNILVYNQRSYYITPRHTETNRSLCECELYSPTNYDSDPEMKRVMQ
QFEDRTSQRFHEYEERMQSKRMQCKEQCDKEIQKIILKDKLEKELMDKFDTLHTDIQSDA
IPTCVCEKSLADKVEKGCLRCGYGLGTVAPTVGLIGAIAVNEWTKAATAAATQKGIEAGI
NVVIDTLKRLFNIEVVTDLKWKTLITAQNYTDKILVGDVIRKLGNTLCGGSEDTAGGFCL
FTVKANTLPQAINGHVTKAISEGTAEVVKVTEAEMGKVTTSAGAYSTGIIVSVVAIVVIV
LIMIIIYLILRYRRKRKMTKKMQFMKLLNE
>PF3D7_0201000 | Plasmodium falciparum 3D7 | rifin (RIF) | protein | length=312
MKLNYTKILLFFFPLNILANNNKNKPSITQRHTPRYTSRVLSECDIRSSIYDNDAEMKSV
KETFDRQTSQRFEEYEERMKGKRQKRKEQRDKNIQEIIEKDRMDKSLAEKVEKVCLRCGF
GLGGVAAGVGIFGAIAVNEWTKAALVAAAQKGIDAGIKSALKGLEKIYELSDFSYLKWSA
MVTPTTYDQPMDLIAIVTKAYNMCDDVEAAKGSLFCQAMEGIANEPDGCPVKTFSQMAVD
AAEAAGKVSKTTEEAGIALANNTSYNSYIAIAYSVTAILIIVLIMLIIYLILRYRRKKKM
NKKLQYTKLLNQ
>PF3D7_0201200 | Plasmodium falciparum 3D7 | rifin (RIF) | protein | length=356
MKVHYINILLFTLPLNILVNGQGHYSSTKHPISSTKSSKYHRSLCECEIYTSIYDNDPEM
KKVMQDFDQQTSQRLREYDERLIKNRQKCKDQCDKDIQKIILKDKIEKELTKQLEALEVD
ITTEDIPACVCKKSVEDKVGKNCLKCGGILGGGIPGLGVLGAYAVNSMVQVAMDAAKKAA
IAEGAEAGIAEGIKVAIQGVPKKFLLYTLNGKELQAVINANNFQNPSFFYGEIMAEYVSW
KKSDMVNSYGLFSFIEESCENNPDKIMKFILANSNDIAKDAGKAATKMTTQTTEALTLKK
TAEATSTSAIFSNPIVISFIVLVIIVLILLIIYLILRYRRKRKMKKKLQYLKLLKE
>PF3D7_0222500 | Plasmodium falciparum 3D7 | rifin (RIF) | protein | length=316
MKMHYSEILFFSLSLNILITSSYAHSENKQYITPYTPNTSSRVLTECDIKMSIYDNDGDM
KSVKENFDRQTSERFEEYDERMKDKRRKCKEQCDKDIQEIIVKDKMEKSLAKKVEKGCLR
CGCGLGGVAASVGIIGPIAVNEVKKAALVAAAQKGIEVGMAKAIEELGKIVGLSDFSYLN
WSAMITATTYYKPMKLVNIVNSANSMCTDSNPAFTSLFCKASYRINSEVSSSRFTEVISQ
EAAKAASAAGEAAKNAEKAQIALVNEESAHLYSAIGYSVIAILIILLVMVIIYLILRYRR
KKKMNKKLQYTKLLNQ
>PF3D7_0222600 | Plasmodium falciparum 3D7 | rifin (RIF) | protein | length=368
MKVHYMNILLFALPLNILEHNERDHNNTTLHTSITRSLCEFELYEPANYDNDQEMKEVMQ
QFEVRTSQRFHEYDESLQSKRKQCKDQCDKEIQKIILKDKLEKHMAQQLSTLETRITTDD
IPTCVCEKSMADKVEKGCLRCGCILGAAMPELGSVGGSLLYALNTWKPVALKAAIAAANK
AGMAAGIKAGDAAGMNVVIVQLGKWGINEFCPEIFESILKINHYSKLKDFASAIVAEHDK
ICAITTSGENSMCLPFDIALGLSDAKGTPIGPPASQAIPKMMNQLVGKAKGTADFMANKV
NSETYSKIITKQADLIEAGFNSCTTSIYASIIVILIIVLIMVIIYLILRYRRKKKMKKKL
QYIKLLEE
>PF3D7_0222700 | Plasmodium falciparum 3D7 | rifin (RIF) | protein | length=348
MKLHYTKILLFFFPLNILLTSYHAHNKNKPYITSRHRQTSTSRVLSESDPYMLNYDNDDD
MKSVKENFDRQTSQRFEEYEGRMKDKRRKCKEQCDKDIQEIILKDKMEKSLAEKVEIGCL
RCGCGLGGVAASVGIFGTVAVKELAKTATAAAVAAAQEAVKDAAMAATIKAVGAAAGKEF
VIAGLKQMGVSTLDGKELGTYITATNYTNVKNIAHAINTQYEPSSCLITVPVDSKPICTW
VRAKEGAARVIQGKQFSTQETIKVAVTSIVSDAENVAAAAEQQATKDAIKASTLAVDSKY
AICQNAIIASVVALLIIVLIMIIIYLVLRYRRKKKMKKKAEYTKLLNQ
>PF3D7_0223100 | Plasmodium falciparum 3D7 | rifin (RIF) | protein | length=330
MKDHYINILLFALPLNILVYNQRNYYITRTPKATTRTLCECELYAPATYDDDPQMKEVMD
NFNRQTQQRFHEYDERMKTTRQKCKDQFDKEIQKIILKDKLEKELMDKFATLQTDIQNDA
IPTCICEKSLADKVEKTCLRCGSVFGGGITPGWGLISGLGYVGWTNYITEIAIQKGIEAG
VKAGIQELKGFAGLSRLINFSEIKNLINHTNYFKEMTYVSFLQDANKTHCSARPTSKEIF
CNFVSHNGESALSKRAAGIADYAADMAKITEEGVLEEGASATSSLTTAIIASIIAIVVII
LIMIIIYLVLRYLRKKKMKKKLEYIKLLKE
>PF3D7_0223200 | Plasmodium falciparum 3D7 | rifin (RIF) | protein | length=345
MKLHFPKILLFFFPSNILLTSYHVHSKNKPYITPRHTPTITSRVLRECDIHKSIYDNDED
MKSVKENFDRQISQRFEEYEERMKGKRQKRKEERDKNIQEIIEKDRMDKSLAEKVEKCCL
ICGCGLGGVAASVGIFGGIAISELKKAAMIAAIASAQKTGVLAGEAARIPAGIKAVIAGL
KRMGISTLGGKDLGSYFATTDYTNFKTIARVINSEYQTDSCLIGGPATDKSKTICNWVRA
NFVAPQDSPGKGGSVYKSIETAVKSIVTDAETVAQRAVENATEEVIKNSTAAAESTYAGC
QTAIIASVVAIIIIALVMIIIYLVLRYRRKKKMKKKAEYTKLLNQ
>PF3D7_0223400 | Plasmodium falciparum 3D7 | rifin (RIF) | protein | length=327
MKVHYINILLFALPLNILIYNQRNHKSTTHHTLKIPITRLLCECELYAPTNYDSDPEMKR
VMQQFVDRTTQRFHEYDNRMKDKRQKCKDKCDKEIQKIILKDKLEKELMDKFATLQTDIQ
NDAIPTCVCEKSLADKVEKVCFRCGGLLGGGIAPGWGLVSGLGYVGWTNYVTQTALQKGI
EAVISYLEQIPGIKGLPGFNLANIVNPNNYSSGGLLTTAIDAAARPICSVNHSKTPAFCS
YATQNGGSIIAKVSVDAENAANAGIDAASAEAANLAPKTLTLTNTIIVSFVAIVVIVLVM
LIIYFILHYRRKKKMKKKLQYIKLLKE
>PF3D7_0300200 | Plasmodium falciparum 3D7 | rifin (RIF) | protein | length=326
MKIHYINILLFELPLNILIYNQRNHYITRTPKATTRTLCECELYAPSNYDSDPEMKRVMQ
QFVDRTTQRFHEYDERMKTTRQKCKEQCDKEIQKIILKDKLEKQMAQQLTTLDPNITTED
IPTCICEKSLADKTEKFCLNCGKTMGGVAPGWGLVSGLGYVGWTNYVTQTALQKGIEAGV
KAGIEELKGFPGLRKLIKVSQIQSFINPANYAEETTYFNFIKQVENTKCVVKEHTFCYST
YISKENALSQRASEIAKNAADMAKLAEREVLDKAAPVTSGLNTAIIASIVAILVIVLVMI
IIYLFLRYRKNKKMKKKLQYIKLLEE
>PF3D7_0300500 | Plasmodium falciparum 3D7 | rifin (RIF) | protein | length=359
MKLLYSNILLFALALNILLTSYYAHNKNKPSITPHHTRTTTSRLLSECDTESSIYDSDEE
INSVKEIFERQTSRRFEEYEERMITQRQKYKEQRDKDIQKIIHKDKMEKNLAEKIEKGCL
RCGCGLGSVAGSIGLFGAVAINIWKPAALDAAIAKAITEGTANISAAGVKAGEATGKVLV
ISGLKKMGISTLGGKNLESYFATTSYKKVASIAQAVYEQHFEKCEFGYLKEGFTPVGDPS
RDIHFCQSVWQQTSVVSKTGHYISPKDVIKRTVETMVSKAEGPANAAAEFVKATETATIK
AAEEKTIETASTQLYSAIGYSILAILIIVLIMLIIYLILRYRRKKKMKKKAQYTKLLNE
>PF3D7_0300700 | Plasmodium falciparum 3D7 | rifin (RIF) | protein | length=368
MKVHYINILLLALSLNILANTHQKPSSTPRHIQTTRLLCECELYMHNYDNDPEMKRVMQQ
FHDRTTQRFQEYDERLQEKRQVCKDTCDKEIEKIILKDKIEKELNEKFATLQTDIHSDAI
PTCICKTSMADKVEKTCLKCTQNLGGIVAPSSGVLAGIAEGALYAWKPNALQTAIEAALK
AAADDILVGGIEAGKKVVIGGLDALEIEKLGIGSWEPYFTEGYCINVKSLASIIYEKRQT
LCGATKSTLDKATCEQIGISIGTMQHDGTYGAPGTTPIETVLNGIVEGTKEAADVAAEAA
RESATNAIKVQETRLLEAGFNSSISSINASIIAIVVIILIMVIIYFILRYRRKKKLKKKL
QYIKLLEE
>PF3D7_0300800 | Plasmodium falciparum 3D7 | rifin (RIF) | protein | length=321
MKIHYINILLFALPLNILVNNQRNHNNSTYHTSNTKTIKSHRSLCECKLYAQSNYENDQE
MKDVIKEFNDRTAQRFEEYNERMQVKKNQCKEQCDKEIQQIILKDKIEKELTERFSALET
KIDTNDILTCICEKSVADKVEKTCVKCGRILGTAVPELSLIGGIAVYAAAQSATMKTFIS
ETIDVLNRIGGMSQLFGAKISQFVTPSIYGKPMTLVTTILSEKEKLCLCVANKKKLLCGG
IERSFEQNLPARIAYAVNQGVHTANETWATATTPTTFLTNPFVASSIAIMIIVAIVLIIY
LILRYRRKQKIKKKIQYIKLL
>PF3D7_0324400 | Plasmodium falciparum 3D7 | rifin (RIF) | protein | length=349
MKVHCYNILLFSFTLIILLLSSSQVNNQMNHYNRAHMKNIEPTKSYRSLCERELYAPANY
DNDTEMKRVMQQFEDRTSQRFHEYDERMQSKRMQCKEQCDKEIQKIILKDKLEKQMEQQL
TTLETKIDTDDIPTGVCEKSLADKTENFCLNCGKNMTAIAPWWGLVCGVGYAGWSHYVPI
AVAKAAMDAGMNVVINALKKLGVEKLTAVILKEISRTGNYANIINFSSIISTELKAVCRV
TLSSPSDGAMREGICSILKKGRTPPTVEQVVSGAFKLIDEKAPQAAKAAKQIEAANYTST
TSSLTTGIIASIIAIVIIVLIMVIIYLILRYRRKKKMKKKLQYIKLLEE
>PF3D7_0324500 | Plasmodium falciparum 3D7 | rifin (RIF) | protein | length=317
MKLHYTKILLFFFPLYILVTSYHVYSKNKPSITSHHTPITTSRVLSEKDLQSSIYDNDAD
MKSVKENFDRRTSQRFEEYEERVKDKRQKCKEQRDKDIQKIVLKDKMEKNLAEKVEIGCL
RCGCALGGGVAPIWGLVSGLWYATWSQYVSAKVLEEATNAAIKAGIIKAIEGLKELQDLG
KLVGDKWSNIVTPETYSNPNLLSRALQRVNIAMCYSESNENVLFCNAIQRRPESVFVPAS
KVAADAGEAGKAVYLATEKAELLKIAPATNALTTAIIASVVAIIIIALVMIIIYLVLRYR
RKKKMKKKLQYIKLLNE
>PF3D7_0324800 | Plasmodium falciparum 3D7 | rifin (RIF) | protein | length=371
MKVHYFNIFLFSLPLNIILLSSQVYNQRNHYMKPHTYTNRSLCECELYAPSNYDNDPEMK
AVMQGFDRQTSQRFEEYNERLLENKQKCKEQCNKEIQKIILKDKLEKELMDKIVTLDTDI
QSDAIPTCVCEKSVADKVEKTCLKCAGVLGGGVTPAWGLISGIVYTGWKTAALAAATKEA
IAEAAAKGAAAGLKAGVKSVISEVSSLFGVSTIDDKALGLVINATNYRDAQLISGAIYKQ
FEMTCMPPGALPNLSNPICISMWSKFVSTNGSSRDLIKNNIKTYVQSFVSQAETTAAHVT
KTTTEKVTTELTTEKTGEIAATYMGYQTPIIASIVAILVIVLVMVIIYLILRYRRKKKMK
KKLQYIKLLEE
>PF3D7_0400300 | Plasmodium falciparum 3D7 | rifin (RIF) | protein | length=370
MKIHYINILLFELPLNILIYNQRNHKSTNLHTQNNRSLCECELYAPATYDDDPQMKEVMV
KFSKQTQQRFHEYDERMVEKRMQCKDKCDKEIQKIILKDKMEKELMDKFATLQTDIQSDA
IPTCVCEKSLADKVEKGCLRCGYGLGTVAPTVGLIGSVAVHVWKPKALEAAIAKAIAEGT
ADIAAAAEAAGKARGMEFVIKALKHFGVENFFPGICDTISSTGNYTKVTEFVNTIYSKYN
GTCNLMRSSINPTACYTIETELSIKTGGAGTGDHPPLYAIRQMIKGLAEEATEAAKAAEA
AKNAKLTAAIKEKQTALIEAGFNSSITSINASIIAILIIVLIMVIIYLILRYRRKKKMKK
KLQYIKLLKE
>PF3D7_0400500 | Plasmodium falciparum 3D7 | rifin (RIF) | protein | length=382
MKIHYTNILLFPLKLNILVNTHKKPSITPRHIQTNRLLCECQLYAPQNYDNDPEMKRVMQ
QFHDRTTQRFQEYDERLQEKRQVCKDTCDKEIQKIILKDKLEKELMDKFATLQTDIQSDA
IPTCICEKSLADKVEKGCLRCAQNLGGIVAPSSGVLAGIAEGALYAWKPKALEASIKTAI
AEGTANILAAGVEAGEVTGKELVIAGLKKMGISTLDNKSLESYFATTSYKNITNIAQAVQ
KLYFETCACDSSGKVVYLYGDANRHIPICNSVWNQTPAVLTTKKGISTKEVIEKTVQTMV
SDAEGVAADASAAKSAELTAAIKAREAEVINTIFMSKQTAIIASVVAILIIVLIMLIIYL
ILRYRRKKKMKKKLQYIKLLNQ
>PF3D7_0400700 | Plasmodium falciparum 3D7 | rifin (RIF) | protein | length=380
MKIHYINILLFELPLNILIYNQRNHKSTTHHTLKIPTTRLLCECELYSPANYDNDPEMKE
VMEIFDRQTSERFHEYDERMVEKRMQCKDKCDKEIQKIILKDKLEKELAEKFVTLQTDIQ
NDAIPTCVCEKSIADKVEKGCLRCVGVFGGGVMPGFGTIGGTALYALNQLKPAVFKAAIK
AALEEGAAEILAAGIEAGDAAGMNVVRYGLRYLHVHELFPVIFDSFVKTRPYNEITSIAN
SILLKYGPTCTGLDNNSPPAACTKFQLNLGIHKKIGAMIDTHGTPASTAIRQGLEGILEE
ATQTAEAAAKIAEKGVAAEITARETALIEAGFNSSITSINASIFAIVVIVLIMVIIYLIL
RYRRKKKMKKKLQYIKLLEE
>PF3D7_0400900 | Plasmodium falciparum 3D7 | rifin (RIF) | protein | length=329
MKIHCINILLFSVPLNILVNTHKKSSIRRLHTQTTRSLCECELYSPANYDSDPQMKEVME
NFIKQTQQRFHDYDDRMKEKRKQCKERCDKEIQKIILKDKLEKELMDKFATLHTDIQSDS
IPTCVCEKSLADKTEKFCLNCGKTMGGVAPGWGLVGGLWYATWSQYVTKTAIQKGIEAGV
KWGIQELKVFHSLYRLIEVSQIQSFINPANYAEKTTYFSFVKSVNSTKCVGKAVNTEPFC
NFVSLNGESALSDRAAVIAKDAAYMAEVAKEGVLKEGASVTSSLTTGITASLIAIVVIVL
IMIIIYLVLRYRRKKKMKKKLQYIKLLEE
>PF3D7_0401000 | Plasmodium falciparum 3D7 | rifin (RIF) | protein | length=309
MKLHYTKILLFFFPLNILLTSYHEHNKNKPYITSHTPTTTSRVLSECDLYMPNYDKDADM
KSVKENFDRQTSQRFEEYEERMKDKRQKHKEERDKNIQEIILKDKIERSLEEKVEKCCLI
CGCGLGGGVAPFVGLFGGLAVNELKKDAAVAATEAGIKKAIEGVGSIFYLEEGSPIPWMN
KIHAGNYNQKMPLVTIVNSIYNNCEDDPSSAGSLFCQASKSFIEERQRPVFTKTISEMAG
NAAEAAGKAANEKYAEMTSVGTICSDPIVISAIVVVTIAVILLIIYLILRYRRKKKMNKK
LQYTKLLNQ
>PF3D7_0401200 | Plasmodium falciparum 3D7 | rifin (RIF) | protein | length=367
MKIHYTNILLFPLKLNILVNTHKKPSISPHHIQTTRLLCECELYMSNYDNDPEMKSVMQQ
FHDCTTQRFQEYDERLQEKRQICKDKCDKEIQKIILKDKIEKELTEKFSSLHTDIQGDDI
PTCICEKSLADKVEKGCLRCAQNLGGIVVPSSGVLGEIAAFAVNAWKTTEIAAATELAKQ
AGAAAGKIAGEAMGVKTIIRIFEKIFSIDKLKGTTLKSFFTTTRYNDVKTIASVIDTEMN
TSCVLNSFGNHAICGLRTKLDLVAKPGQVMVIQKDAITRMITDVVHKAEITAEAAKTQVA
ASKTAAAIKTNIEAIEAATTPYYTPIIASIVAVVVIILIMVIIYLILRYRRKKKMKKKLQ
YIKLLEV
>PF3D7_0401300 | Plasmodium falciparum 3D7 | rifin (RIF) | protein | length=375
MKVHYINILLFALPLYILDHKQRNHNSTTYHASKTKSIKTHRSLCECELYAPSDYDNDAE
MIRVMQQFHDRTTQRFQEYDERLQENRQIYKDTCDKEIQKIILKDKIEKELTEKFSALHT
DIQSDGIPTCICEKSLADKVEKVCLRCGSILGAAMPEVGSIGGGLLYALNAWKTDAIAAA
TKAAMIEGAAQGAVAGEAAGRNAIIGALKRYFHIDNLNGTSLKSFFNSTSYSDVTTIASA
IDTQMTASCDAFSGKIVNQAFCDVRKTLRIVADPGKSFVKQKDAITGAVTQLVEKAKDTA
SFKATEVSSATSSKIITKQNALIEAGFDSSTTSIYASIIVILIIVLIMVIIYLILRYRRK
KKMKKKLQYIKLLEE
>PF3D7_0401400 | Plasmodium falciparum 3D7 | rifin (RIF) | protein | length=329
MKVHYINILLFALPLNILVINQRNHNNSTYHTSNTKLTKTHRTLCECELYAPSNYENDPE
MKELMENFNHQSSERFREYDERIQDKRKQFKEQCEKDIQKIILKDKIEKELTEKLSTLQT
DISTNDIPTCVCEKSLADKMEKTCLKCGGVLGTAVPELGLIGGSVIYSAAQAAAAKLGVA
KAIELMKKIYNLGNVSFIDWTNLINVGNYSHRMSLVGIVNKVNNMCQIKDPEGNVVFCFA
KQNMRGGAGKFAQTISEQAGNAAIKAGETANVKFAEMTSVGTIFSDPIVISATVVVTIAV
ILIIIYLILRYRRKKKMKKKLQYIKLLEE
>PF3D7_0401600.1 | Plasmodium falciparum 3D7 | rifin (RIF) | protein | length=347
MLLCLFLLNKLLLLLLLLPLLLSCKNFQSNGYISPHTRSVTKITTSRTLSEFDKYKNNYD
DDPEMKELMKRFNERTAVRLKEYDEQKKKKQKIYKEKKDKDIKEIIVKDKIQKQLTKQLS
KLEKVTDTDDLFKGKNEKKVATKGKKGRKKNKKTLGQTLSEWNILPNIDMYEWIPFSSKE
AKVDCNIKNIKQALTRVGYIGPNKFVTLGSKDGKDAIDMDNLFSSIMSSSNALYQKYIDK
DDTSNGSSFKKQSGFLSFALYALWEIFEHIVLPVVTSMLLNGNDSESQVSGVDGHGHEVA
HGVSVLYESFIALYTIASILLILYYILKYYRKIRMEKKEKYMKILQD
>PF3D7_0401600.2 | Plasmodium falciparum 3D7 | rifin (RIF) | protein | length=346
MLLCLFLLNKLLLLLLLLPLLLSCNFQSNGYISPHTRSVTKITTSRTLSEFDKYKNNYDD
DPEMKELMKRFNERTAVRLKEYDEQKKKKQKIYKEKKDKDIKEIIVKDKIQKQLTKQLSK
LEKVTDTDDLFKGKNEKKVATKGKKGRKKNKKTLGQTLSEWNILPNIDMYEWIPFSSKEA
KVDCNIKNIKQALTRVGYIGPNKFVTLGSKDGKDAIDMDNLFSSIMSSSNALYQKYIDKD
DTSNGSSFKKQSGFLSFALYALWEIFEHIVLPVVTSMLLNGNDSESQVSGVDGHGHEVAH
GVSVLYESFIALYTIASILLILYYILKYYRKIRMEKKEKYMKILQD
>PF3D7_0413200 | Plasmodium falciparum 3D7 | rifin (RIF) | protein | length=376
MKVHYISILLFSHPLNILLTSSQVYNQKNPYLTPHKTNPKSVKTCRSLCECELYAPSNYD
NDPEMKKVKQQFDDRTSQRSHEYHKRIQENRQKCKEQCEKDIQKIILKDKIEKELTEKLG
ALQTEIRSDAIPTCTCQKSVGYKVEKTCLKCGGILGVGVAPSLGLLGEIGGLVINNWKNT
PFYEAFVAFAQKEGIAAGKIASDAARIDTVISGIISNFEVHTINGSTLANAITLETLKDD
TILTKALHFEYGSMCVNTPTDDKLICAYGMRAGLVQGKSASPEAVIRSSVKTLLKNADNV
ASQAAQTTANETTSGMIKAELSKIASAGANTYSAITYSVTAILVIVLVMVIIYLILRYRR
KKKMKKKLQYIKLLKE
>PF3D7_0413300 | Plasmodium falciparum 3D7 | rifin (RIF) | protein | length=346
MKLHYFKILLLFAHPLNILLLSSSHVHNKKNPYIITSHTPSQESLKTCRSLCECDLYTSI
YDNDPEMQKVIQEFDNRTSQRFEEYDRRMVKNRQKCKERCDKEIEQIILKDKIEKELTEK
LGALQTEIQSDAVPTCTCQKSVADKVEKTCLKCGSVLGGGIAPGWGLVSGIGYSTWTHYV
ATTVAKAATDAGIKEATEALGRIYTLNEVTVINWTSKITATNYYKPMELVEIVNGVNNMC
GETGVAGNTSFCLAAESIKPSDVFTRIISRQAQEAATYAASKAKDVTTAEFANSASSTAT
LTNTIIASVVAILVIVLVMIIIYLILRYRRKTKMKKKLQYIKLLNE
>PF3D7_0421200 | Plasmodium falciparum 3D7 | rifin (RIF) | protein | length=346
MKLHYTKILLFFFPLYILVTSYHVYSKNKPSITSHHTQTNRSLCECDTQSSNYDKDTGMK
SVMQQFVDRTSQCFEEYDERMNEKRQKSKEQRDKNVQKIIEKDKIEKSLAEKVETGCLKY
GCGLGGVAGSVGIFGTVAVKELTKAAITTATELAKEAAKDGAMAATIKAAGAEAGKKFVI
AGLGKLHVSTLDNQILESYFATTKYTNVTKIARAINEQYNPSSCLTGGSGADNSICPWAM
ENFFAARKIPGKVSSTYNSIEVAVKSIVSDAEPVATAAAQQATEEAIKNSIAVVDAKYVI
CQNAIIASVVALLIIVLIMIIIYLVLRYRRKNKMNKKAHYTKLLKE
>PF3D7_0425700 | Plasmodium falciparum 3D7 | rifin (RIF) | protein | length=324
MKIHYTNILLFPLKLNILVNTHKKPHTTARHIQTNRLLCECELYMSNYDNDPEMKSVMQQ
FHDRTKQRFQEYDEMLQEKRQICKDTCDKEIQKIILKDKIEKELNEKFSALHTDIQSDAI
PTCICEKSVTDKFEKTCLKCSGIFATAVPELGLIGGTVVYDAAVKAATKAAIKKAIEEVG
KIFFLADESTMQWTNMINAGNYSDKMSLVSILTSLNNGCQDGEAVAGPLFCTASNALTES
GNPYVFTRTISEKAANAADAARKAASGKFAEMTSVGTIFSDPIVISAIVVISIAVILLII
YLILRYRRKIKMNKKLQYIKLLKE
>PF3D7_0425900 | Plasmodium falciparum 3D7 | rifin (RIF) | protein | length=324
MKVHYINILLFELPLNILIYNQRNHYITRTPKTNTRTLCECELYAPSNYDNDQEMKEVMQ
QFEVRTSQRFHEYDESLQSKRMQCKDKCDKEIQKIILKDKLEKELMDKFATLQTDIQNDA
IPTCVCEKSLADKVEKTCLKCGGLLGGGVAPGWGLISGLGYVGWTNYVTQTALQKGIEAV
ISYLEQIPGITDLPGFNLANIINPKNYSSSSLIIQAIDAAAGPICDVPVNESLKFCVLSS
YNESTIIKQVSGGAESAAAFGEETASAEVAKFVPKTTILTNTITTSFIVIVVIVLIMVII
YLILRYRRKKKMKKKLQYIKLLEE
>PF3D7_0500400 | Plasmodium falciparum 3D7 | rifin (RIF) | protein | length=374
MKFSYFNILLFSIPLNILINDHSKYSSCKHTSNSKTTKPHRSLYECGLYSPANNDNDPEM
KRVMQQFEDRTSQRFHEYDERMQSKRMQCKEQCDKEIQKIILKDKLEKQMEQQLNTLETK
IDTDDIPTCVCEKSLADKVEKGCLRCGYGLGTVAPTVGLIGAVAVHVWKPMALEAAIEAA
IAKSAAEISAAANAAGIQAGKIAVIESLKKLYVDYFWPEMSNYILNMSHYNGVANLTAFI
HEPKFNVCKDAGEVILDKCNAFDMGFGILKKDGVTNGLLPKDAVPRVLKGIVGQAEGPAK
VAADAARQTVTAEITEKETAAINTIFMSKQTAIIASVVAIVVIVLIMIIIYLILRYRRKK
KMKKKLQYIKLLKE
>PF3D7_0500500 | Plasmodium falciparum 3D7 | rifin (RIF) | protein | length=309
MKLHCSKILLFSLQLNILITSSYVNNKNKPYITPHTSAITSRVLNECDLYMPNYDKDADM
KSVKENFDRQSSRRFEEYEERMITNRQKYKEQCEKDIQKIILKDKIEKLLEEKVEKCCLI
CGCGLGGGVAPFVGLFGGLAVNEMKKAAVVAATDVGIKEAIKEVGSIFYLADGSTMEWTK
MINAGNYSQKMSLVEIVTILKNKCEEDEALAGPLFCKASEAATESGEVFEFSGNISRMAA
NAAEAAGNAANGKYAEMTSVGTICSNPVVISAIVVVIIAVILLIIYLILRYRRKKKMKQK
QQYTKLLNQ
>PF3D7_0532900 | Plasmodium falciparum 3D7 | rifin (RIF) | protein | length=318
MKVHCYNILLFSLLLHRLLLSSSKVNIEMNHHNTPHIKNREPTKSYRSLCECELYTYIYD
DDPDMKEIMNDFDRQTSQRFEEYNERVNKNRQKCKEQCDRDIQNIILKDKVEKSLSEKVE
KGCLRCGCGLGGVAAGVGIFGALGTYGWKVAATATAIEFATQEGIKAGIQAAIEQIKITV
FNSLLNVEWLNFINASNYNSIAGLVEAVKAAVVSTERTSELSSNTMDRVRNALSEAENWF
SPAVREGTQTTASTITTVQRTQLVDVTATSTYSYMAIAYSVIAILIIVLVMIIIYLILRY
RRKKKMNKKAQYTKLLNQ
>PF3D7_0600300 | Plasmodium falciparum 3D7 | rifin (RIF) | protein | length=371
MKIHYINILLFELPLNILIYNQRNHNSTTPHHPPNTRLLCECELYAPATYDDDPQMKEVM
QQFEDRTSQRFHEYDERMKTTRQKCKDKCDKEIQKIILKDKLEKELMDKFATLQTDIQND
AIPTCVCEKSLEDKMEKGCLRCGGVLGGGIAPTFGLIGSVAINMWKTTEIAAATKAAIAA
GKAAGKIAGEAAGKKAVIEALKYFGVDDFFPEIFKSILKMSRYTDVTKFGAAIAEKHVLN
CAMSARGGSVNDSTCNAFEIKLGLFEAETGKPNGPPAYQAIPQKINELAEEATQAAAEAA
KKASESATAAFETAEKEAIEAASMQLYTTIAYSILAILIIVLIMVIIYLILRYRRKKKMK
KKLQYIKLLEE
>PF3D7_0600500 | Plasmodium falciparum 3D7 | rifin (RIF) | protein | length=372
MKIHYTNILLFALPLNILVNTHKKPHTTARHTQKIPTTRSLSECELYAPVNYYSDPQMKE
VMDNFNKQTQQRFHEYDERMKTTRQKCKDKCDKEIQKIILKDKLEKELMDKFATLDTDIQ
SDAIPSCVCEKSIAEKAEKGCLRCGYGLGSVAPMIGLTGSVAVNVWKTAELAAAMELAKQ
AGAAAGIKAGHLAGTKVVIDQLHTLGIYFVGGKPLESIIHVTNYMNVSVIYDKVYSHYTT
LCTPRFVIDRPVGDFIFSGPVCNLVQPNHQGIWVKSSAQAIIKKKVEEAVAEGTQAADVV
AKNTADEVTKAAIKTSTEAIDAATTTYYTPIIASIVAIVLIVLIMVIIYKILRYRRKRKM
KKKLQYIKLLEE
>PF3D7_0600700 | Plasmodium falciparum 3D7 | rifin (RIF) | protein | length=349
MKIHYINILLFELPLNILIYNQRNHNSTTPHHPPNTRLLCECELYAPATYDDDPQMKEVM
VKFSKQTQQRFEEYDERMKTTRQKCKDKCDKEIQKIILKDRLEKQMEQQLTTLETKIDTN
DIPTCICEKSMADKLEKECLKCAQNLGGIVAPSSGVLVGIAEGALYAWKPTAITAAKKAA
LAEATDAAIEAGMNAVSLKIEELGTVFKPSEGFVNLSSIVNKLTYNNGDALVESAKNVIG
GLYSNGKGGNTIFYNTTIHTKSGTLYVGNFGDIGRAAHDAKLASETTALTKAKVGAVEST
YGGCQTAIIASIVAIVVIVLIMVIIYLILRYRRKKKVNKKLQYIKLLNE
>PF3D7_0617700 | Plasmodium falciparum 3D7 | rifin (RIF) | protein | length=331
MKLHYANILLFSLPLNILVASSSSNVNDQSNYVNITHHKPNIKSAKIQTTRLLCECDLYT
SIYNNDTEMKNVMEIFNKQTEQRFEEYNERMNKNRQKCKEQCNKDIQKIILKDKIEKELK
QNLDALHADITTKDIPTYVFEKSLSGKLEKTCLKCTYGLGSNVPLLGLINGVGIYATAQS
AAMKVFISETIDGLKGIGGMSNLFGDKIADLVTPSFYGKPMHLVTTILSAKEKLCACPGM
QKQILCHGLESVTEQSLPRRIATTASDAYYSAGEKFVELTNSGAIFSNPIVISTIVLLCI
ALMLLIIYLILRYRRKSRMKKKFQYIKLLKE
>PF3D7_0631800 | Plasmodium falciparum 3D7 | rifin (RIF) | protein | length=342
MKLYYTKILLFCLPLNILAHSKNKLYMKPHTRTTTSRVLSECDIEKSIYDNNPDMKYVKE
NFDRQTSQRFEEYKERMIKNRQKCKEQCEKDIKQIILKDKIDKPVEEKIEKVCLRCGCGL
GGVAASVGVLGTAVVNVWKTAAMDAAIGDAITKGLTEGAAMGATEGVAEVIAGLKALNID
KLFPETLGSFISATNYDKASYIFNIVNMKYKGTCKILVPGGLSNPSNSICDSIQTWSLVQ
GSNHVNVTTDVAIGKEVVKVVTGAKTIAEKTAKMATENVTKGAIKTNVAEVNATYASCQT
AIIASVVAILVIVLVMVIIYLILRYRRKKKMNKKLQYTKLLN
>PF3D7_0632000 | Plasmodium falciparum 3D7 | rifin (RIF) | protein | length=370
MKIHDINILLFALPLNILVGSPQKNPSIITCHTPTNRSLCECDLYMPDYDNYPQMKKVIQ
QFEDRTSQRFHEYDDRMVEKRKQYKDKCDKEIQKIILKDKLEKQMAEQLTTLQTDIQSDA
LPTCICERSIADKVEKNCMKCTQNLGGIVAPSSGVLAGIAEGALYAWKPTALKVAIDKAI
AAGAAMGKAAGDAAGATEVIKLMKTTFYINELNGKLLESVFTAQNYTNFPNLPHVIYKQY
KTTCDLFAINTSSDPICKISKTFNFIAESGQAPVSEEAVIEAKVTEIFTKATDVAATETT
NVTTTQTTILETAKKGAIETTCMGYHTTIIVSIIAILVIVLVMVIIYLILRYRRKKKMKK
KLHYIKLLKE
>PF3D7_0632100 | Plasmodium falciparum 3D7 | rifin (RIF) | protein | length=323
MKIHYINILLFALPLNILVNNQRNHNNSTYHTSNTKTIKSHRSLCESKLYAQSNYENDQE
MKDVIKEFNDRTAQRFEEYNERMQVKKNQCKEQCDKEIQQIILKDKIEKELTERFSALET
KIDTNDILTCICEKSVADKVEKTCVKCGRILGTAVPELSLIGGIAVYAAAQSATMKTFIS
ETIDVLNRIGGMSQLFGAKISQFVTPSIYGKPMNLVIPLQEAINNACKCPDMGDKILCGG
IERSFEQNLPARIAYAVNQGVDTANDTWATATTPTTFLTNPFVASSIAIMIIVAIVLIIY
LILRYRRKQKIKKKLQYIKLLKE
>PF3D7_0632200 | Plasmodium falciparum 3D7 | rifin (RIF) | protein | length=377
MKIHYTNILLFPLKLNILVNTHQKPHTTARHTQKIPTTRSLSECELYAPVNYYSDPQMKE
VMDNFNKQTQQRFHEYDERVQNTRQKCKEQCDKEIQKIILKDKIEKELNEKFSALHTDIQ
SDDIPTCICEMSMADKVEKGCLRCVGVFGGGIAPSVGLLGGLGIYVWKPGALKVAITAAL
NANSVKIAAAANAAGEAMGVKTVIEGLKALNVHGLCPDLFESIGTKIHYTNAEEIAKIIV
AKYRATCNLSTGTSSTQAMCKQFDYTFGMRIRLGSPVEYGPPPASAIPDTVKKVVAGAEQ
AAEAKAANVRTTISSKIITEETDVINTIYMSNQTAIIASIIAIVIIVLIMVIIYLILRYR
RKKKMKKKLQYIKLLEE
>PF3D7_0632300 | Plasmodium falciparum 3D7 | rifin (RIF) | protein | length=359
MKLHYTKLLLFFFTLNILLTSYHAHNKNKPSITSHHTPRYTSRVLSECDTESSIYDNDEE
INSVKEIFERQASQRLREYDERLQEKRQKRKEQRDKNIQKIIHKDKMEKNVAEKIEKGCL
MCGCGLGSVAGSIGLFGEVAINIWKPVAFDAAITAALNANAVKIAEAANSAGIQAGKEFV
IAGLEKLGVSILDNQSLVSYFTTTPYNTASVITTALYKQHYKICVYDPSRNLFSPFGDVN
RHIGICNSVLKQTEAVSQSRKYISHIEGIEKTVQTMVSYAEVSAKAAAKTAEAANKLAIE
EAQEKVMEATIYNWYTTIGYTILAILIIVLIMIIIYLILRYRRKKKMKKKAQYTKLLNE
>PF3D7_0632400 | Plasmodium falciparum 3D7 | rifin (RIF) | protein | length=377
MKVHYINILLFALPLNILIYNQRNHKSTTHHTLKIPTTRLLCECDLYIPNYDNDPQMKKI
MENFDRQTSQRFHEYDERMKTTRQKCKDKCDKEIQKIILKDKIDKELTEKFATLQTDIQN
DAIPTCVCEKSLADKVEKTCLKCGGVLGGGVTPAWGLISGIVYTGWKAAALAAAKKLAAE
AGAAEGASQGAAAGATRLIELIQSTFQVQNIAGQSLESIFTAQTYTDVSNITKALFNEYA
EICLPIFTDSVPVRGVRYNISSPICTFVEEGILATSRDKGGSPITFIEKKVETMVSKAEG
VATARAADVAAAKTAEFEATKVGAVEATYAGYHTTIIASIIAILIIVLIMVIIYLILRYR
RKKKMKKKLQYIKLLEE
>PF3D7_0632700 | Plasmodium falciparum 3D7 | rifin (RIF) | protein | length=376
MKIHYINILLFELPLNILIYNQRNHYITRTPKATTRSLSECELYAPSNYDNDPQMKEVMD
NFNRQTQQRFHEYDHRMKTTRQKCKEQCDKEIQKIILKDKLEKELMDKFATLHTDIQNDA
IPTCVCEKSVADKVEKNCMKCTQNLGGIVAPSSGVLAGIAEGALYVWRDAEIVAAIAAAK
EAGAAKGAAVGIKEGIKVLLNRLNTDFGLSPVRIKELESVINGTNYTDVTFIYEAIYTTY
KRSCVPVDVSVRFTVADTDLTFCESVWNQTLAVSQRNMGTSPLPIIQKTAQKIVSDANFT
AAATAETATEEATTTLTAKNTGEVNATYMGYQTPIIASIVAILVIVLVMIIIYLILRYRR
KKKMKKKLQYIKLLEE
>PF3D7_0700200 | Plasmodium falciparum 3D7 | rifin (RIF) | protein | length=323
MKIHYINILLFALPLNILVHNQRNHKKTILHTPKTKSTRTHRSLCECELYAPVNYYSDPQ
MKEVMDNFNKQTQQRFHEYDERMKTTRQKCKDRCDKDIQKIILKDKIEKELAETFSSLHT
DIQSDAIPTCICEKSLADKVEKGCLRCAQNLGGLVPGMGLIGGTAVYAAAVKAATKAGMK
EALEGLKSIGGLKLLLQDKFTELVTTRNFQCPNALVGAVQNVINTQCVGPAAKNQLLCNG
YEAQNDSRIIQKAVDAGRDGADVYIRTFSDSTTITTFLTDPIVISAIVVISIVVILLIIY
LILRYRRKIKMNKKLQYIKLLKE
>PF3D7_0700300 | Plasmodium falciparum 3D7 | rifin (RIF) | protein | length=316
MKLNYTNILLFSLSLNILSLSPKEHPIKIHRSLCECELYMPNYDNDPEMQSVMQDFGRQT
SQRFEEYNECMIENRQKCKEQCNKEIQKIILKDKIEKELTVKFGALHTHITIEDIPTCIC
DKSLSDKVEKTCLNCGGILGTVVPGWGILGSIGFYGFVNSIAIDVAVKEGIAKVLHELKE
ITALEILLNNKLEALVTPETYACTNALNKSIMAAKLTICKASPQPAPCSPKLFDLSVIAP
KVHNATMEGINTAKAAEVNTWNTAFSSPAFFSNPIVISAIVLICIAVILLIIYLILRYRR
KKQMNKKLKYIKLLKE
>PF3D7_0700500 | Plasmodium falciparum 3D7 | rifin (RIF) | protein | length=357
MKVHCCNILLFSLILNTLLLSSSQVNVHRKHYSIALHTSKTPKLIKSNRSLCECDIYKPN
YDDPEMKNLMENFNKQTQQRFHEYDEHINDKRQKCKEQREKDIKNIILKDKIEKELTEKL
SALQTDIQSDAIPTCVCEKSLADKVEKGCLRCGSILGSAMPELGSIGGSLLYALSKWQTT
EIATAIAAAQKAGIDAATQAGIEAVKFEIRKLLVASPNDPGLVDLTKIVTPSTYNNGAIL
HKSAIKLANTSCDFEGTAKNTSFCSTILRGKDTNFRLYAETGVKVYNETLPTKTAAFETK
YIDGVNTAYGGYQTSIIASIVAIVVIVLIMIIIYLILRYRRKKKMKKKLQYIKLLEE
>PF3D7_0701100 | Plasmodium falciparum 3D7 | rifin (RIF) | protein | length=329
MKIHYINILLFELPLNILIYNQRNHYITRTPKATTRTLCECELYAPSNYDNDPQMKEVMD
NFNRQTQQRFHEYDERMVEKRMQCKDKCDEAIQKIILKDKLEKQMVEQFSTLQTDIHSDA
IPTCVCEKSLADKTEKFCLNCGKTMGGVAPGWGLVSGLGYVGWTNYITEIAIQKGIEEGV
KYGIQGLKNFFGLGKLITITEIENLINRTNYFKKMTYVIFTQKIKNTMCEESLSSRIQFC
SAANFQKQQAFSEGASTIAETAEYMAEVATTDVLEKAAPVTSGLNTAIIASVVAILVIVL
VMLIIYLILRYRRKKKMKKKLQYIKLLEE
>PF3D7_0701800 | Plasmodium falciparum 3D7 | rifin (RIF) | protein | length=331
MKFHYFNILLLNIPLNILIFSSHVNDQKNAYNSSIHHAPKTKTTKIPNIRLLCECELYAA
PNYDNSEMKVVMQNFDRQTEQRFNEYEERMLKNRKKCKEQCDKDIQKIILKDKIEKELEE
KLAALETNINTNDIPTCICKKSVADKVEKTCLKCGGILGTTVPQLGILGGISTHMLTTAA
TSAAIDAGMKAVVDKLKDFVIGFRGNTVDLTPIVNPSSYNCGNLLLENAKNLTKTTCMPN
SAGKVSTLCAQIQNSGSISTFNGFAEAGTDAYNTTWATKTAEINSFNIAMMASIIAIVVI
VLVMVIVYLILRYRRKEIIKKKLQYIKLLNQ
>PF3D7_0713000 | Plasmodium falciparum 3D7 | rifin (RIF) | protein | length=346
MMFHYFNILLCSLPLNILLTPSYEINMKSHNRSTLHTLNAKPIKIHRSLCECDLYTSTYD
NDPEMKEVMQQFDDRAAQRFKEYEEMLQYKRKQCKKQCDKDIQKIILKDKIEKELTENFS
ALQTDISTNDIPTCICEKSVADKVEKTCLKCGGILGGGIAPGWSLVSGLGYMAWTRYIAA
KVLEEGIKKGLEVGLVKVTEIATQMIGDVNKVPSIDILQKITIGNFSDGVSLYDIFKTID
STMSTELETQGYYDFSLSVQSIADDPAKLKWCSQKVADVTNAVADGEASVLTEAAPVTSG
LNTAIIASIVAIVVIILVMSIIYLILRYRRKKKIHKKLQYIKLLQQ
>PF3D7_0732200 | Plasmodium falciparum 3D7 | rifin (RIF) | protein | length=366
MKDHYINILLFALPLNILVYNQRNYYITPRHTETNRSLCECELYSPTNYDSDPEMKRVMQ
QFVDRTTQRFHEYDERMKTTRQKCKDKCHKEIEKIILKDKMEKQMAQQLTTLETKIGTDD
IPTCVCEKSMADKMEKDCLRCTYGLGTLAPTVGLIGSVAVGAWKPTALKAAIVAAQKAGD
AAGVAAGEAAGKKAVILALQHFKLDNLFPEIYNAIVKIRHYADVKNFSVAIVEEHSLKCQ
SLDLKVTTNPTCETFEFNIGMRIPDSSFVEPVDQVVPEVLDSLVGNIKEVAEAKAAEVAA
AKTAEFKIANVGAVESTYGSCQTAIIASIVAIVVIVLIMVIIYLILRYRRKKKMKKKLQY
IKLLKE
>PF3D7_0732300 | Plasmodium falciparum 3D7 | rifin (RIF) | protein | length=338
MKVHYINILLFALPLNILVKLCRVHYQRNHKSPIPHKEKIHRILCECDLYTSIYYNDPEM
NSVMQQFDLQTSKRFEEYDEWMKEKRIQCKEKCDKEIQNIILKDKIEKDLKDKFGALQTD
LDSDAIPTCVCEKSVADKTEKFCLNCGKNMGAITPCWGLVSGLGYYRWEIAATAAAVQKG
IDAGIAKAIELLKQNFGLTSLTNDAWTNLVNAKTFKDSAVLNSSLKELGEKICIFRDGTY
DGDPMCMFMEKGPFKFAEITRKHTETVATKAAAEATSVTDANVAEVTASGFTYSTAITAS
IVAIVVIILVMLIIYFILRYRRKKKITKKLQYIKLLKE
>PF3D7_0732400 | Plasmodium falciparum 3D7 | rifin (RIF) | protein | length=382
MKLTYLNILSCYIILNILLLSSQINIQWNLYNTTQIQKTKLTITNTRLLCECDLYTPSNY
DDDQEMKELMQQFEDRTSQRFHKYEERMKTTRQKCREQCDKDIKKIILNYKIEKELSQKL
VTLETNIDTTDISTCVCEKSLSDKLEKTCLRCGGVFGGGVMPGFGAIGGTALYALNQLKP
TAIATAIEEAIKAGASNISAAAFKASEAAGLAKVITELKALSVEKLIPGILNSIFSETHY
TNATKIAEIILTKKSVTCGLSSPGNPICHEFGINFNIIDPGNGFFFPDKTGITQKVTEVV
EGAKGAAANASKVASERVTAAIKAHETNVINATYAGYEITIIASIIAILIIVLIMVIIYL
ILRYQRKKKMKKKLQYIKLLKE
>PF3D7_0732500 | Plasmodium falciparum 3D7 | rifin (RIF) | protein | length=372
MKVHYINILLFAVPLNILVTLCHANTHKKLSTTTCDIQTTRLLCECELYMSNYDNDPEMK
RVMQQFHDRTTQRFQEYDERLQEKRQICKDKCDKEIQKIILKDKLEKELTEKFATLQTDI
HSDAIPTCVCEKSMADKVEKGCLRCGSILGAAMPEVASIGATALYTLCQWQTKAIAAAIE
KAMVQGAAKGLAAGNVKGVEIVLRGLRTLGVEDLYPELLKSIGTKIPYYDIARIANAIIT
KKTQMCGLTQSPANVPICKTIDIKFRLIRIDGQHFFDTTTGIKKGVTQVVGKATQTAEAE
AAKVRTITSSKIITEEEGVINTIYMSNQTAIIASIIAVVVIVLIMVIIYFILRYRRKKKM
KKKLQYIKLLEE
>PF3D7_0732700 | Plasmodium falciparum 3D7 | rifin (RIF) | protein | length=359
MKLLYSNILLFALALNILLTSYYAHNKNKPSITSHHTPRYTSRVLSECDTESSIYDNDEE
INSVKEIFERQASQRLREYDERLQEKRQKRKEQRDKNIQKIIHKDKMEKNLAEKIEKGCL
MCGCGLGSVAGSIGLFGAVAINIWKPAALDAAIAKAITEGTANISAAGVKAGEATGKVLV
ISGLKRIGISTLDNQILESYFATTSYKKVASIAQAVYEQHFEKCEFGYLKDGFIPVGDRS
RDIHFCQSMWNQTSAVSQPRQYISTEEVIKRTVQNMVSDAEGPANTAAEIAEAIETAKIK
AAEEKTIEAASTQLYGAIGYSILAILIIVLIMLIIYLILRYRRKKKMKKKAQYTKLLNE
>PF3D7_0732900 | Plasmodium falciparum 3D7 | rifin (RIF) | protein | length=339
MKIHYINILLFELPLNILIYNQRNHNSTTHHTLKIPITRLLCECELYAPSNYDNDPEMKE
VMEIFDRQTSERFHEYDERMKTTRQKCREQCDKEIEKIILKDKLEKELMDKFATLHTDMQ
SDAIPTCVCEKSVADKTEKVCLNCGKTMGAVAPAWGLISGLWYATWSQYVSAKILEVGIS
EGIKEGLTQIMKFTISLYPKANLPNITVTQMLSSGKFTNNVTLFDMVQHINNTMYTTLEA
EEYSKFCGVVSSMAKYKNITFNRTYGKYSTAVTEAVTQGKTNAINTLTPATNTLTTAIIA
SMVAIVVIVLVMIIIYLILRYRRKKKMKKKLQYIKLLEE
>PF3D7_0800400 | Plasmodium falciparum 3D7 | rifin (RIF) | protein | length=330
MKIHYINILLFELPLNILIYNQRNHNSTTPHHPPNTRLLCECELYELANYDNDPQMKEVM
ENFIKQTQQRFHEYDERMKTTRQKCKDKCDKEIQKIILKDKLEKQMAQQLTTLDPNITTE
DIPTCICEKSLADKTEKFCLNCGKTMGGVAPGWGLVSGLGYVGWTNYVTQTALQKGIEAG
VKEGIQGLKNFFGLGKLITITEIENLINSTSYFKKMTYVTFTQRIKISRCEGPLSSSIQF
CSAANHQPQRAFSEGASGIAETAEYMAEVAKEGVLEKGAQATSSLTTAIIASVVAILVIV
LVMVIIYLILRYLRKKKMKKKLQYIKLLEE
>PF3D7_0800500 | Plasmodium falciparum 3D7 | rifin (RIF) | protein | length=375
MKVHYINILLFALPLNILVSSKKNTYIKYNTLNTKLIRAHRTLCECELYALSNYDNDPEM
KEVMQQFDRQSSQRFLEYDERMKTTRQKCKDKCDEAIQKIILKDKLEKELMDKFATLHTD
MQSDAIPTCVCEKSLADKVEKGCLRCGGVLGGGVMPGFGAIGGTALYALNQLKPTALKAA
IAAANEAGIAAGKIAGDAAGMKVVSFGLKHFRVDELFPDIFKNFVNTKPYNEITTIANSI
LENYRAICTGVENIKAPTACKTFEYKFGIFIEGSRKPGPPAYNAIPQGLKEISIKAEQAA
ATASKNASETVSTAIKARETALIEAGFNSSITSINASIFAIVVIVLIMVIIYLILRYRRK
KKMKKKLQYIKLLDE
>PF3D7_0808800 | Plasmodium falciparum 3D7 | rifin (RIF) | protein | length=388
MKVHYINILLLYAVNLSILLISSHINIQKNPYINALHTLNTTKIPTNRFLCECDLYTSIY
DNDPEMNMVMQQFDERTSERFHEYHERIQEKRKKCKEQCERDIQKIILKDKIEKELTEKL
DALQTDINTEDIPTCVCEKSIADKTEKYCLKCGYGLGSVSPNVGLIGAIAVNVWKTGALI
AAKNAAIAEGAAAGKAAGEAAGIATAIDELYNNFFLTILGRKSVQDVITAKNFWDPAFIY
KVVKLESNNVCFITPQPQTHASFCSLESLRNTPDFFEKYVVAGTQTVVSKSSNAAAQATK
DITEQVTTAAIESSKNTIEAACFTYHTAIIASIVAILIIVLIMVIIYLILRYRRKKNEEK
TTIYKIIKGIVMFCCRYIKRNLIFYVIS
>PF3D7_0808900 | Plasmodium falciparum 3D7 | rifin (RIF) | protein | length=332
MRIHYINMFLFSLMFNILLNVNKNHYNTTLHTPNTTKIPTTRLLCECELYAPSNYNNDPE
MKQVMDNFDRHTQQRFHEYEQRMIKNRKECKEQCEQNIQKLILKEKIQKELKEKFSALQI
DISTHDIPTCVCEKSVADKTEKFCLKCGYGLGGALTAWQIFGYTGIYGWANYAALLAHEA
GVKAGIKVVIDMFSTYPGLISLPGVDLTKMINGSNFNIPMELVNIVKGLSNGLCKTPNKH
LFCAFTNMEKGQSLVSFANSASQSGIMEAASVQGAKVAIIKTTTADFSYNMIVSGITIFV
IVLVMVIIYFILRYRRKKKMKKKLQYIKLLKE
>PF3D7_0832500 | Plasmodium falciparum 3D7 | rifin (RIF) | protein | length=326
MKLHFTNILLFSLPLNIFVTSSHLNNQQNIYKTSNTSNFIALKTCRSLCECDPYISIYDN
HPEMQKVMENFKKQTEQRFREYDKIMKDKLQKCKEQCDRDIQKIILKEKIQKELTETLAA
LETNIDINDIPTCDCEKSVSDKVEKTCLKCGGILGTTIPKLALLGGISTHMLTTAATSAA
IEAGMKAVVASLKDFFSSFSRNTVDLTSIVNPSSYNCSNVLLQNAKNLTKTICIPNTDGS
ITPFCSAIDYNAKLTFDGFVQAGTLAYDAKLSSETSAITSFNIAMMSSIVAIVIIVLFIV
IIYLILHYRRKKKNKKKLQYIKLLKE
>PF3D7_0832800 | Plasmodium falciparum 3D7 | rifin (RIF) | protein | length=306
MKLHYSKILLFPLPLNILEYSKNKPYITPNTPTTTSRGLSECDTYTSVYDNDPEMKGVMQ
DFNRQASQRFDEYEERMITNKQKYKEQRDKDIQKIIVKDKIQKSLEEKVEKGCLKCGYGL
GGVAAGVGIFGAIAVNEWTKTATASAIKFANLEGIKAGIPVVIGKIKDLGFLSKFSHIEW
SNFINGSNYKSAKGLMEATKAAVTTNGKTCPTNIGHVCDAISNGEPTFQSIAEAGEKAAA
DATAAVEEAELFKVTNTSSTAYSTIGYSGIAILIILLVMIIIYLILRYRRKKKMNKKLQY
TKLLNQ
>PF3D7_0833000 | Plasmodium falciparum 3D7 | rifin (RIF) | protein | length=368
MKVHYINILLFSLPLNILEHNPWNHYMKPHTYTNRSLCECELYEPANYDNDPQMKEVMEN
FIKQTQQRFHDYDDRMKEKRKQCKERCDKEIQKIILKDKLEKELTEKFSTLHTDIQSDAI
PTCVCEKSVADKVEKTCLRCGSVFGGGIAPSVGLLGGIGEAAISAWKPKAIAAAIAAAEK
AGAAEGLAAGNALGMEIVTAFLKAYSVDKFCPELLQSIGNKITYYDVAKISEIIIGKYEA
TCNVSTDTSTQAMCTDVGTKFKLIRNETMDFLPTRSGIKTKVIDFVEKAKFSADTQAAKV
SSKITADLTAEKTGEIAATYGAWKTTIIASIVAIVVIVLIMVIIYLILRYRRKKKMKKKL
QYIKLLKE
>PF3D7_0833100 | Plasmodium falciparum 3D7 | rifin (RIF) | protein | length=368
MKIHYTNILLFPLKLNILVNTQQIPSITPHHTPTIRLLCECELYVPNCDNDPEMKRVMQQ
FHDRTTQRFQEYDERLQERRQICKDKCDKEIQKIILKDKLEKELMDKFATLDTDIQSDAI
PTCICEKSLADKVERGCLRCGYGLGSVAPMIGLTGSVAVNVWKTAELAAAMELAKQAGAA
AGIKAGHLAGTKVVIDQLHTLGIYFVGNKQLETIIDVTNYMNVSVINDNVYSHYITSCTP
SVVNGRPVGTFKFSGPVCNLVQPNHQGIWDRSLAQAIIKKKVEEAVAEGTQAAETEAARV
TATKTAAFEAKNIAEVEAATTSYYTPIIASIVAIVIIVLIMVIIYKILRYRRKKKMKKKL
QYIKLLEE
>PF3D7_0833200 | Plasmodium falciparum 3D7 | rifin (RIF) | protein | length=356
MKLHYTKILLICLPLNILVLSSYVHNKNKPSITSHHTPRYTSRVLSECDTESSIYDSDEE
INSVKEIFERQTSQRLREYDERLQEKRQKRKEQRDKNIQKIIQKDKMEKNLAEKIEKGCL
MCGCGLGSVAGSVGLFGGIAINIWKNVALDVGIKEAIKAAAAEISASANAAGAAEIMKLI
KSKFVVSTLGNKTLKSFINPNTYTQVTSIYEAVSNQYLQTCAKDSLGKGFLRFADGNRDI
PFCNSVWEQTQAVSQSRKYISHIDGIRTAVETMVADAEEPAKAAAEAARESAINAIKARE
TGLINTVFMSKQTAIIASVVAILIIVLVMIIIYLVLRYRRKKKMNKKAQYTKLLNQ
>PF3D7_0833400 | Plasmodium falciparum 3D7 | rifin (RIF) | protein | length=340
MKIHYINILLFVILLNILINDQRNHKNTTHHTPKISTTRLLCECELYAPSNYDNDPQMKA
VMENYNRQTSDRFKEYDERMKTTRQKCKDKCDKEIQNIILKDKLEKELAEKFVTLQTDIQ
NDAIPTCVCEKSLADKTEKFCLNCSKNMGAIAPWWGLVCGVGYAGWSHYVPFAISKAAMD
AGMNVVINVLKQLGVQKVTAVIFKEISSINDFTKVAKLTDVIYTELKATCAAKSYTGDGA
ISADICTNVINGSTGGSAAERLVSGASRTIAHKAPQAAEEAAKVTTTYKSITSSLTTAIT
ASIIAIVVIILIMVIIYLILRYRRKKKMKKKLQYIKLLEE
>PF3D7_0900200 | Plasmodium falciparum 3D7 | rifin (RIF) | protein | length=376
MKVHYINILLFALPLNILIYNQRNHNSTTHHTLKIPITRLLCECELYELANYDNDPEMKE
VMQQFEDRTTQRFHEYDERMKTTRQKCKDKCDKEIQKIILKDKLEKELMDKFATLHTDIQ
SDAIPTCICEKSLEDKMEKECLKCAQNLGGIVAPSTGVLGEIAALAVNAWKTEAIAAATK
AAIAKGTAKGLAAGAAKGVAEVIAQVESQFRLSTIGVKELGSIFNASNYTNETFISGYIY
AQYQGSQCGSLSMLLGKSKPFCTFVEGRIFATSVRVGRSFSPEDFIKTTVQTIVKNAKTT
AEATKAQVASAEKAAVLETSKKAIEATTTPYYTPIIVSIVAIVVIILIMVIIYKILRYRR
KKKMKKKLQYIKLLKE
>PF3D7_0900300 | Plasmodium falciparum 3D7 | rifin (RIF) | protein | length=359
MKLNYTKILLFFFPLNILLTSYHVHSKNKPHTTPHHTPTTTSRVLSECDTQSSIHDNDEE
INSVKEVFDRQTSQRFEEYQERMKEKRQKRKEQRDKNIQKIIQKDRMEKNIAEKIEKGCL
MCGCGLGGVAGSIGLFGGVAINIWKPAALKAAIKTAIANSADKIAEAANSAGIQAGKEFV
IAGLKRMGISTLGGKDLGTYFATTSYKNITNIAQAVYEQHFEKCADYPLWSVRVPSSAAK
HDFLFCQSVSNQIPSVSQPKQYISRIDVVQKTVQNIVTKAEGVAADASAVKSAELTAEIT
KEQTTAINTIFMSKQTAIIASVVAILIIVLIMVIIYLILRYRRKKKMKKKAQYTKLLNE
>PF3D7_0900400 | Plasmodium falciparum 3D7 | rifin (RIF) | protein | length=343
MKIHYTNILLFPLKLNILVNTHKKPHTTARHTQKIPTTRSLSECELYAPVNYYSDPQMKE
VMDNFNKQTQQRFHEYDERMKTTRQKCKDRCDKEIQKIILKDKLEKELTEKFATLQTDIQ
SDAIPTCICEKSLADKVEKGCLRCAQNLGGVAPGWGLLSGFDYVTWSQYISGIAAKAAAD
AGLKAGVKVGLVNVVKIVRNTLGSAGEVPPMDWEKLIIFGNFSDGVTLHAIFKNLDNMMN
GYLDSRKYSQFSMVVQKFAGNFKPITAKYSKEVAEVTKAVADAKTGVLTKAGNATSSLST
GITASIIAIVVIVLIMVIIYLVLRYRRKKKMKKKLQYIKLLEE
>PF3D7_0900500 | Plasmodium falciparum 3D7 | rifin (RIF) | protein | length=338
MKLNYTKILLFFFPLNILVTSYHAYNKNKPYLKTRHTPRYTSRVLSECDIRSSIYDNDAE
MKSVKGTFDRQTSQRFEEYQERIKDKRQKRKEERDKNIQEIIEKDKMDKSLAEKVETGCL
KCGCGLGGVAAGVGIIGGIAINIWKPTALDAAIEAAIAKSAAKGATAFKSAVIEGIEKEF
GVSILRVHRFESFIDVENYMKVSVISEKVYSHYNTTCIPSGSVHLPSVSDPICTLVSKKL
PHASQGSSRTVIESTVKTVVSEAEVSAGMAVKKATDEAIQRSIGVVDAKYAICQTAIIAS
VVAILIIVLVMIIIYLVLRYRRKKKMNKKLQYTKLLNQ
>PF3D7_0900600 | Plasmodium falciparum 3D7 | rifin (RIF) | protein | length=367
MKIHYINILLFVIPLNILIYNQRNHNSTTPHHPPNTRLLCECDIYTSIYDNDPQMKAVME
NYNRQTSDRFKEYDERMQGKRQKCKEQCDKEIQKIVLKDKIDKELTEKFATLQTDIQSDS
IPTCVCEKSLADKTEKFCHNCGYGLGSVAPSIGLLGGPGIYGWKTAALAAATKDAITKGL
AAGEAARIKEGINAVIAGIKSTFSIDKLGGEALKSVITAQKYNKVALISESIYSEFSRSG
CGDITSSSFLKNPFCTSVYEGIDAISGGNGVSPEDFIKRTVQSMVSDANGVANAAAEIAE
ATEKAKAIKTSTDAIEAASTQLYGAIGYSILAILIIVLIMLIIYLILRYRRKKKMKKKLQ
YIKLLKE
>PF3D7_0900700 | Plasmodium falciparum 3D7 | rifin (RIF) | protein | length=381
MKFNYNNILLFSLSLNIFLLSSQVYNQRNHYITRTPKTNTRTLCECELYAPSNYDNDPEM
KAVMQDFDRQTSQRFEEYNERMMKNRQKCKEQCDKEIQKIILKDKLEKELMDKFATLHTD
IQSDAIPTCVCEKSLADKVEKTCLKCGGVLGGGVTPAWGLISGIVYTGWKAAALAAAKKL
AAEAGAAKGLAAGAEVGKDAVILGLNSEFGLSTQAVQKIGLVINGTNYTNVSMITEAIFT
KYKGSCMLSVPGASPGSFRILVTDPKFCNLFLKKFVPIGSGLDRNAITNAIEKKVETMVL
QAEGVAEATKTQVTSETTAELTAKQTTAINTIYMGKQTAIIASIVAIVVIVLVMVIIYLI
LRYRRKKKMKKKLQYIKLLDE
>PF3D7_0901000 | Plasmodium falciparum 3D7 | rifin (RIF) | protein | length=309
MKLQYYKILLFSISLSIFFSSSYAHNKNKRYITPQTRTTTSRVLGECDLYMPNYDKDADM
KSVKENFDRQTSQRFDEYEERMQEKRKKRKEQCDKDIQEIILKDKIEKSLEEKVEKCCLI
CGCGLGGGVTPFIGLFGGLAVNEMKKVAAVAATEVGIKEAIKELGKIFELEAGSNMQWTK
MINAGNYSQKMSLVEIVTILKNKCEEDEALAGPLFCKASKAATESGEVFEFSGNISRMAA
DAADAARKAANEKLAEMTSVGTICSNPVVISAIVVVIIAVILLIIYLILRYRRKKKMKKK
EQYTKLLNQ
>PF3D7_0901100 | Plasmodium falciparum 3D7 | rifin (RIF) | protein | length=350
MKLLHYCKVLLFSLPLNILVHNKNKLYITPQHTRTNRLLCECELYTPIYDDDPEMKKVLH
DFDRQTSQRFKEYNERMQEKLKKCKEQCDKDIQKIILKDKIEKQMVDKFSALETNIDSND
IPTCICKKTLADKVEKSCLKCTQNLGGIVTPSSVVLGGIAELGLSAWKTTALKVAIEAAK
EAGAAKGLAKVQAMGFANFFEGMKSGFCIKELDIKLLKAVFIQQKRENFTKLAHSIYVQY
NNKCGLAVAKNSYHTCNFGKALKCTELCSQANCSNEATIADGVNKILSTAKSAAANETAN
VIASETAAIEATKKGAIETTCMNCHTAIIASIVAIVIIVMVMVIIYLILR
>PF3D7_0901300 | Plasmodium falciparum 3D7 | rifin (RIF) | protein | length=378
MKIHYTNILLFPLKLNILVNTHKKPHTTARHTQKIPTTRSLSECELYAPVNYYSDPQMKE
VMDNFNKQTQQRFHEYDERMKTTRQKCKDKCDKEIQKIILKDKLEKQMEEQLTTLETKID
TDDIPTCICEKSLADKVEKGCLRCGSVLGGGVMPGFGAIGGTALYALNQLKPAVFKAAIK
AALEEGAAEILAAANAAGNAKGMEIVIHGLKLFGVDKLFPEIFNPFVAKNIYTEITNLAS
TINSKYSTTCTWLKSGATAHPACNDFQLGLGIHLPNGSTLGIPPYTAIRQGLKGILQKAT
QTADAVADAKSAQVTAAITKNQTALLEAGFNSSITSIYASIIAIVVIVLIMVIIYLILRY
RRKKKMKKKLQYIKLLEE
>PF3D7_0901400 | Plasmodium falciparum 3D7 | rifin (RIF) | protein | length=350
MNVHYINMLLFAFPLNILVTLYHEYNQRNHKSATFHTSNTKPTKTHRTLCECESYSPSNY
ENDPEMKEIMEIFNHQTSERFREYDERVQNKRKQCKEQCEKDIQKIILKDKIEKQLAQQF
SPLQTNIDTNDIPTCVCKKSLADKTEKVCLNCGKTMGAVAPAWGLLSGLGYAGWSHYVAA
SILEEGIKKGIEASLIKITEIATHIYQVSTADIPKITTTQILSSGHFTNNVSFFDMVNYI
NNYMYNTLESEGYSQFCWAISSMASRKPITAFNKTYAIYSEAVTKAVTGAENGVIADLAP
STSSITTTIIASIVAILVIVLVMVIIYLILRYRRKKKMKKKLQYVKLLKE
>PF3D7_0901500 | Plasmodium falciparum 3D7 | rifin (RIF) | protein | length=365
MKVHYINILLFAFPLNILVTLYHVNTHKKLSTTTCDIQTTRLLCECELYAPANYDNDPQM
KEVMDKFSKQTQQRFEEYDERLQEKRQICKDKCDKEIQKIILKDKIEKQMQEQFATLQTD
IQSDSIPTCVCEKSLADKFEKTCLKCGGVLGGGVAPELGLIGGTALYGISVWKPKAIASA
IVEAQKAGEAAGKAAGDIAGVAEVISGLKSKFSLDTLFGTTLDKFITTKNYVNETVISGA
VKLQYQVSCATDPLGETSVLCFYKTIGEPNATAAVVENAKIVVTDAIQEASEVAFKVTAS
KTAEFKEINIATVESICNSYNTAIIASIATIVVIILVMIVIYLILRYSRKKKMKKKLQYI
KLLNQ
>PF3D7_0937300 | Plasmodium falciparum 3D7 | rifin (RIF) | protein | length=371
MKLLHYCKVLLFSVPLNILVHNKNKSYITPQNTRNTRLLCECELYTSIYDNDTEMKAVMG
NYNQQTSQRFEEYNKRMNKNRQKCKDECDKEIQKIILKDKLQKELMHKFATLHTDIQSDA
IPTCVCEKSLADKVEKTCLRCTQNLGGIVAPSSGVLAGIAEGALIVWKPAAIKAAKAAKA
AAAKAASDAATQAGIEAVRLEINKLSVYFNGTTGFVDLTPIVTSSTYDNGLVLVECAKKL
IGDLSSNGRGGYTGFYNTAIHTESGELYVGNFGGIGKAAHDAKLASETTALTEAKVGAVD
TTYGGFQTYITASVIAIVVIILIMVIIYLILRYRRKKKNEEKTPVHKIIRRINIMCLAFF
IDIFVYEILLV
>PF3D7_0937400 | Plasmodium falciparum 3D7 | rifin (RIF) | protein | length=359
MKLNYTKILLFFFPLNILLTSPSNSHNNNNEPQTTPHHTQTNRSLYESDTESSIYDKDED
MESVKENFERQTSQRFEEYQERMKEKQQKRKEQRDKNIQKIIHKDKMEKNLAEKIEKGCL
MCGCGLGSVAGSVGLFGGIAINIWKPTALDAAIEAAIAKSAAKITAVAEAARILAGKEAV
IAGLEKLGVSILDNQLLVSYFTTTPYNTASVITTALYKQHYKICVYDPSRNLLSSFGDVN
RHIGICNSVWKQISVVSQRGQYISHEEVIKRTVETMVSYAEVSAKAAAKTAEVAEKATIK
VAQEKVMEATIYNWYTTIGYTILAILIIVLIMIIIYLILRYRRKKKMKKKAQYTKLLNE
>PF3D7_0937500 | Plasmodium falciparum 3D7 | rifin (RIF) | protein | length=369
MKIHYTNILLFPLKLNILVNTHKKPSITARHIQTTRLLCECELFSPQNYDNDPEMKRVMQ
QFHDRTTQRFHEYDERMKTTRQECKEQCDKEIQKIILKDKMEKQMAEKLSTLETKINTDD
IPTCVCEKSMADKTEKFCLNCGKNMAAIAPWWGLVCGSGYAGWLHSAMAAAIDKAIAEGA
AAGIKAGHLAGTNAVIEQLRTLGIYFVGNKQLETIIDVTNYMNVSFIYDKVYSHYITLCT
PRPVNGHLVSNFNFSDRFCKLFHQKDLVSLDIKSVKAIIKKNVEEAVAGAEQAAKAEVSN
VTATKTTEFTTKNIAEVEAATTSYYTPIIASIVAIVIIVLIMVIIYKILRYRRKKKMKKK
LQYIKLLEE
>PF3D7_0937700 | Plasmodium falciparum 3D7 | rifin (RIF) | protein | length=367
MKVHYINILLFELPLNILIYNQRNHNSTTPHHPPNTRLLCECEWYAPSNYDNDPQMKAVM
QDFDRQTSQRFEEYNERLLENKQKCKEQCDKEIQKIILKDKLEKELAEKFVTLQTDIQSD
AIPTCVCEKSVADKVEKTCLKCGGVLGGGVTPAWGLLSGIVYTGWKAAALAAAKELAEKA
GAAEGASQGAAAGAVEVIKSIKTTFGIESLGVNPLQSLFNAENYMNAKFISESIHSEFIS
SGCGAILKPPNKPICTSVYKGIEATSRGKGVKPIEFIGKKVETMVSQAKDVAEATKAQVT
SETTATLTDLKTGVVQTTYMGYQTVIIASIVAILLIVLVMIIIYLILRYRRKKKMKKKLQ
YIKLLEE
>PF3D7_1000200 | Plasmodium falciparum 3D7 | rifin (RIF) | protein | length=371
MKIHYINILLFELPLNILIYNQRNYYITPRHTETNRSLCECELYSPTNYDNDPEMKRVMQ
QFVDRTTQRFHEYDERMKTTRQKCKERCDKEIQKIILKHKLEKELMDKFATLHTDIQSDA
IPTCVCEKSLADKTEKFCHNCGYGLGSVAPNIGLLGGPGIYVWKIAALAAAKEFAEKAGA
AMGKAAGDAAGAAELIRGLKALNIDKLFNESLGLVFDGTNYNNTEYIFKAIFSKFNESCM
PRPPGSVPGPVIDRAFCDTVDTLVLPSGTGSQTSASTNAVIKEYVKPIVSNAKFTAEATA
QTAAEEATNLALKTNTNAVNATYASSQTAIIVSIAAIVVIVLVMIIIYLILRYRRKKKMK
KKLQYIKLLEE
>PF3D7_1000300 | Plasmodium falciparum 3D7 | rifin (RIF) | protein | length=345
MKLHCSKILLFLLPLNILVTSLSNVHNNNKLYNTPHHIPTTTSRMLSECDLYIPKYDNDA
DMKSVKENFDRQTSQRFEEYDERMKGKRQKRKEQRDKNIQEIIEKDKMDKSLAEKVEKGC
LRCGCGLGGVAASVGLFGGLGIYVSKSAALATAIAEGAETAKAAGEAARIPAAIDAVIKG
ITKVFGVSTLDGKELGTYITATNYTNFKTIALAINEQYNPLSCIIPDPGADKSICPWVMR
NFFAAKDSPRNVVSAYNSIEVAVKSIVLEAQSVTERAAKKATEDVIKSSIAAVDAKYVIC
QNAIIASVVALLIIVLVMIIIYLVLRYRRKKKMNKKQQYTKLLNQ
>PF3D7_1000400 | Plasmodium falciparum 3D7 | rifin (RIF) | protein | length=371
MKVHYINILLFALPLNILEHNKNEPHTTPNHTQTTRSLCECKLYSPANYDSDPEMKRVMQ
QFEDRTTQRFHEYDEKMQSKRIQCKDRCDKEIQKIILKDKLEKQMVEQFSTLQTDIQSDS
IPTCICEKSLEDKMEKECLKCAQNLGGIVAPSTGVLGEIAALAVNAWKTEAIKAAIAAAE
KSGLAAGKVAGDIEGAAKVIELVKSTFKIEKLGFSTLESIINTNTYTNVTLISRSIHSEY
IRSDCGNILSLSSRKNPICTSVEKQIVAKKVGNGVSPKDFIETIVEEVVEAADGVADTEA
ARVTATKTAAFEARNIAAVEATTTPYYTPIIVSIVAIVVIILIMVIIYLILRYRRKKKMK
KKLQYIKLLKE
>PF3D7_1000500 | Plasmodium falciparum 3D7 | rifin (RIF) | protein | length=369
MKVHYFNILLFALPLNILVSSPKKNPSITQKRPTRRLLCECELYAPANYDSVPQMKEVMD
NFNRQTQQRFHEYDERMVEKRMQCKDKCDKEIQKIILKDKLEKQMKQELTTLETKITTDD
IPTCICEKSLADKVEKGCLRCGGVFGGGVAPGVGLLGGIGQLGLDVWKAAAIKAATEYAL
TEGAAKGLAAGNAHGMNIVIYHLKELLIDKLVPNICKTVSSTGDYTRVINFSKLIIQKRG
AMCGADGGTLSKDMCTQININLGTVLRNGKANLPDKEAVPKVLNRLVSQADKAANEVAKD
TSQSVAVKITEQQTAAINATYTSWQIAITASVIAIVVIVLIMVIIYLILRYRRKKKMKKK
LQYIKLLEE
>PF3D7_1000600 | Plasmodium falciparum 3D7 | rifin (RIF) | protein | length=361
MKLHYSNILLFFFPLNILVTSYHVYNKNKIYITPHHTTTTTLRMLSEYGVHTSIYKNDEN
MKSLKENFDRQTSQRFEEYEQRMIRKRKKYKEQCDKDIQKIIEKDKMDKSLAEKVETGCL
KYGCGLGGVAGSVGLFGGFGIYGWKTAALAASKNAAVAEATAKGVAKAIDLVKSTFDVQN
IAGQPLETVLNVINYTDVSNIYHLIYSQYKTTCISTSSTPVTGGPETFCISIWNKSLSGL
GSNVVFVEETKVIEATVKTIVSSAEKVAGEALEKATEGVIKTSTATIESTYASCQIAIIA
SVVALLIIALVMIIIYLVLRYRRKKKMNKKAHYTKLLNQKIYSFKILNPFLCCMNSRCLN
T
>PF3D7_1040000 | Plasmodium falciparum 3D7 | rifin (RIF) | protein | length=359
MKVHCYNILLFSFTLIILLLSSSQVNNQMNHYNRAHMKNIEPTKSYRSLCECELYTSMYD
DDPEMKEIMHDFDRQTSQRFEEYNERMNKNRQKCKEQCNRDIKNIILKDKIEKELKQQLA
TLETDISTDDIPTCVCNKSVADKVEKTCLKCGGVLGGAVPELGLLCGYGAYELVKVAIGA
AEKAAIAEGAKAGIAEGIRVAIKGIKGAFNIEFLDGKTLAEVITGKTFNNSTFFVEKFVQ
EYNTVCLSSTTYQDTLFCDYGSMFGGKVDNITAISLNAKNTAIKAGQAAAKMTTETTKAL
TAEKTGEVTSTSAIFSNPMVISFIVVVIIVIILLIIYLILRYRRKKKMKRKLQYIKLLE
>PF3D7_1040100 | Plasmodium falciparum 3D7 | rifin (RIF) | protein | length=309
MKMRYSEILFFSLSLNILITSSYAHNKNKIYIKSHTPTNTSRVLSECDMQTSNYDNDPDM
KSVKENFERQTSQRFEEYEERMQEKRRKCKEQCDKDIQQIIVKDKIKKSLDEKVEKVCLK
CGCGLGGVGASIGIFGAIAVSEVTKAATAAAVQNSIETGIATVVSELHDMTQSFLKVGID
IVGMINKETYRCPQALTTSIYAAKQEVCVGKIGETELVCNQLGQGGTPIWFGPKVLQATT
EGIKIAKTTEDSKIALINAESSHLYSAIGYSVLAIFIIVLVMVIIYLFLRYRRKKKMNKK
LQYTKLLNK
>PF3D7_1040300 | Plasmodium falciparum 3D7 | rifin (RIF) | protein | length=378
MKFNYTNIILFSLSLNILLLSSRVYNKRNHKSIILHTSNENPIKTHRSLCECELYSPTNY
DSDPEMKRVMQQFHDRTTQRFHEYDERMKTTRQECKEQCDKEIQKIILKDRLEKELMDKF
ATLHTDIQSDAIPTCVCEKSLADKTEKFCLNCGVQLGGGVLQASGLLGGIGQLGLDAWKA
AALVTAKELAEKAGAAAGLKAGDIHGMKIVIEGLKALKVDTLKSGIFNSFVNNSHYTEVT
GLAIAIDTEMNEVCSATYIGIHPICVVREKLGVIPKAGGTMVKQKDAITNVLKQALEKAT
QSAEALSETTAEDVAAKLTAQKTGAINTIFMSNQTAIIASIVAIVVIVLIMVIIYLILRY
RRKKKMKKKLQYIKLLEE
>PF3D7_1040400 | Plasmodium falciparum 3D7 | rifin (RIF) | protein | length=348
MKLQYSKILLFSLPLNILVSSSYAHNKNKSYIAPHIPTTTTRVLSECNLYIPKYDNDADM
KSVKENFDRQTSQRFEEYEERMIKNRQKRKEQRDKNIQKIIHKDKMEKNLAEKVEIGCLR
CGCALGGVAASVGLFGGLGTYGWKIAATATAMELAKEAAEQAGAAAAADAGKNAVIAGLK
ELGVQNIAGQPLVSYLTATNYHNATFISSAINNQYSPSSCIFVSSGTRSGPVARETFCTW
VMQKSTAAANVQRSSVSFNDLIIKTIENIVTDAKKAAGEATEKAIEEVIQRSTAAVESTY
ASCQSAIIASVVAIVVIALVMIIIYLVLRYRRKKKMNKKAQYTELLNQ
>PF3D7_1040500 | Plasmodium falciparum 3D7 | rifin (RIF) | protein | length=350
MKVHYINILLFVIPLNILINDQRNHKSTTHHTLKIPITRLLCECELYTPANYDNDPQMKE
VMDNFNRQTQQRFHEYDERMVEKRMQCKDKCDKEIQKIILKDKLEKELMDKFATLHTDIQ
SDAIPTCVCEKSVADKMEKGCLRCGSILGAAMPEMGSIGGSLLSALSAWKPVAIEAAEKA
AIAKATDLATQAGMREVVLKIEQFLKNFTEKEGLVNFTSVVNKSNFKCPTALFQNANELL
SDSCIPDEVTNRTSTFCSTIAYGEKTTFEPFAQAGATTFQETLTAKTPVLQARYTAAVKT
AYGGYQTAIIASIVAIVVIVLIMVIIYKILRYRRKKKMKKKLQYIKLLEE
>PF3D7_1040600 | Plasmodium falciparum 3D7 | rifin (RIF) | protein | length=326
MKLHFPKILLFFFPSNILLTSYHVHSKNKPHTTPHHTPTTTSRVLSECDTQSTNYNNDED
IKSVKEIFDRQTSQRFEEYEERMQEKRQKRKEKCDKNIQKIIQKDKREKSLEEKVEKCCL
ICGCGLGGVAASVGIFGTIAVNEWTKAAIEIAKGIGMNKATSAGVAKGIEATIDGLKGML
GFGNLRGVDIPAMVTEKSFNDANLLVPSIQKAYYNSCSQIPTGSAKPPFCGAVETNMQIV
FSSAHSIAMESGELATKTTATLSPQFISDEITLAKTASTNLYNVITYSVIVIILIVLVML
IIYLVLRYRRKKKMNKKQQYTKLLNQ
>PF3D7_1040700 | Plasmodium falciparum 3D7 | rifin (RIF) | protein | length=372
MKFSYFNILLFSIPLNILINDQRNHKSTTHHTLKIPITRLLCECELYSPDNYDNDAEMKR
VMQQFEDRTSQRFHEYDERMQSKRMQCKDRCDKEIQKIILKDKIEKELSQHLSTLETNID
TNDIPTCVCEKSLADKVEKGCLRCGYGLGTVAPTVGLIGAVAVNELKKAAMAIAIKDAIA
EGLVAGETARIQASIKAVILGIKSKFRIDTLGGEVLESIITAQKYDDVSLISESIYMQYQ
STCLPQYVGHGADLSKPICHTVYTLDFVQGKVHVPGSLQGSIKKALEKIVAEAKSNAVSE
TANVTTRQTAVFESRNIAAVDATYASYQTAIVASVVAILVIVLVMLIIYLILRYRRKKKM
KKKLQYIKLLKE
>PF3D7_1040800 | Plasmodium falciparum 3D7 | rifin (RIF) | protein | length=295
MKLYYFKILLFSLLLNILAHNKNKSYIAPHIPTTTTRVLSECNVYIPNYDNDPDMNSVRE
NFHKKTEQRFHEYDKRMIKNRQKRKEERDKNIQEIIEKDRMDKSLAEKVEKGCLKCGCGL
GGVAASIGIFGTIAVNEWTKAATAAAIDLAIQEGIDAGVKVVIAEIKATNAFKSIWYVEL
SSFINGSNYNTVDGLSAATKAALDSIGKRCTSSIVDRACNGILNNSDGWFSSIAEAGKQA
ATAATESAKTTKLVDVTTTSTHLYSAIGYSVLAIFIILLVMVIIYLILRYRRKKK
>PF3D7_1040900 | Plasmodium falciparum 3D7 | rifin (RIF) | protein | length=311
MKLHFPKILLFFFPSNILLTSYHVHSKNKPHTTPHHTPTTTTRVLSECDIRSSIYDNDAE
MKSVKETFDRQTSQRFEEYEERMKGKRQKRKEERDKNIQEIIEKDRMDKSLAEKVEKGCL
KCGCGLGGVAASIGIFGTIAVNEWTKAATATATQKGIEAGINVVIDTLKNLFHIDGVTDL
KWKTLITAQNYTDKSLVDGVIRELARTLCRGSEDTAGGFCLFTDKANTLTQAINGHVPKA
ISKGTAEFVTVTEAEIGNVTTTGGAYFTGIIVSVVVIVVIVLVMIIIYLVLRNRRKTKMT
KKLQYMKLLKE
>PF3D7_1041000 | Plasmodium falciparum 3D7 | rifin (RIF) | protein | length=370
MKLHYTKILLFSLLLNILAHNKNKSYTTIHTPITTSRVLIECNVYIPNYDNDPDMKSVKE
NFDRQTSQRFEEYNERMIDKRQKCKEQCEKDIQKIILKDKIEKELAEKFVTLQTDISIND
IPTCVCEKSVADKVEKTCLKCGGVLGGGITPGWGLISGIVYTGWKAAALAAAKKAAIAEG
AAKGLAEGIKEGIQEVMKGLCRDFRLSEVDVKKLGLVFDGKNYNNTEYIFKAIFSKFDES
CMPSSTGAVRGASEPICNSVWSKFVFTNRSSSRNSIINAIKENVETIVSQAETTAGATKE
MVTQEVTSAAIKTNTTAVNATYASCQTVIIASVVAIVVIVLVMIIIYLVLRYRRKKKMKK
KLEYIKLLKE
>PF3D7_1041100 | Plasmodium falciparum 3D7 | rifin (RIF) | protein | length=334
MKLHYTKILLFFFPLYILEHNQNKPYITQHHTPTTTSRVLSECDIPTSNYNNDEDMKSVK
ENFDRQTSKRFDEYEERMKDKRQKRKEERDKNIQEIIEKDRMDKLLAEKVEKGCLRCGCA
LGGVAASVGLFGGLGIYVSKSAALATAIAEGAETAKAAGEAARIPAAIDAVIKGIETKFG
VSTLGGQKMETFFNTTLYTEVSKIADAVYNQYAATCITSGNGARGPICTLAWQYSESRGN
VVSAYNSIEVAVKPIVSQAETVAERAVKTATDEAIQRSIGVVESTYAICQTAIIASVVAI
IIIALVMIIIYLVLRYRRKKKMNKKLQYTKLLNQ
>PF3D7_1041200 | Plasmodium falciparum 3D7 | rifin (RIF) | protein | length=371
MKIHYINILLFELPLNILIYNQRNHKSTTPNHTQTTRSLYECELYSPANNDNDPEMKRVM
QQFEDRTSQRFHEYDEKMQSKRIQCKDRCDKEIQKIILKDKLEKELMDKFATLQTDIQND
AIPTCVCEKSIADKVEKNCLACGGMLSGGIAPTVGLIGSVAVHAWKPLALKATIEKALEL
NAATIASAAQAAGIEAGKKAVIAGLNSEFGLSTPAVQKIGLVFNAKNYKDAGYIYQVLYK
QFEMTCEAPVNGVIHGADAPICTKIIGKTILRKSGTAKDVINESVETVVSQAKGAAGDKV
AEVTAAKELVIETAQKEAIEIASYNWYTTIGYSVLAILIIVLIMVIIYLILRYRRKKKMK
KKLQYIKLLEE
>PF3D7_1100300 | Plasmodium falciparum 3D7 | rifin (RIF) | protein | length=340
MKIHYTNILLFPLKLNILVNTHKKPSITPRHIQTTRSLCECELYAPANYDSDPEMKRVMQ
QFHDRTSQRFHEYDDRMKTTRQKCKDKCDKEIQKIILKDKLEKQMAQQFSTLHTDIQSDA
IPTCVCEKSLADKVEKGCLRCAQNLGGVAPGWGLLSGFGYVTWSQYISGIAAKAAADAGL
KAGVKVGLVNAVKIVTNTLGSAGKVPTMDWEKLIIFGNFSDGVTLHAIFKNLNNVMNGHL
DFGKYSEFSTVVQKFAEKFKPITAKYSTEIAEVTNAVADAKAGVLTKAGNATSSLSTGIT
ASIIAIVVIVLIMVIIYLILRYRRKKKMKKKLHYIKLLEE
>PF3D7_1100400 | Plasmodium falciparum 3D7 | rifin (RIF) | protein | length=323
MKIHYINILLFALPLNILVNNQRNHNNSTYHTSNTKTIKSHRSLCECELYAQSNYENDQE
MKDVIKEFNDRTAQRFEEYNERMQVKKDQCKEQCDKEIQQIILKDKIEKELTERFSALET
KIDTNDILTCICEKSVTDKFEKTCLKCSGIFATAVPELGLIGGTVVYAAAVKAATKAGME
AALVGLESVNGLRGLLGEKIKDLVTTTNFQCPNALMGLVQNVKDTQCVGAAAQSQVFCKG
LLPESTSRIIQKAAAAGREGAEAYNTTFSDSTTITAFLTDPIVISAIVVISIVVILLIIY
LILRYRRKIKMNKKLQYIKLLKE
>PF3D7_1100500 | Plasmodium falciparum 3D7 | rifin (RIF) | protein | length=327
MKLHYTKILLFSLQLNILMLSSYAHIKKKIYITPQIPITTSRVLSECDVQTSIYDYDEDM
KSVKDNFDRQTSHRFEEYEKRMNVKRQKCKEQCDKEVQKIILKDKIEKELTVKFGALHTH
ITIEDIPTCICDKSLSDKVEKTCLNCGGILGTVVPGWGILGSIGFYGFVNSIAIDVAVKE
GIAKVLHELKEITALEILLNNKLEALVTPETYACTNALNKSIMAAKLTICKASPQPAPCS
PKLFDLSVIAPKVHNATMEGINTAKAAEVNTWNTAFSSPAFFSNPIVISAIVLICIAVIL
LIIYLILRYRRKKQMNKKLKYIKLLKE
>PF3D7_1101100 | Plasmodium falciparum 3D7 | rifin (RIF) | protein | length=349
MKIHYINILLFELPLNILIYNQRNHKSTTHHTLKIPITRLLCECELYAPSNYDNDPEMKE
VMEIFDRQTSERFHEYDERMKTTRQKCKDKCDKEIQKIILKDKLEKELNEKFLTLQTDIQ
NDAIPTCVCEKSLADKVEKGCLRCGSILGAAMPEVGSIGGGLLYALNAWKPKALEAAIAA
AKELAITEATNAGVKTVVSEINKLLAKFKQHEILFELKPIVNKSNFSCGSSLFQRAEELA
SKSCVAQPNGSYTSFCNTILNGEKTTFKPFAQAGANTYEKTLTTETPVLQARYTAAVKTA
YGGYQTAIIASIVAIVVIVLIMVIIYLILRYRRKKKMKKKLQYIKLLEE
>PF3D7_1101200 | Plasmodium falciparum 3D7 | rifin (RIF) | protein | length=356
MKLHYTKMLLFFFLLNILLTSYYAHNKNKPSITSHHTPRYTSRVLSECDTESSIYDSDEE
INSVKEIFERQTSQRLREYDERLQEKRQKRKEQRDKNIQKIIQKDKMEKNLAEKIEKGCL
MCGCGLGSVAGSVGLFGGIAINIWKNVALDVGIKEAIKAAAAEISASANAAGAAEIMKLI
KSKFVVSTLGGKDLGTYFATTSYKDVTNITQAVQQLYFEKCILPSSGSLRFPFADANRHI
PICQSVWNQIQTVSQRGQYISPDEIIKRTVKTMVADAEEPAKAAAEAARESAINAIKARE
TGLINTVFMSKQTAIIASVVAILIIVLVMIIIYLVLRYRRKKKMNKKAQYTKLLKE
>PF3D7_1101300 | Plasmodium falciparum 3D7 | rifin (RIF) | protein | length=330
MKVHYINILLFALPLNILVRLCNVGSPHKNPSITPKFPPNTRLLCDCELYSPANYDSDPE
MKAVMQGFDRQTSQRFEEYNERLLENKQKCKEQCDKEIQKIILKDKLEKELAEKFVTLQT
DISINDIPTCVCEKSLGDKVEKSCLKCGKNLGGFIPGLGLIGGTAVYAAAVNAATKAGMK
AALDELKSVNGLFQLLGENIKDLVTATNFNCKDALLRRIDTITTPLCKSDEAVNNLYCSL
KSGKQPMGFSKIKSKISNAAEWAASASDEAKAEALNATFTWETFFSSPLGISLLVTVCII
IILSIIYLILRYRRKKKMKKKLQYIKLLEE
>PF3D7_1149800 | Plasmodium falciparum 3D7 | rifin (RIF) | protein | length=314
MNLHYTIILFFCLPLNILEISSYEINKNKPYISPHTPTTLRVLSECDLHTSIYDNDSDMK
SVKENFDRQTSQRFEEYEERMIKNRKRCKEQCDKDIKKIIVKDKIEKSFAEKLEKGCLRC
GFGLGGVAASVGIIGPIIVNELKKTALVAAAQTGTEAGIDKAIEVVISKYGVNKLYGVAL
EKSITSNNFKNVMFYIQAIQHRYNTMVCSAEPIDDIGPLCFLKDSLNDGVLFTKSISASA
QKVVADATEKATLVTKAEVSAAEATSVNLYYAIAYSVIAILVIVLVMVIIFLILRYRRKK
KMNKKAQYTKLLNQ
>PF3D7_1150000 | Plasmodium falciparum 3D7 | rifin (RIF) | protein | length=369
MKYNYTNILLFSLSLNILFLSSGVYNQGNHNLTLYKPTTTSRLLCECELYAPSNYDNDPE
MKAVIHDFDHQTSERYKEYDKRTIKNRKKCKDQCDKEIQKIILKDKIEKELTEKLATLET
NITTKDIPTCVCEKSLADKTEKFCLNCGFGLGSGVLQSLGLFGGSGIYAWTIGAPAAAIA
AAKEAGAAAGIKAGHAVGATKVVELVNSKFGVETLGGQTLNDFFTATNYMNETLIFEAVH
KEFYKTCVYSGTNASDRICIIFNSLSTGQGGTVTANEFIGTTAKEIVTQAQYTSNATASN
VTTVKTAALKAKNMAVVEAGFDSYITAVNASIAAIFIIVLVMVIIYLILRYRRKKKMKKK
LQYIKLLKE
>PF3D7_1150200 | Plasmodium falciparum 3D7 | rifin (RIF) | protein | length=338
MKVYYINILLFAFPLNILVYNQWNHKSTTHHTPKVPTTRLLYECELYIPNYDNDPEMKRI
MQQFDDRTSQRFHEYDNRMIEKQQKCKDQCDKEIQKIILKDKLEKELMEKFATLQTDIQN
DAIPTCVCEKSLADKTEKFCLNCGKTMGAVAPAWGLISCIGYVGWSQYVAAKIVEAGIKN
GLEVGLLKVTEAATSMSQLTASDIPKITIEKMLSSGTFTDKMTFSDICNYINTIMSSELE
SKGYTKYTFALENIAKPSKIKYHYSKQSADVLAAITEGKTAESLKLSPYTSILTNTIIAS
IIAIVVIVLVMVIIYLILRYRRKKKMKKKLEYMKLLKE
>PF3D7_1150300 | Plasmodium falciparum 3D7 | rifin (RIF) | protein | length=341
MKIHYTNILLFPLKLNILVYNQRNYYITPPHIQTNRSLCECELYAPANYDSDPEMKRVMQ
KFHDRTTQRFQEYDERLQEKRQICKDKCDKEIQKIILKDKLEKELMDKFSTLDTDIQSDA
IPTCICEKSLADKVEKGCLRCAQNLGGVAPGWGLLSGFGYVTWSQYISGIAAKAAADAGL
KAGVKVGLVNAVKIVTNTLIESGGEIPIMDWEKLIIFGDFSDGVTLHAIFKNLNNMMNCH
LDSGKYSQFSMFVQKFAKNFKPITANYSKEVAEVTKAVADAKTGVLTKAGNATSSLSTGI
TASIIAIVVIVLIMVIIYLVLRYRRKKKMKKKLQYIKLLEE
>PF3D7_1200200 | Plasmodium falciparum 3D7 | rifin (RIF) | protein | length=378
MKIHYINILLFALPLNILIYNQRNHNSTTHHTLKIPITRLLCECELYSPSNYDNDPQLKK
IMENFNKQTQQRFEEYDERMKTTRQKCKDKCDKEIQKIILKDKLEKELMDKFATLQTDIQ
SDDIPTCVCEKSLADKVEKNCMKCTQNLGGIVAPSSGVLAGIAELGLNAWKTTEITAAIA
AAEQAGAAKGLAAGAAKGVAEVIAQVESQFHLSTIGVNELGSVINVTNYNNSQFIFKAIF
TKYRGSCLPSPPDRLTVAAGEETFCRTVNALGFTRRNVFDPSLLQDSIKSVGNQIVTKAE
TAASTETAKVTASETATLKAAKVGEVNATYMGYQTPIIVSIAAIVVIVLVMVIIYLILRY
RRKKKMKKKLQYIKLLKE
>PF3D7_1200300 | Plasmodium falciparum 3D7 | rifin (RIF) | protein | length=345
MKLHCSKILLFFFPLNILVTSYHVYSKNKPSITSHHTQTNRSLCECDTQSTNYNNDEEIK
SVKENFDRQASQRFEEYEERMKEKRQKCKEQRDKSIQEIIEKDKREKSLAQKVEKGCLIC
GCGLGSVAGSVGIFGTVAVKELTKAAIAKAVVVAKEAGMAAAKAEGAAAGKEFVIAKLQE
MGISTVGVQGLQSYFVTTDYTNALTIFRAINNQYSPSSCIFVSSGTRQAFCTWVTEQSKS
VANIREMLQGNSVSYTKVTEKAVGTIVTDAKKAAGEATEKAIEEVIQRSTAAAESTYAGC
QSAIIASVVAIIIIALVMIIIYLVLRYRRKKKMKKKAEYTKLLNQ
>PF3D7_1200500 | Plasmodium falciparum 3D7 | rifin (RIF) | protein | length=369
MKVHYINILLFALPLNILEHNKNEPHTTPNHTQTTRSLCECDIYTSIYDNDPQMKAVMEN
YNRQTSDRFKEYDERMKTTRQKCKDKCDKEIQKIVLKDKMEKQMAQQLTTLETKITTEDI
PTCICEKSLADKTEKFCLNCGVNVGGGVTLSSGVLGGIGAVAVNAWKDAAIIAAKEAAIA
KGAAAGKIAGEAKGVDVVIYYLKGLGVEELIPRISESIGKTIPYTNAGKISDIIYGKYTT
TCMGLNNRGPPAACNSFNIKFGLFNTRGKPIGSPPSSAIPTKVREAVDKATRSAKAAAEA
KSTTVTAEITEKQTALIEAGFNSSITSINASIIAILIIVLIMVIIYLILRYRRKKKMKKK
LQYIKLLEE
>PF3D7_1253700 | Plasmodium falciparum 3D7 | rifin (RIF) | protein | length=375
MKMKHVYFKVLLLFSLPLNILVTLHHVDKKTNDYRPYTLTYTKLENTITSSRLLCECDTY
AATNYDNDPEVKKVMQQFDEHTTQRLLEYNEHMIKKRKECKEQCDKDIRKIILNDKIEKQ
LKEKFSSALQTDIGANYLPKCTCEKSLSDKVEKTCLKCGGLLGGGITPTVGFFSTIVTYL
LTDAAAKQAGILAAKKVSVEAGIQTFIQQLSDMSNLHVLIGHKLVNLITPKTVGNIMELS
KTIHETLQSTCFAAEPRINDVMTILCSTDSYIFDAQYLQQQVANIATKAAEEGAKAGALA
SQNAEANTWSLGTISNFFFTNSAGIAFTTIVLIAIILLITYLILHYRKKKENEEKTTIYK
IIKGIDMFYYVDVYR
>PF3D7_1254000 | Plasmodium falciparum 3D7 | rifin (RIF) | protein | length=346
MKLLHYCKVLLFSLPLNILVYSKNKPYITPRHTPNTTSRVLSECDINTSIYHNDPDMKSV
KENFDRQTSQRLREYDERLQDKRQKRKEQRDKNIQKIIHKDKMEKKLAEKIEKGCLMCAC
GLGSVAGSVGLLGGFGIYVSKSAALATAIAEGAETAKAAGEAARIPAAIDAVIKGITKVF
GVSTLGVQRLESLFTANIYNNVTMIARAINEQYNPSSCILPIGGSGADKSICPWVMEKYL
PAQNIPEMTRGGALSMNDVIETAVKSIVTDAKTVAETAAKKATEEAIKASTDAVESAYAA
CQTAIIASVVAILVIVLVMMIIYLILRYRRKKKMNKKQQYTKLLNQ
>PF3D7_1254200 | Plasmodium falciparum 3D7 | rifin (RIF) | protein | length=351
MKVHYINILLFALPLNILIYNQRNHKSTTHHTLKIPITRLLCECELYTPANYDNDPQMKE
VMDNFNRQTQQRFHEYDERMVEKRMQCKDKCDKEIQKIILKDKLEKQMEQQLTTLETKID
TNDIPTCVCEKSMTDKVEKGCLRCGRNLGVAVPGLGVLGAYGAHSIVKVAMATAEKVGIQ
LGIDAGNAAGIKAVIEALNSSLNIDNLGGITLDTVLKGNNFKNIDFLVYILTDKYNTTCT
VSNTEVETLLCYIGKEKPTLPYTLIQSNVRKAVAEATEVATSTTEEMTTIYTTQELSKVT
STGAILSNPIIISFIVIVIVVIIFLIIYLILRYRRKKKTKKKLQYIKLLKE
>PF3D7_1254400 | Plasmodium falciparum 3D7 | rifin (RIF) | protein | length=379
MMLNYTNILLFYLSLNILSSSSEVYNQRNHFITYTPKRSTRLLCECELYTSIFDNDPEMK
SLIEHFNKQTQQRFHEYDERMKTTRQKCREQCDKEIQKIILKDKLEKELAEKFVTLQTDI
QSDAIPTCICEKSLADKVEKTCLKCGGVLGGGVTPAWGFLSGIVYTGWKAAALAAATKEA
IAEGAAKGAAAGTKAGIKAVMDVLYSDFGLSIEGVQKMGLVLSATNYKDVPMITKALYSK
FQVSSCLRGGPVPGVPPVRPTDGTFCSAMLEKILAQENVVKQNSLEGSIKSVVNQIVTEA
KSAAVSETAKVTASETETLKATNIAAVNATYASSQTAIIASIIAIVVIILIMVIIYLILR
YRRKKKMKKKLQYIKLLEE
>PF3D7_1254700 | Plasmodium falciparum 3D7 | rifin (RIF) | protein | length=326
MKVHYINILLFALPRNILVNTHKKLSITPPHIQTTRLLCECELFAPQNYDNDPEMKSVMQ
QFEDRTSQRFQEYDERLQEKRQICKDKCDKEIQKIILKDKLEKELTEKFATLQTDIHSDA
IPTCICEKSIADKVEKTCLNCGKNLGGFVPGLGLIGGSALYVAAVKSSVELGIKMGMQSV
ISDLKVLWDLTSLIKAKVIENFVTPTNYCNITSIIEFLQNINKSSCAAKTKITPLFCSTV
EYQGPEELAKRVAGIVEQAQFAGAQAANEKFLELTTSYAILSHPIVISLIVVVAIAVILL
IIYLILRYRRKKKMKKKLQYMKLIKE
>PF3D7_1254800 | Plasmodium falciparum 3D7 | rifin (RIF) | protein | length=317
MKIHYTNILLFPLKLNILVNTHKKPSITPRHIQTTRLLCECELYMSNYDNDPEMKRVMQQ
FHDRTTQRFHEYDDRMIEKRQKCKDRCNKEIEKIILKDKIEKELTETFATLNTNITNEDI
PTCICKKSVADKIEKTCLKYGGALGGGVMPGLGLIGGNSVYILANYETINAFIAKTIEEL
EGIPGITKLFGAKISQFVTPAVFRKPMSLVETILSEKKKLCLCAANKNELLCRGMNPNVP
ETLPKKIEVAVNEVLSSVNDTWATATTPTTFFTNPIILSAIAILVIVIIMVIIYLILRYR
RKQKIKKKLQYIKLLKE
>PF3D7_1255000 | Plasmodium falciparum 3D7 | rifin (RIF) | protein | length=345
MKLHCSKILLFLLPLNILVTSLSNVYSKNKSYITQRHTPRYTSRVLSECDIPSSIYDNDP
DMKSVKGTFDRQTSQRFEEYDERMKGKRQKRKEERDKNIQEIIEKDRMDKSLAEKVEKCC
LICGCGLGGVAASVGLIGGLTVNELKKAAMVVAIAGAQKSGALAGEVARIPAAIEAVISG
IEREFGVSTDGVQGLKSLFTANTYNDVTMIARAINSEYNASSCLIGRSATDNSICPWVMT
KQGAAPRIQGKAVSTYEVIETAVKSIVSDAPKAAETAVETATKEFIKASTDAVESTYASC
QIAIIASVVAILIIVLVMIIIYLILRYRRKKKMKKKAQYTKLLNE
>PF3D7_1255100 | Plasmodium falciparum 3D7 | rifin (RIF) | protein | length=350
MKIHYINILLFPLKLNILIYNQRNHKSTTHHTLKIPITRLLCECELYTPANYDNDPQMKE
VMDNFNRQTQQRFHEYDERMVEKRMQCKDKCDKEIQKIILKDKLEKQMEQQLTTLETKIT
TDDIPTCLCEKSVADKMEKTCLRCAGVLGGGVMPGMGLIDGSLLGAISVLKPAAIIAAKD
AALAEATALATQAGMREVVLKIEQFLKLFSEKEKIFDLKLIVNKSNFSCGSSLFQNAKEL
ANKSCVAKPNGSYTSFCNSITYSRVEPFNGYAQAGITKYNETLPLQKALLEKAKVDAVNT
TYAAYHTSIIASIVAVVVIVLIMVIIYLILRYRRKKKMKKKLQYIKLLEE
>PF3D7_1300200 | Plasmodium falciparum 3D7 | rifin (RIF) | protein | length=348
MKVHYINILLFAIPLNILIYNQRNHKSTTHHTLKIPITRLLCECELYSPVNYDNDPQMKE
VMENFNKQTQQRFEEYDERMKTTRQKCKEQCDKEIQKIILKDKLEKELMDKFATLHTDVQ
SDAIPTCICEKSVSEKVEKGCLECGGILGAAMPELGSIGGSLLYALSKWQTTEIATAIAA
AQKAGIDAATQAGMNAVRLKIKEWYVYFSTEKIVDFTSVVKESNFSSASALHESAMNLLN
NYCNFNGNLRRGYFCSTIKYGDKTTFPPFAQAGTEAYNATLPTKTAAFETKYIDGVNTAY
GGYQTAIIASIVAIVVIVLIMVIIYLILRYRRKKKMKKKLQYIKLLEE
>PF3D7_1300400 | Plasmodium falciparum 3D7 | rifin (RIF) | protein | length=343
MKIHYTNILLFPLKLNILVNTHKKPHTTARHTQKIPTTRSLSECELYAPVNYYSDPQMKE
VMDNFNKQTQQRFHEYDERMKTTRQKCKDKCDKEIQKIILKDKLEKQMAQQFSTLHTDIQ
SDDIPTCICEKSLADKVEKGCLRCAQNLGGVAPGWGLLSGFGYVTWSQYISGIAAKAAAD
AGLKAGVKVGLVNAVKIVTKTLDGFGEVPTMDWAKLIAFGDFSDGVTLHAIFKNLNNMMN
CYLDSGKYSQFSTVVQKFAENPRSYATPYSTEVTEVTKAVADAKTGVLTKAGNATSSLST
GITASIIAIVVIVLIMVIIYLVLRYRRKKKMKKKLQYIKLLEE
>PF3D7_1300500 | Plasmodium falciparum 3D7 | rifin (RIF) | protein | length=331
MKIHYINILLFALPLNILVRNQRNHRKSILSTTKSELTKTHRTLCECELYAPSKYENDPE
MKEVMENFDRQTSERFRKYDERIQDKRKQFKEQCEKDIQKIILKDKIEKQLSQQFSKLQT
NIETNDIPTCICEKSVAEKVEKTCLKCGEILGTVVPELGLIGGTVIYASAQSAAVKVGVS
KAIELMKDIYFLGQVPFFDLVAKITPSNFNDKMSLIGIVHDASYTVCETTNAQDTLVFCL
SKYSIGRRNPSMFLSVTANQAKDAAEAAGEAATGTFSEMTSVGAIFSDALVISAIVVVII
AVIILIIYLILRYRRKKKMKKKLQYIKLLEE
>PF3D7_1300600 | Plasmodium falciparum 3D7 | rifin (RIF) | protein | length=345
MKLHCSKILLFLLPLNILVTSLSNVHSKNKPYITSRHTATTISRVLSECDIRSSIYDNDE
DIKSVKECFDRQTSQRFEEYEERIQEKRQKRKEERDKNIKKIIEKDKMDKSLAEKVEKGC
LRCGCALGGVAASVGLFGGLGIYGWKTAALATAIAEGAAKGAVAAEAARIAEGIKAVIKG
IETKFGVSTDGLQGFKSFFTANTYNNVKNIARAINNQYEPSSCPITVPVDSKPICTWVRA
NFFAAKDSPGNFTSTYEVVETAVTSIVSDAEPVATAAAQQATEEAIKASTDAVESAYAAC
QTAIIASVVAILVIVLVMIIIYLVLRYRRKKKMKKKAQYTKLLNE
>PF3D7_1300700 | Plasmodium falciparum 3D7 | rifin (RIF) | protein | length=369
MKVHYINILLFALPLNILVYNQRNHYITRTPKATTRTLCECELYEPANYDNDPEMKEVMD
NFNRQTQQRFHEYDECMVEKRMQCKEQCDKEIQKIILKDKMEKELMDKFATLQTDIQNDA
IPTCICEKSLADKTEKFCLNCGVNVGGGITLSSGVLGGIGSVAVNAWKTTEIAAATKAAI
DKGLALGKIAGDIEGAAKVVELVKSTFKIEELGVRTLESIIDANTYTKSSLISGFIETEY
SRLGCGNIFTGMKKPFCNSVYERIFDTSGGKGVYPITFIEKKVETMVSEAESVAAAKSAK
VAAAEKAAILETSKKAIETTSYNWYTTIGYSITAILIIVLIMVIIYLILRYRRKKKMKKK
LQYIKLLKE
>PF3D7_1372600 | Plasmodium falciparum 3D7 | rifin (RIF) | protein | length=272
MKKGRRKIIQIIIFYYKCELYVSNYDNDPDLESVEENFDIQTSQRFEEYDERMKEKQQKC
KEQCEKDIQKIILKDQIEKSLTEKVEKDYLKCGCGLRGVAVSVGIIGPVAVNEWTKTATA
MAIDFAIQECIKEGIQVVIERIKLFDFISSYLTVDWEMFINGSNYNTASGLIEAANSAMF
SKGNSCTSPTGYFGRVCEAISNAKASFSSVAVEGEQAAFNTTKGIQVTMLSAVEAPSANM
YSAIGYSVLAILIILLVMVIIYLVLRYRRKKK
>PF3D7_1372700 | Plasmodium falciparum 3D7 | rifin (RIF) | protein | length=348
MKVHYINILLFALPLNILVYNQRNHYITRTPKATTRTLCECELYAPSNYDNDPEMKAVMH
GFDRQTSQRFEEYNERLLENKQKCKEQCDKEIQKIILKDKLEKELMDKFATLHTDIQSDA
IPTCVCEKSIADKMEKECLRCGGVFGGGVAPSVGLLGGIGEAAISVLKPLAIEAAKKAAV
TEATDAAIEAGMNAVRLKIEGLSNIYSLNQGFVDLSSIVSKSTFKNGDALVETAKKVIGN
ACNVPGRNSTTIFYNSVIKYGGESNIKGFAQAGSDAFQATLTTKTAEFKETYMAAVNATY
GGYHISIIASIVAIVVIVLIMVIIYLILRYRRKKKMKKKLQYIKLLEE
>PF3D7_1373000 | Plasmodium falciparum 3D7 | rifin (RIF) | protein | length=336
MKDHYINILLFALPLNILVYNQRNYYITPRHTETNRSLCECELYSPANYDNDAEMKRVMQ
QFEDRTSQRFHEYDERMQSKRMQCKEQCDKEIQKIILKDKIEKEFMEKFSVLETDIQKEA
IPTCVCEKSVADKTEKFCLNCGKNMGAIAPGWGLICGVGYVGWTQYAAATVLQETIKKGV
EVGLTKITEIAAQFWGLEAYQIPTVDALTKLIAGKFTDEITLPGIVKTLNSAMDVTFDEG
PYSEFAFYIQGAATRPISLNSYTVEVAAVKNAVSDAKNLALTNTGNVTTTLTTTIIASIV
AIVVIILVMVIIYLILRYRRKKKMKKKLQYLKLLKE
>PF3D7_1373100 | Plasmodium falciparum 3D7 | rifin (RIF) | protein | length=341
MKVHYINILLFTLPLNILEHNQRNHKKTILRTPKTKPTRTHRTLCECKLYAPSNYENDPD
MKELMENFNRQTSERFRQYDEKIQDKRKQCKEKCEKDIQKIILKDKIEKELTENIGALQT
DIRTEDIPTCVCEKSIADKTEKVCVNCGKTMGAVAPAWGLVSGLGYAAWMNYVAGFAAKA
ATNAGVKEAIKGLGNIYFLNEFSYIDLATKVTATNFDKTVELIQIVNGVSNMCGKSGLAD
DTAFCMAKEVISKKPGMLFARTISQKTAKVAADAGQAAKTAAANETAKFATNTIILTNTI
ISSIVAIVVIVLVMVIIYLILRYLRKSKMKKKLHYIKLLKE
>PF3D7_1373300 | Plasmodium falciparum 3D7 | rifin (RIF) | protein | length=354
MKLHYSKILLFLLPLNILLTLHQVHSKNKPYMTQRLTQTNRSLCESDTESSIYDNDEEIN
SVKEIFERQTSQRLREYDERLQDKRQKRKEQRDKNIQKIIHKDKMVKNLEEKIEKGCLMC
GCGLGSVAGSVGLFGGIAVNVWKTGALKIAIDKAIAAGATKIAEAAESAGAAEIMKLIKS
KYVLSTLGGKDLGTYFATTSYKDVASITQAVSNQYLQTCTDNSLGSLSFRLVDAKRDIPF
CNSVWNQIQAVSTTKKGISFTDGIKTAVQNIASDANGVANAAAEIAEATEKAKAIKTSTD
AIEAASTQLYGPIGYSILAILIIVLIMLIIYLILRYRRKKKMKKKAQYTKLLNQ
>PF3D7_1373400 | Plasmodium falciparum 3D7 | rifin (RIF) | protein | length=377
MKVHYINILLFALPLNILIYNQRNHYITRTPKATTRTLCECELYAPSNYDNDPEMKAVMQ
DFDRQTSQRFEEYNERLLENKQKCKEQCDKEIQKIILKDKLEKELMYKFATLQTDIQSDA
IPTCICEKSLADKVEKGCLKCGGVLGGGITPGWGLISGIVYTGWKAAALAAAKELAEKAG
ALAGEAARIPAAIDAVIEGIKSKFSIDTLGGEALKSVIDGTNYYDASYITTAIYNKFNVS
SCLPSVPFLGGPPVPGAGANKPICSAVDKLYLGSGNFLDKSSLPGSIQKDVAKIVAGAEQ
AAKAKAAMVASDKTLAVETAKKNAIETTFMGYHNAIIASIVAIVVIVLIMVIIYLILRYR
RKKKMKKKLQYIKLLEE
>PF3D7_1400200 | Plasmodium falciparum 3D7 | rifin (RIF) | protein | length=364
MKVHYINILLFALPLNILVYNQRNYYITPRHTKTTRSLCECKLYSPANYDSDPQMKEVME
NYNRQTSDRFKEYDERMKTTRQKCREQCDKEIQKIILKDKLEKQMEQQLTKLETKITTED
IPTCVCEKSLADKVEKGCLKCGYGLGTVAPTVGLIGSVAVNVWKTTEIAAAIAAAEKTGA
AQGAAAGLKAGVDAVITGLKERGVGLLCPKLLESIGDTIHYTDDGQIAKIILENLSTNCG
VGNSLDKGTCMKIRIKLGMILPDDKIAPPDNIHIRQMMKEIVYEAKQASDVVAKNTADKV
TKAAIKTSTEAIDAATYNWYTTISYSITAILIIVLIMVIIYLILRYRRKKKMKKKLQYIK
LLEE
>PF3D7_1400300 | Plasmodium falciparum 3D7 | rifin (RIF) | protein | length=342
MKLLYSKILLFALALNILLTSYYAHNKNKIYIKSHTPTTRSRLLSECDLYMSSNDNDPDM
KSVKENFDRQTSQRFEEYDERMKDKRQKRKEQRDKNIDEIIKKDRMDKSLAEKVEKCCLI
CGCGLGGVAAGIGIIGGITISELKKAAMATAIVSAKEAGMAAAKAEGAAAGKEFVIAGLK
RMGISTLGGKDLGTYFATTDYTNFKTIARVINSEYQTDSCLIGGSGAEKPICTWVRAKEG
AARVIQGKQFSTQETIKTGVENIVSNAETVAGEASKKATEDVIKSSIAAVDAKYVICQNA
IIASVVAILVIVLVMIIIYLILRYRRKKKMTKKLQYTKLLNQ
>PF3D7_1400400 | Plasmodium falciparum 3D7 | rifin (RIF) | protein | length=337
MKVHYINILLFAFPLNILVNTHKKPSITPHHTPKIPTTRLLCECELFEPANYDSDPQMRA
VMDNFSKQTQQRFHEYDESLQSKRMQCKDKCDKEIQKIILKDKLEKQMKQELTTLETKIT
TDDIPTCICEKSVADKMEKGCLRCAGVFSGGVAPSVGLLGGIGVYGWKMGAPTVAMELAK
QAGIEEGVKTVIAQIKGISIFNPYLESVECSKYITKLNYDNVSGLMKAVQAAIKSTGETC
EANSGDIVCETIYNKVERFLPVVQAGKQATTTTTETVKNAALDTIESTATTCTTAITASI
IAIVVIVLIMVIIYKILRYRRKKKMKKKLQYIKLLEE
>PF3D7_1400500 | Plasmodium falciparum 3D7 | rifin (RIF) | protein | length=339
MKVHYTKILLFSLPLNILVTSSSNAHSKNKTYITLRHTPPIKSRVLSECDLYIPKYDNDA
EMKSVKGTFDRQASQRFEEYEERIKDKRQKRKEERDKDIQKIILKDKVEKSLAEKVEKGC
LKCGCGLAGVATSVSIIGPIAVNEWTKAALLSAKSSAIAEGNIKGIEAGVNAGIKAVIDG
LKSKFSLDIVAGKALEDLVTKTTYLNKNLLSEPFHIQYQSMCVGPTADIDKPLCAFNIKN
DTTWALKAIDGNVEKIISEAIKTTDTVTSNVTASEIPSIEALEKAAIEITCSNFHTAIIV
SVVAILVIVLVMVIIYLILRYRRKKKMNKKQQYTKLLNQ
>PF3D7_1400600 | Plasmodium falciparum 3D7 | rifin (RIF) | protein | length=367
MKDHYINILLFALPLNILVYNQRNYYITPRHTETNRSLCECELYSPTNYDSDPEMKRVMQ
QFVDRTTQRFHEYDESLQSKRKQCKDQCDKEIQKIILKDKIEKEFTEKLSTLQTDITTKD
IPTCVCEKSLADKMEKVCLKCAQNLGGIVAPSTGVLGEIAALAVNAWKTTALKNAIAAAQ
KAGDAAGKIAGESKGVETIIGILEQYYSIYELKGTPLKSFFATTHYTDISNIATVIDTEL
NTSCGLNSLANQAICGLRTKLGLVAKPGQVMVTQKEAITKMITNVVHKSEITAEAAKTEV
AATKTAAAIKMNTEAIEAATTPYYTPIIASIVAIVVIVLIMVIIYLILRYRRKKKMKKKL
QYIKLLN
>PF3D7_1400800 | Plasmodium falciparum 3D7 | rifin (RIF) | protein | length=316
MKLLYSKILLFALALNILLTSYYAHNKNKPYIIPRYTPTATSRVLSECDIHAPIYYNDED
MKSVKENFERQTSRRFEEYNERMNKNRQKCKEQRDKDIQKIILKDKIEKSLEEKVEKGCL
RCACGLGGVAAGVGIIGAIAVNEWTKVATAAAVQKGIKAGIAKAIDDLGNIVGLIQFDLI
DWAAKIDGINFLKQNSLVSIVNEVYYKCIDIENSSDFLFCSATKAWDQQKSTLGLQIISN
QAAEAAVAAGKAAETAEKAEIVLVNAKSSLLYSAIGYSVIAILIIVLVMIIIYLILRYRR
TKKMNKKAEYTKLLNK
>PF3D7_1479400 | Plasmodium falciparum 3D7 | rifin (RIF) | protein | length=359
MKLHYTKILLFFFPLNVLLTSYHAHNKNKASITPHHTRSTTSRLLSEYDTESSIYDSDED
INSVKEIFERQTSRRFEEYEERMITQRQKYKEQRDKDIQKIILKDKMEKNLAKKIEKGCL
RCGFGLSGVAGSIGLFGAVAINIWKPAALKAAIAKAITEGTADIAAAGVKAGEVTGKVLV
ISGLKRMGISTLDGKDLGTYFATTSYKNITNITQAVSSEYVQKCISASSGSVRFRLVDAQ
RDIHFCHSVWKQTSAVSTPKKGISYKEVIERTVETMVSKAEGPANTAAEIAEAANKLAIE
EAQEKVMEATIYNWYTTIGYSILAILIIVLIMLIIYLILRYRRKKKMKKKAQYTKLLNE
>PF3D7_1479600 | Plasmodium falciparum 3D7 | rifin (RIF) | protein | length=350
MKVHYFNILLFPFSLNIMLLSSQVYNQRNHYITLHMPNTESIKRHRSLCECDLYMPNYDN
DPQMKEVMDNFNKQTQQRFNEYDDRMNEKRQKRKEQRDKNIDEIIKKDRMDKSLAEKVEK
CCLICGCGLGGVAASVGIFGTVAVKELTKAAITTATELAKEEAMVEGVAKGAAAGKEFVI
AKLQEMGISTLRGNVFETLFTAQNYNNVKTIALAINTQYDASSCPIHGSGPSETFCALVN
QKSVAALKVQRMTQGGAVSTYEVIETAVKPIVSEAETVAAAAAKKATEEAIKASTEAVES
AYAACQTAIIASVVAILVIVLVMMIIYLILRYRRKKKMNKRAQYTKLLNQ
>PF3D7_1479700 | Plasmodium falciparum 3D7 | rifin (RIF) | protein | length=348
MKVHYINILLFALPLDILEHNKNEPHTTPNHTQTTRSLCECELYSPANNDNDPEMKRVMQ
QFEDRTSQRFHEYDERMVEKRMQCKDKCDKEIQKIILKDKLEKQMVEQFSTLQTDIQSDA
IPTCVCEKSIEDKVEKGCLRCGSILGAAMPELGSVGGSLLYALNTWKPAAIIAAKEAALA
EATDLATQAGIDTVVAQLKIEGLLASFTVKQRLVDLSSIVTSSTYNNGAILHKSAMELAS
SYCHFEGTQSTPPFCSTIKYGQTTNFVRYAKAGSAAFKTEFASKSATLTKAKVGAVEATY
GGYHISIISSIVAIVVIVLIMVIIYLILRYRRKKKMKKKLQYIKLLEE
>PF3D7_1479800 | Plasmodium falciparum 3D7 | rifin (RIF) | protein | length=344
MKLNYTKILLFFFPLNILVTSYHGNNNNKTYVTSHIPTNTSRLLSEKDLQSSIYDNDPDM
KSVKENFDRQTSQRFEEYEERMIPQRQKYNEQRDKDIQKIILKDKMEKSLEEKVEKGCLR
CGFGLGGVAAGVGIFGSIAVNELKKAAIAKAVVVAKEAAEKAGAAAAAEAGKNAVIAGLE
EMGISTLRGNVFETLFTANTYPNASEIALAINEQYNPSSCILPIGGSGPSETFCTWVKVK
SDAAPKIPGKVSSTYEVIETAVKSIVTDAKTVAETAAKKATEEAIKASTDAVESAYAACQ
TAIIASVVAILVIVLVMMIIYLILRYRRKKKMNKKLQYTKLLNQ
>PF3D7_1480000 | Plasmodium falciparum 3D7 | rifin (RIF) | protein | length=340
MKVHYINILLFSLPLNILEHNPWNHYMKPHTYTNRSLCECELYELANYDNDPQMKEVMEN
FIKQTQQRFHEYDERLQSKRKQYKDKCDKEIQKIILKDKLEKQMAQQLTTLDPNITTEDI
PTCVCEKSLADKTEKFCLNCGKTMGGVAPGWGLVSGLGYAGWSHYAATTLVKIATDAGIA
EGLKVGLTKVTEIVTQLSSSTEVAIPTIDVLTNLTTGISADNVTLLGIFKTINIGMKGEF
DTDTYALFSTWVQNIATTPKSYMGRYLTEAEEVTKAFADAQTRVLTQAGNVTSNLTTGIT
VSIIAIVVIVLVMLIIYLILRYRRKKKMKKKLQYIKLLKE
>PFIT_0100200 | Plasmodium falciparum IT | rifin (RIF) | protein | length=370
MRVHYINIFFFGLPLNILVYNQRNHKRTTPNHTQTNRSLCECKLYSPANYDSDPQMKKVM
ENFNKQALQRLRDYDDRMIEKRMQCKDKCDKEIQNIILKDKLERQMAQQLITLETKIDTN
DIPTCICEKSLADKMEKECLKCAQNLGGIVTPSTGVLGEIAALAVNAWKTTALKDAIAAA
QKAGEAAGLKAGNAHGMNVVIGSLKKYFFIKELGINSLDSYFTKGYYFDIDKLATVILNQ
RNAMCGLPPKLDHATCNKIATKLGLILRGNGRAPPGKGPIVQGLNGLAEKAKLSADDVTK
TISEKVTKAAIETSTGAIDAASTHLYSTIAYSITAILIIVLIMVIIYLILRYRRKKKMKK
KLQYIKLLEE
>PFIT_0100400 | Plasmodium falciparum IT | rifin (RIF) | protein | length=310
MKLHYSKILLFSLPLNILAHNKNKPYITPHARTTTSRVLSECDIETSIYDNDPDMKYVKE
NFDRQTSQRFEEYEERMIKNRQKCKEQCEKDIKQIILKDKIDKSLEEKIEKGCLRCGCGL
GGVAAGVGIIGPAAVKGLENAALLAASQMGIDVGIKAAIDGLGNIVGLIQFDLIDWAAKI
DGINFLKQNSLVSIVNEVYYKCIDIENSSDFLFCSATKAWDAQRSTLGLETVSRQAAEVA
GAAGRAAKAAEEAQIGEVTIASSNAYSAIGYSVLAILIILLIMVIIYLILRYRRKKKMNK
KVQYTKLLNQ
>PFIT_0113500 | Plasmodium falciparum IT | rifin | protein | length=323
MKLHYSKILLFLIPLNTLVTSSSYVHNKNKPYITPRHTPICTSRVLSECDKQSSIYDNDA
DMKSVKENFERQTTQRLREYDERMKDKRKKRKEERNKNIQKIIDKDKMEKSLAEKVEIGC
LRCGCGLGGVAASVGLFGGLGTYGWKSAAIATATNAAMAEATAKGAEAGVKTLIDKLKEA
FPIPNLFDPSFEKAITTETYCNEALISGAVKQKYELLCAKGSSCENYSLFSHYRSGGEAE
GARALVEGVKKIVGEAMGKASEETLKATESQMASLKSGKLAEISETSYSSYRAIGYSVLA
ILIIVLVMIIIYLVLRYRRKKKK
>PFIT_0200100 | Plasmodium falciparum IT | rifin (RIF) | protein | length=309
MKLHFPKILLFFFPLNILVTSLSNVHSKNKPYITPHHTQTNRSLCECDTQSSIYDKDEEM
KCVMQQFDDRTSQRLRKYDERLQDKRQKRKEQRDKNIQKIIEKDRKDKLLAQKVEKGFLI
CGCGLGGGVAPFVGLFGGLAVNEMKKAAAVASTDVGIKEAIKGVGKIFELEAGSTMEWTK
MINAGNYNQKMSLIAIVNNLKNMCEDGQVVGDSLFCQASDAISRSGGGPEFSRTISEMAA
KVAEAARKAASNKLAEMTSVGTICSNPVVISAIVVVIIAVILLIIYLILRYRRKKKMKKK
QQYTKLLNQ
>PFIT_0200200 | Plasmodium falciparum IT | rifin (RIF) | protein | length=372
MNVHYINILLFAFALNILVNTHKKPSITPNHPSNTRLLCDCELYAPSNYDNDPEMKEVME
IFDRQTSERFHEYDERMKTTRQKCKDKCDEAIQKIILKDKMEKQMAQQLTTLETKIDTND
IPTCICEKSLADKVEKNCLACGGMLSGGIAPTVGLIGSVAVHVWKPVALKAAIKAALNAA
SNDISAAAEAAGIEAGKDVVIKALEFIEVHKFFPGIFKNIGNITHYADVKNFVGAIVKEH
AQNCGGGITYGGVNTCNAFEIKLGLFKAETGKTYGAPANIEIPKIINKYVADATTVANAK
SAEVAAAKKAAILETSTKAIETTSYNLYAAIGYSILAILIIVLIMVIIYLILRYRRKKKM
KKKLQYIKLLKE
>PFIT_0200300 | Plasmodium falciparum IT | rifin (RIF) | protein | length=314
MHYTKILLFLILLSILITSSSNGNNNNKTYVTSHIPTNTSRVLSECDIETSIYDNGADMK
SVKENFDRQTSQRFEEYEQRMITNRQKYKEQCEKDIKQIILKDKMEKSLAEKVEKGCLRC
GCGLGGVAAVVGIFGAIAVNEVKKAALVAAAQKGIEVGMAKAIEELGKIVGLSDFSYLNW
SAIVTPTTYYKPMKLVFMVTEAYNKCTDVEAAKETLFCMATEAWDKESSTLALQTVTREA
ARIAGEADEIAKTTKATEIALANSTCANLYSAIGYSVLALFIVLLVMVIIYFILRYRRKR
KINKKLQYTKLLNK
>PFIT_0200500 | Plasmodium falciparum IT | rifin (RIF) | protein | length=368
MKVHYINILLFAVPLNILANTHKKPSITPRHIQTTRLLCECELFAPQNYDNDPEMKSVMQ
QFHDRTTQRFQEYDERLQEKRQICKDTCDKEIQKIILKDKLEKELTEKFATLQTDIHSDA
IPTCICEKSLADKVEKGCLRCGSILGAAMPEVGSIGATALYALNQWKSGALLAATEYAMA
QGLAKGAIAGNAQGVNIVLLGLNKLGVEDLCPELFKSIGTKILYNDVANIANAIITKKTQ
MCGLNPSSANVPICKKIDMNFSLIKIGNKPFYTIRDGITRKVIDVVGKATSSADALAQET
AKDVTTAITKEKTSEIAATYAIWQTTIIAAVVAIVVIVLIMVIIYLVLRHRRKKKMKKKL
QYIKLLEE
>PFIT_0300400 | Plasmodium falciparum IT | rifin | protein | length=310
MKLHYTKILLFFFPLNILLTSYHAHNKNKPSITSHHTPRYTSRVLSECDLYMPNYGNDDD
MKSVKEHFDRQTSQRFEEYEERMKDKRQKHKEERDKNIQEIILKDKIERSLEEKVEKCCL
ICGCGLGGGVAPFVGLFGGLAVNELKKDAAVAATEAGIKKAIEGVGKIFYLEDGSTIPWK
EIIHAGNYNQKMPLVTIVNSIYNNCEDGQFAGGPLFCGASNSFTATRRRYVFSRSISEMA
ADAAEAAGNAANAKYAEMTSVGTIFSDPIVISAIVVVIIAVILLIIYLILRYRRKKKTNK
KLQYTKLLKE
>PFIT_0300500 | Plasmodium falciparum IT | rifin (RIF) | protein | length=310
MKLHYTKILLFFFPLNILLTSYHAHNKNKPSITSHHTPRYTSRVLSECDLYMPNYGNDDD
MKSVKEHFDRQTSQRFEEYEERMKDKRQKHKEERDKNIQEIILKDKIERSLEEKVEKCCL
ICGCGLGGGVAPFVGLFGGLAVNELKKDAAVAATEAGIKKAIEGVGKIFYLEDGSTIPWK
EIIHAGNYNQKMPLVTIVNSIYNNCEDGQFAGGPLFCGASNSFTATRRRYVFSRSISEMA
ADAAEAAGNAANAKYAEMTSVGTIFSDPIVISAIVVVIIAVILLIIYLILRYRRKKKTNK
KLQYTKLLKE
>PFIT_0300600 | Plasmodium falciparum IT | rifin (RIF) | protein | length=346
MKVHYINILLFAVPLNILENTHKKLSITPRHIQTTRLLCESELYMHNYDNDPEMKRLMQQ
FHDRTTQRFQEYDERLQEKRQICKDKCDKEIQKIILKDKIEKELTEKFSSLHTDIQSDAI
PTCICEKSLADKMEKGCLRCGVVFGGGIAPSVGLLGGIGQVALSAWKTAAITSAKEAAEK
AAIAEATKAGMNAVRLKIEGLRLIFGKDRGFVDLISIVNESTYKNGDALLQSAEKLIGKA
CINPETNSTTSFYNSITYTGASNIKDFAQAGVEVYEKTLPSKTAAFKETNMAAVDATYMS
NQIYIIAPIVAIVVIVLIMVIIYLILRYRRKNKMKKKLQYIKLLEE
>PFIT_0300700 | Plasmodium falciparum IT | rifin (RIF) | protein | length=321
MKIHYINILLFALPLNILVNNQRNHNNSTYHTSNTKTIKSHRSLCECELYAQSNYENDQE
MKDVIKEFNDRTAQRFEEYNERMQVKKNQCKEQCDKEIQQIILKDKIEKELTERFSALET
KIDTNDILTCICEKSVADKVEKTCVKCGRILGTAVPELSLIGGIAVYAAAQSATMKIFIS
ETIDVLNRIGAMLQLFGAKIEEFVTPSIYGKPMTLVTTILSEKEKLCLCVANKKKLLCSG
MQISFEQNLPARIAGAVNQGVHTANDTWATATTPTTFLTNPFVASSIAIMIIVAIVLIIY
LILRYRRKQKIKKKIQYIKLL
>PFIT_0400100 | Plasmodium falciparum IT | rifin (RIF) | protein | length=370
MKVHYINILLFSVPLNILVNTHKKPSIKPRHIQTTRLLCECELYMSNYDNDPEMKRVMQQ
FHDCTTQRFQEYDERLQEKRQICKDKCDKEIQKIILKDKIEKELAEKFSSLHTDIQSDGI
PTCICEKSLADKVEKGCLKCAQNLGGIVVPSSGVLGGIGEFGLSVWKPAALAAVKEFAAK
AGAAAGKAAGEAKGMNVVSFGLETFGVDKLFPEIFNSFVKTRPYNEIRTIASSILGKYKT
TCESLQKGFTPSTSCTKFQLSLRIHLSETNTYGTPAPTAIQKGLKGIFDNATKTAKAAEL
AESTKVTAELTNEKTGEIAATYMGYHSTIIASIVAILVIVLIMVIIYLILRYRRKKKMKK
KLQYIKLLEE
>PFIT_0400300.1 | Plasmodium falciparum IT | rifin | protein | length=359
MLLCLFLLNKLLLLLLLLPLLLSCKNFQSNGYISPHTRSVTKITTSRTLSEFDKYKNNYD
DDPEMKELMKRYNERTAVRLKEYDEQKKKKQKIYKEKKDKDIKEIIVKDKIQKQLTKQLS
KLEKITDTDDLFKGKNEKKVATKGKKGRKKNKKTLGQTLSEWNILPNIDMYEWIPFSSKE
AKVDCNIKNIKQALTRVGYIGPNKFVTLGSKDGKDAIDMDNLFSSIMSSSNALYQKYIDK
DDTSNGSSFKKQSGFLSFALYALWEIFEHIVLPVVAPMLLNGSGSANGVSGNGVPGSANS
GGECHPHVHDGAHSVSVLYESFIALYTIASILLILYYILKYYRKIRMEKKEKYMKILQD
>PFIT_0400300.2 | Plasmodium falciparum IT | rifin | protein | length=358
MLLCLFLLNKLLLLLLLLPLLLSCNFQSNGYISPHTRSVTKITTSRTLSEFDKYKNNYDD
DPEMKELMKRYNERTAVRLKEYDEQKKKKQKIYKEKKDKDIKEIIVKDKIQKQLTKQLSK
LEKITDTDDLFKGKNEKKVATKGKKGRKKNKKTLGQTLSEWNILPNIDMYEWIPFSSKEA
KVDCNIKNIKQALTRVGYIGPNKFVTLGSKDGKDAIDMDNLFSSIMSSSNALYQKYIDKD
DTSNGSSFKKQSGFLSFALYALWEIFEHIVLPVVAPMLLNGSGSANGVSGNGVPGSANSG
GECHPHVHDGAHSVSVLYESFIALYTIASILLILYYILKYYRKIRMEKKEKYMKILQD
>PFIT_0401200 | Plasmodium falciparum IT | rifin | protein | length=329
MKLHYFNILLFSLPLNILLLSSSQVYVHRNHYSITLYTSKTPKPIKSNRSLCECDLYKPN
YNNDPEMKNLMENFSKQAQQRFNEYDEHMNEKLQKCKEQCEKDIQNIILKDKIEKELTEK
LSALQTDISINNIPTCICEKSVADKMEKNCLKCGGIIGTAVPELALLGGVSTHMLTTAAT
YAAIEAGMRVVVSHIKEFLTNFNEYLVDLTTIVKESNYNCGTALFEAAEKTVSTSCNATE
YGKMTPLCSAIKTTGKNTFNNYAQYGSAAYNEKLNAEMVGVTSFNNAMMASIIAIVVIVL
VMVIIYLILRYRRKKKMKKKVQYLKLLNQ
>PFIT_0411800 | Plasmodium falciparum IT | rifin (RIF) | protein | length=346
MKLHYFKILLLFAHPLNILLLSSSHVYNKKNPYIITSHTPSQESLKTCRSLCECDLYTSI
YDNDPEMQKVIQEFDNRTSQRFEEYDRRMVKNRQKCKERCDKEIEQIIVKDKIEKELTEK
LGALQTEIQSDAVPTCTCQKSVADKVEKTCLKCGSVLGGGIAPGWGLVSGIGYSTWTHYV
ATTVAKAATDAGIKEATEGLGGIFTLKEVTVINWTSKITATNYYKPMELVEIVNGVSNMC
GETGVAGDTSFCYFAENIKPSYLFAQMISRQAREAATYAASKAKDVTTAEFANSASSTAT
LTNTIIASVVAILVIVLVMIIIYLILRYRRKTKMKKKLQYIKLLNE
>PFIT_0424000 | Plasmodium falciparum IT | rifin (RIF) | protein | length=313
FEVRTSQRFHEYDESLQSKRMQCKDKCDKEIQKIILKDKLEKQMVEQFSTLQTDIQNDAI
PTCICEKSMVDKMEKNCMKCAQNLGGIVAPSSGVLAGIAEGALIVWKPGALDAAIAAALK
VNSANITIAAKAAGIQAGKKAVIGGLKALGVEELGIKSLESFFTESYHINIAKAARIIAE
KHGLNCALGTTNDASSKCIDIGKRIGTHYANGLPDGPPATTAVPQKLKGIVAEGEKAAKA
AEAAKNAKLTAEITEKETVLFEAGFNSSISSINAAIIAIVVIILVMVIIYKILRYRRKKK
MKKKLQYIKLLKE
>PFIT_0424100 | Plasmodium falciparum IT | rifin (RIF) | protein | length=311
MKLHYSKILLFTLPLNILAHNKNKAYITTHTPTPTSRVLSEKDLQSSIYDNDADMKSVKE
NFDRRTSQRFEEYEERIKDKRQKRKEERDKNIQEIIEKDKMDKSLAEKVEKGCLRCGCGL
GGGVAPIWGLVSGLWYATWSQYVSAKVLEEATNAAIKAGIIKAIEGLKELQGLGKLVGDK
WSNIVTPETYSNPNLLSRALQYVNLTMCDTIPVKNGLFCNAIQKETSSVFASAAQVARDA
AAESKAAYSATEKAALLKLAPATNALSTAIIASVVSIIVIVLVMMIIYLILRYRRKKKMN
KKQQYTKLLNQ
>PFIT_0424300 | Plasmodium falciparum IT | rifin (RIF) | protein | length=485
MKFSYFNILLFSIPLNILINDNSKYSSCKHTSNSKTPKIYRSLCERELYAPANYDNDPEM
KRVMQQFVDRTTQRFHEYDERMKTTRQKCKDQCDKEIQKIILKDKLEKELAEKFVTLQTD
IQSDAIPTCVCEKSLEDKMEKDCLRCTYGLGTLAPTVGLIGSVAIGSLKNAALKIAIDEA
IAEGLAAGEAAGIEVGKGVVISKLSSLFGVSTLDGKPLVSFINSHNYKDAPLISKAIYNK
FIGSCLRVGAVRGAPDPTFCSTVDTLVLAPGTNSHTGALTKEFIKKNIETKVLQAKDVAG
ATTKAATERVVISKLSSLFGVSTLDGKPLVSFINSHNYKDAPLISKAIYNKFIGSCLRVG
AVRGAPDPTFCSTVDTLVLAPGTNSHTGALTKEFIKKNIETKVLQAKDVAGATTKAATER
ATATLTAQKTGMVQTTYMGYQTPIIASVVAILLIVLVMIIIYLILRYRRKKKMKKKLQYI
KLLKE
>PFIT_0500200 | Plasmodium falciparum IT | rifin (RIF) | protein | length=368
MKFSYFNILLFSIPLNILINDHSKYSSCKHTSNSKTTKPHRSLYECGLYSPANNDNDPEM
KRVMQQFEDRTSQRFHEYDERMKTTRQKCKEQCDKEIQKIILKEKIEKELMDKFATLQTD
IQNDAIPTCVCEKSLADKTENFCLNCGVQLGGGVLQASGLLGGIGQLGLDAWKAAELVTA
KELAEKAGAAAGLKAGDALGMEIVIEGLKVLEVHTLESGIFNSFVNNSHYTEVTKLASVI
DTEMNKVCFGSHPICALREKLGLVAVPGRKMVNQKDAITKVLKQALEKATSSANAKATQV
AATKTAALETAQKGAIEAASTELYTTIAYSILAILIIVLIMVIIYLILRYRRKKKMKKKL
QYIKLLEE
>PFIT_0500300 | Plasmodium falciparum IT | rifin (RIF) | protein | length=304
MKLHYTKILLFSLPLNILAHNKSKPYITAHTPTITSRVLIECNIYMPNYDNDPDMNYVKE
NFHKQTKQLFHEYDKRMIKNRKKCKEKCDKDIQQIILKDKKEKTLAEKVEKGFLKCGCGL
GGVAAVWGLVSGLGYAGWSHYSTQTAIQKGIEAGVKAGYEELGDFFLLRKLIPITDIQNS
INPTNYAKKMTYVFYTQEIKNSMCEGGLNSESAFCSAVSSQEASMFSQQAANIADSAVSM
AKLAEKKALEEAASALTTYSNAIIASIVAIVVIALVMLIIYLILRYRRKKKMNKKEQYTK
LLKE
>PFIT_0500400 | Plasmodium falciparum IT | rifin (RIF) | protein | length=382
MKVHYINILLFALPLNILVSSKKYPYITHNTPGTKSIRTPRTLCECEWYAPSNYDNNPEM
KEVMENYNRQASERFKEYDERMNKNRKKCKEQCDKEIQKIILKEKIEKELMDKFATLQTD
IQNDAIPTCVCEKSLADKVEKGCLKCGYGLGSVAPTVGLISSVAVNVWKPVALKAAIKAA
LKANDANILAAANAAGKIAGEAKGVDVVISALEQLGIKKLCPELLESIGNKITYYDVAKI
SDVIIGKYEANCAWKITPATRAMCTDVGTKFKLIGNETMDFLPTRPGITIKVYDIVDNAT
SSAQRAANAKVAEVAAAKKAAIEAAQEKAIEAASYNLYAAIGYSIVAIVVIVLIMVIIYL
ILRYRRKKKMKKKLQYIKLLEE
>PFIT_0500500 | Plasmodium falciparum IT | rifin (RIF) | protein | length=340
MKLHNIKILFSFSLNILEYNKNKPYITPHTSTTSSRVLSECDLYIPKYDNDADMKSVKEI
FDRQTSQRFEEYEERIQEERQKCKEQCDKDIQEIIVKDKVQNSLAKKVEKGCLRCGCGLG
GVAAGVGIIGPVVVKGLENAALLAATQAAKAEGLAAGKAAGDIAGADKFIAGLKEVFIIN
SLNETPLKSLISPQNYTEVSKISHAVFSEYKASKCVFGLARPEKPICSAVDSFGVAQGNG
LVQSSAQDAITIGVQNILSDATEAAEIASKTAIEEATATLITKKTGEVNATYASCQTAII
ASVVAILVIVLIMVIIYLILRYRRKKKMIKKQQYTKLLNK
>PFIT_0500600 | Plasmodium falciparum IT | rifin (RIF) | protein | length=309
MKLHNIKILFSFSLNILVNNKNKPYITPHTSAITSRVLNECDLYMPNYDKDADMKSVKEN
FDRQSSRRFEEYEERIQEKRRKCKEQCDKDIQEIILKDKIDKSLAEKVEQGCLKCGCGLG
GVAACVGIFGAIAVNEVKKAALVAAAQKGIEEGIKVAIEELGKLYVLSQFKLIDWGARIN
GTNFLEPNNLSSIVSEIYYMCSDVEDAKGTLFCGAMDGLDNTPNNFALKTITQEAAKVAG
AAGKIAKSTEEAEITLANAESSYLYSAIGYSVTAILIIVLVMIIIYFILRYRRKKKMNKK
AQYTKLLNQ
>PFIT_0536500 | Plasmodium falciparum IT | rifin | protein | length=361
MKVHCYNILLFSLLLHRLLLSSSKVNIEMNHHNTPHIKNREPTKSYKSLCECELYTYIYD
DDPDMKEIMNDFDRKTSQRFEEYNERMNKNRQKCKEQCDRDIQNIILKDKIAKELKQQLT
TLETNIDTHDIPTCVCEKSVADKVEKACLKCGYSLGGAVPELGLLCGNGAYELVQIAITA
GVASAKKAAIEAGTQAGIQAAIQGLTNKLYIPTLNGQLLSAFINANNFKNPYFFSGPIIG
EYIDMSRVGIDKLNGILRFIHDQFSGDLGKIMESISATSSDIAKEAGQVAERVTAETTEV
LTVQKTAEATSASAIFSNPIVISLIVVVIIVIILLIIYLILRYRRKKKMNKKLQYIKLIK
K
>PFIT_0536600 | Plasmodium falciparum IT | rifin (RIF) | protein | length=337
MKLHYSKILLFSLSLNIFVASSSGENNKNKPYITSHTPTTTSRVLSECDLYMSSYVNDPD
MKSVKENFDRQTSQRFEQYEERINVKRQKCKEQCDRDIQKIIVKEKVQKSLAEKVEKVCL
MCGCGLGGVASSVGIFGALTVNELKKAALVAATEEAMVEGAVSGTKTGIDYGINYIITEL
KGQLSIKFINSSPVEQVITVEMLNNPTLLIESVKNQYNVLCVKGSYSLQETICSAAGENT
SQAMSFIDTCIDTIVGDAKRAADALTIQVTAENIMKLKDAKTAAVEASFVTHNTAIIASV
VAILIIVLVMIIIYFFLRYRRKKKMKKKVQYMKLLKQ
>PFIT_0537200 | Plasmodium falciparum IT | rifin (RIF) | protein | length=328
MKWNYINILLFSLSLNILSSSSEVYNQRNHYLTSTPKTSTRTLCECEMYAPSNYDNDPEM
KTVMQDFDRQISQRFKEYDERMIQSRQKCKDQCDKDIQKIILKDKIDKKLAEKFVTLEPN
IDTNDIPTCVCEKSMADKVEKGCLRCGGVLGSGVAPAWGLISGLGYATWSQYVTQAPIQK
GVEVAISLLDTFPGITKLPGVPLTKIITSENYFSENLIINAIQSKAVPLCSVERKRDLLF
CSFTKNGSDLIRHVSTSAKSAATYGEETASAEAAILAKKSLFLTNTIIASFVAIVVIVLV
MFIIYLILRYRRKKKMKKKLQYIKLLEE
>PFIT_0537300 | Plasmodium falciparum IT | rifin (RIF) | protein | length=341
MALSLNILVINTHKKPHTTARHTQKIPTTRSLSECELFAPQNYDNDPEMKRVMQQFHDRT
TQRFQEYDERLQERRQICKDTCDKEIQKIILKDKIEKELTEKFATLQTDIHSYDIPTCIC
EKSLAEKAEKGCLRCGSILGAAMPEVASIGGGLLYALNQWSITATAAAKTAAVTEATALA
TQAGVDALVSKLKELSSSWVGNDALDLSPIVNESNFNCASSLIKTAEKLFGKACITDAKQ
QRMSAFCINSIYYDGEYNIKNFGKVGADVYNATYTSQKGTLEAAKVGAVKATYASYEVAI
IASIVAIVVIVLIMVIIYLILRYRRKKKMKKKLQYIKLLEE
>PFIT_0537400 | Plasmodium falciparum IT | rifin | protein | length=352
MKLNYTKILLFFFPLNILVTSYHAHNNKNKPSITPRHTQRYTSRVLSECHIQSSIYDNDE
EMKSVKENFDRHTSQRFDKYEERMKGKRQKSKEERDKSIQEIIEKDRKDKLLAQKVEKGC
LRCACGLGGVAASVGLFGGLGIYGWKTTATATAMELAKEAAEQAGVAAAAKAGKNAVIAG
LKEFGVEKIADQSLVSYFITTEYTNVRNIARAISIEYQTDLCLFGGSGSGADKSKTICTW
VRANFFAAKDSPGNVSKQGVSTNALIQEAVETIVSNAKNAAGEASKEATEEVIKTSTVAV
ESTYASCQTAIIASVVAILIIVLVMIIIYLVLRYRRKKKMNKKLQYTKLLNQ
>PFIT_0537500 | Plasmodium falciparum IT | rifin | protein | length=341
MKVHYINILLFAIPLNILIYNQRNHKSTTHHTLKIPITRLLCECDIYTSIYDNDPQMKAV
MENYNRQTSDRFKEYDERMKTTRQKCKDKYDKEIQNIILKDKLEKELMDKFATLHTDMQS
DAIPTCVCEKSMADKTEKFCLNCSKNMGAIAPWWGLVCGTGYAGWSHYVPFAISKAAMDA
GMNVVSFGLETLGAEKLTAVILKEISSINDFSKVTTFAKIIQSHFEASCAAMPWSTSDGT
VRASMCMLVKNGRERVVSAEQLVSRGLNQIVEKAPQAANFKTVEVTTTYKSITSTLTNTI
IASIIAIVIIVLIMVIIYLILRYRRKKKMKKKLQYIKLLEE
>PFIT_0616600 | Plasmodium falciparum IT | rifin | protein | length=380
MKLHYANILLFSLPLNILVASSSSNVNDQSNYVNITHHKPNIKSAKIQTTRLLCECDLYT
SIYNNDTEMKNVMEIFNKQTEQRFEEYNERMNKNRQKCKEQCDKEIQKIILKDKIEKELS
GTLSALQTDIQSDAIPTCTCQKSVADKVEKCCLKCGGILGVGVAPSLGLLGEIGGLVINN
WTNTPFYKTFLVFAEKQGIAAGAKAGETMGIAKTIELVNSGFGINSIADKALGTVFHAKN
YADPTVITQSVFFSIQTCLIPEADPDTLLCAYGMRDALVMGKIAPAEDVIGATVKGIVKE
AGNAATQAANTTAKETTSGLIDAELSKITSAGANLYTGIVYSVTAILIIVLVMVIIYLIL
RYRRKKKMKKKLQYIKLLKE
>PFIT_0700200 | Plasmodium falciparum IT | rifin | protein | length=349
MKLHYTKILLFFFPLYILVTSYHIYIYDMFLSHHIIHKPIDHYVNVTHNRQIIIMMRISN
QGTFDRQTSQRLREYDERLQDKRQKRKEERDKNIQKIILKDKMEKTLAEKVEKGCLKCAC
GLGGVAASVGIIGPIAVNEWTKAATVAAIAAAQEAAAAKGAVAGAEAGIKTVISGLQKLG
VSTLGHKELGSFINPENYTNAIFISKSVQVKYNGSNCLALFSRTRSGLVDLEPFCTWVME
KSAAAMNIREMLQGNSVSYTKVTEKAVETIVSDAKKAAGKATEKAIEEAIKSSTAGVQAK
YASCQTAIIASVVAILIIVLVMIIIYLVLRYRRKKKMNKKAHYTKLLNQ
>PFIT_0700250 | Plasmodium falciparum IT | rifin | protein | length=328
MKVHYINILLFSLPLNILEHNPWNHYMKPHTYTNRSLCECELYELANYDNDPQMKEVMEN
FIKQTQPRFEEYNERMMKNRQKCKEQCEKDIQKIILKDKLEKQMAQQLTTLDPNITTEDI
PTCICEKSLADKTEKFCLNCGKTMGGVAPGWGLVSGLGYVGWTNYVTQTALQKGIEAGVK
YGIQDLKGFPGLSGLINFSEIKNLINHTNYDIGMTYVNIIKQVKITKCVGKAVKENAFCH
YVSQWGERALSDRPAVIADNAAYMAKITEEGVLEKGAQATSSLTTGITASIIAIVVIILI
MIIIYLILRYLRKKKMKKKLEYIKLLKE
>PFIT_0700400 | Plasmodium falciparum IT | rifin (RIF) | protein | length=326
MKVHYINILLFSLPLNILEHNPWNHYMKPHTYTNRSLCECELYELANYDNDPQMKEVMQQ
FEVRTSQRFHEYDESLQSKRKQCKDQCDKEIQKIILKDKLEKQMAQQLTTLETKINTDDI
PTCICEKSLADKVEKTCLNCGKNLGGFVPGLGLIGGSALYVAAVKSSVELGIKMGMQSVI
SNLKGLWGLPRLIDATVIKNFVTPINYCNKTSIIEFLNNINNSSCASQSEIPQLFCHMVS
RPGGEEELAKRVADIAEIAQETGAEAASGKFAQMTSVSAIFSDPVIISAIVVVCIAVILL
IIYLILRYRRKKKMNKKLQYIKLLKE
>PFIT_0700600 | Plasmodium falciparum IT | rifin (RIF) | protein | length=317
MKLHYSKILLFSLSLNILVASSSDAHNKNKPYITPNTPTTTLRVLSECDLYMPNYDKDPD
MKSVKENFDRQTSQRFEEYEERVQDKRKKCKEQCDKDIQEIIVKDKVQKSLAKKVEQGCL
KCGCGLGGGVLPVWSLVSGLWYATWSQYVTQKALAAGIEKGIQVGLDQIIQIYKATRLGS
VPQITVTEMLSSGKFNNGVTLSDMFEHIITMYETLEDRGYSSFVSVLDGIVKTETIAEFN
TRHSAHIAAIEKAIAQGKAAEATNYTSITSSLTTGITASIIAIVVIVLVMIIIYLVLRYR
RKKKMKKKAQYTKLLNQ
>PFIT_0700700 | Plasmodium falciparum IT | rifin | protein | length=331
MKFHYFNILLLNIPLNILIFSSHVNDQKNAYNSSIHHAPKTKTTKIPNIRLLCECELYAA
PNYDNSEMKVVMQNFDRQTEQRFNEYEERMLKNRKKCKEQCDKDIQKIILKDKIEKELEE
KLAALETNINTNDIPTCICKKSVADKVEKTCLKCGGILGTTVPQLGILGGISTHMLTTAA
TSAAIDAGMKAVVDKLKDFVTGFSGNTVDLTPIVNPSSYNCGNLLLENAKNLTKTTCMPN
SDGKFSTLCAQIQNSGSISTFNGFAEAGTDAYNTTWATKTAEINSFNIAMMASIIAIVVI
VLVMVIVYLILRYRRKEIIKKKLQYIKLLKE
>PFIT_0711100 | Plasmodium falciparum IT | rifin | protein | length=345
MMFHYFNILLCSLPLNILSPSYEINLKSHNRSTLHTINTKSVKIHRSLCECNLYTSTYDN
DPEMKEVMQQFDDRSAQRFKEYEEMLQYKRKQCKKQCDKDIQKIILKDKIEKELTENFSA
LQTHISTNDIPTCICEKSVADKVEKTCLKCGGILGGGIVPGWSLVSGLGYMAWTRYIAAK
VLEEGIKKGLEVGLVKVTEIATQMIRDVNKVPSIDILQKITTGNFSDGVSLYDIFKTIDS
TMSTELETQGYYDFSLSVQSIADDPAKLKWCSQKVADVTNAVADGEASVLTEAAPVTSGL
NTAIIASIVAIVVIILVMLIIYLILRYRRKKKIHKKLQYIKLLQQ
>PFIT_0731300 | Plasmodium falciparum IT | rifin | protein | length=333
MKDHYINILLFALPLNILVYNQRNYYITPRHTETNRSLCECELYSPTNYDSDPEMKRVMQ
QFVDRTTQRFHEYDERMKTTRQKYREQCNKEIQKIILKDKIEKELAEKLAALETNIDIND
IPTCICEKSLADKVEKGCLMCGCGLGGVAAGVGIIGPVAVKGLENAAMLVAAQKGIEAGM
EAAIQGVKKIYYLGEVESVNFGEVVTATNFSDQNLLGQALQTLANDICGEGGAGCDKSFC
LLADGKNAARFAEGIAQQARAVAIKAGDAAKTAEKVGISLANTESSSSYLAIGYSVLAIL
IILLIMIIIYLILRYRRKKKMQKKLQYIKLLKE
>PFIT_0731500 | Plasmodium falciparum IT | rifin | protein | length=343
MKVHYINILLFAVPLNILVTLCHVNTHKNPSITPRHIQTTRLLCECELYAPSNYENVPEM
KEIMENFNHKTSERFKEYYERMHDKRQKCKEQYEQDIKKIILKDKIEKELAEKLAALETN
IDINDIPTCICEKSMADKTEKFCFKCGRNLGGIAPWWGLVNGILYAGWINYTNTTLVKIA
TDAGIAEAVKVGLVKVAEIVKQIYSPSSRIPLIDGTKLISAGKFTEKISLYDIGKTIDST
MAIKLEAEGYSDYCFTLQSVVKPNMLKTFPQHAAAIETAFNEAQTGVLTEGASTTSSLTT
AITTSIVAIVIIILVVIIIYLILRYRRKKKMKKKLQYIKLLKE
>PFIT_0731600 | Plasmodium falciparum IT | rifin (RIF) | protein | length=360
MKLHYTKILLFFFPLNVLLTSYHAHNKNKASITPHHTRTTTSRLLSEYDTESSIYDSDEE
INSVKEIFERQTSQRFEEYEERMITQRQKYKEQRDKDIQKIILKDKMEKNLAKKIEKGCL
RCGCGLAGVAGSIGLFGAVAINIWKPGAITASIEKALELKAAYISAASVKAGEAAGAAEL
IKLIKSTYSVDELGVTVLKSIFHAKKYNDVTNITQAVQQLYFEKCILPSSGSLRFPFADA
NRHIPICQSVWNQIQTVSQPKQYISRIDVVQKTVQNIVTKAEGVAADASAVKSAELTAAI
KARETGVINTIFMSKQTAIIASVVAILIIVLIMVIIYLILRYRRKKKMKKKAQYTKLLNE
>PFIT_0731650 | Plasmodium falciparum IT | rifin (RIF) | protein | length=358
IYNQRNHKSTTHHTLKIPTTRLLCECELYSPANYDDDPQMKEVMVKFSKQTQQRFEEYDE
RMKTTRQKCKDQCDKEIQKIILKDKLEKQMEQQLTTLETKITTEDIPTCFCEKSLADKTE
KFCLNCGVNVGGGVLQASGLLGGIGAVAVHVWKPLALKAAIAAALEANNANILAAAIKAG
NAHGMKIVIYYLKDWGVDIFCSEIFESILKISHYSKVKDFAAAIINKHGEICAMSASGEN
PMCLPFDIALHLRDAGGNKIGPPASHAIPQMINNLVGEATQGAAEVAKKASESATAEITE
KQTALIEAGFNSSITSINASIIAILIIVLIMVIIYLILRYRRKKKMKKKLQYIKLLEE
>PFIT_0733200 | Plasmodium falciparum IT | rifin | protein | length=272
MKKGRRKIIQIIIFYYKCELYVSNYDNDPDLESVEENFDIQTSQRFEEYDERMKEKQQKC
KEQCEKDIQKIILKDQIEKSLTEKVEKDYLKCGCGLRGVAVSVGIIGPVAVNEWTKTATA
MAIDFAIQECIKEGIQVVIERIKLFDFISSYLTVDWEMFINGSNYNTASGLIEAANSAMF
SKGNSCTSPTGYFWRVCEAISNAKASFSSVAVEGEQAAFNTTKGIQVTMLSAVEAPSANM
YSAIGYSVLAILIILLVMVIIYLVLRYRRKKK
>PFIT_0733300 | Plasmodium falciparum IT | rifin (RIF) | protein | length=379
MKVHYINILLFALPLNIFVTLCHDHIKNKLSIITRHIPTTRLLCECELYAPANYDNDPQI
KELMDNFNKQTQQRLREYDDRMVEKRKLCKEQCDKEIQKIILKDKIEKELTENFATLQTD
IRSDAIPTCVCEKSVADKVEKFCLNCGMNVGGAVTLSSGVLGGIGAVAVHAWKPLALKAA
IAAALKANDAMISTAANAAGIKAGKIAVIGSLKELGVENFWPGMSSSILKMGHYNEIANL
TGVIYGKKFQACDAMTIENFEAICEPFDMKWGILKADGVTHDLLPGKSVPEVLKGIVGQA
RGAADTEAAKVAAAKKLVIETAQEKAIEAASTHLYTTIAYSILAILIIVLIMVIIYLILR
YRSKKKMKKKLQYIKLLNQ
>PFIT_0733400 | Plasmodium falciparum IT | rifin | protein | length=310
MKLHYYKILLFFLSLIILVISSSNAYNKNKSYSTIHTPNTTSRVLIECNVYIPNYDNDPD
MNSVKENFHKQTEQRFHEYDKRMIKNRQKYKEKCDKEIQKIIVKDKIEKSLAERVEKCCL
ICGCGLGGGVTPFIGLFGGLAVNEMKKVAAAAATEAGIEEAIKELGNIFYLAQGSNMQWT
KMINAGNYNQKMPLVNIVNFLKNSCEEDQAVAGPLFCQASNALTDSGRSYEFSKSIYEMA
ADAADAARKAANGKYAEMTSVGTICSDPIVISAIVVVIIAVILLIIYLILRYRRKKKMKK
KEQYTKLLNQ
>PFIT_0733500 | Plasmodium falciparum IT | rifin | protein | length=315
MKLHYSKILLFSLPINILVSSSYAHNKNKAYITTHTPTPTSRVLSECDLYMPNYDKDPDM
KSVKENFDRQTSQRFEEYEERMREKRQKCKEQCDKDIQQIILKDKIEKSLEEKVEKGCLR
CGCGLGGVATSVGIFGAIAVNEWTKAATAAAVQKGIDEGIKVAIKELGNIVRLNEFKLID
WAANINGTTFSNPNRLLTIVNKVNNMCTESEAAGETAFCMATKAMDEQPKVSAVQVISRE
AAKAAGVADKAAKSIEEAEIALANAESTYMYSAIGYSVLAILIIVLILVIIYLILRYRRK
KKMKIKQQYTKLLNQ
>PFIT_0733600 | Plasmodium falciparum IT | rifin | protein | length=342
MKIHYYKLLLFSLPLNILVLSYAHNKNKPYIIPRYTPTVTSRGLSECDIQTSIYDDTHMK
SVKENFDRQTSERFKKYEEHMIKKRQKYKEQCNKDIQQIIVKDKIKKSLAEKMEKCCLKC
GCALGGVATSVGVLGTAVVYALKTAALDAAIDAAIAGGEAEGVAAGDIAGAAEVIRLIKK
TLGINELFTNPLGSFISETNYNQASYITSIVNMQYRITCKRGLSSTSSICDTMEKWNLLE
GPHYLDVQMQTVIGDKVTNVVTEAKTIAEAVAKTATENVTKEAIKTNIAEVKATYAICQN
AIIASTVAILVIVLVMVIIYLILRYRRKKKMNKKLQYTKLLN
>PFIT_0733900 | Plasmodium falciparum IT | rifin (RIF) | protein | length=283
MKVHYINILLFAFPLNILVHNQRNHKKTILRTLKTEPTKPHRTLCECELYAPSNYENDPE
MKELMENFNRQSSERFREYDERIQDKRKQCKEQCEKDIRKIILKDKIEKELTETFASLET
NIDSNDISTCVCEKSMADKVEKCCLKCGYGLGGALTSWEILGYTGIYGWANFASTAATKA
ATEAGMAATIEGLKKVYGLVELLGSKITTMVTTENFNKPMELLEVVKKLGSTICNVSLEN
DPLFCFAIEASPKSVLLPTGQAGQAGALEFSKLMGEKAVEISG
>PFIT_0734200 | Plasmodium falciparum IT | rifin (RIF) | protein | length=326
MKVHYINILLLALSLNILVINTHKKPSIRPRHIQTTRLLCECELYTPNYDNHPEIKRVMQ
QFHDRTTQRFQEYDEKLQEKRQIYKDKCDKEIQKIILKDKLEKELTEKFAILQTDIHSDA
IPTCICEKSLADKVEKNCLRCGGILGSAMPQLGLIGGSALYVAAVKSSVELGIKMGIQRA
ITNLKELWGLTRLIDAKVIEKFVTPTNYCNKTSIIEFLNNIYSNSCKAGANSSKLFCHNV
SRTGVEALAKRGAGIAVDANSIGAHYESEKFAEMTSVSAIFSDPVVISAIVVVTIAVILL
IIYLILRYRRKKKMKKKLQYIKLLNQ
>PFIT_0800300 | Plasmodium falciparum IT | rifin (RIF) | protein | length=347
MKLHYTKILLFFFPLSILVTSSSNAHNKNKPYITRYTPNTTSRVLSECDIRSSIYDNDHE
MKGVMQDFNRQTSQRFEEYEERMKGKRQKRKEERDKNIQEIIEKDRMDKSLAEKVEKCCL
RCGCGLGGVAAGVGIFGGLGIYGWKSAATATAMAEGALAGEAAGEAAYIAEGIKAVIAGL
EQMGVSTLDGKGLGTYITATNYTNVRNIARAISIEYQTDLCLFGGSGSGADKSKTICTWV
MQKTEAATKIRGKVSSTYKSIEIGVTSIVSDAQTPAAAAAEKATEEAIKASTEAVESIYA
SFQIAIIASVVALLIIVLVMIIIYLVLRYRRKKKMNKKAHYTKLLNQ
>PFIT_0800400 | Plasmodium falciparum IT | rifin (RIF) | protein | length=233
EEKCDKEIQKIILKDKIEKELAETFSSLHTDIQSDAIPTCICEKSVTDKFEKTCLKCSGI
FATAVPELGLIGGTVVYDAAVKAATKAGMDAANEGLVSVPGLRLLLHEKIKDLVTTTNFK
CQNELVAVVQNVKNTQCVGPAAKSHLLCNGFEPQNTSRITQGAAEAGRQGAEAYITTFSD
STTITAFLTDPIVISAIVVISIAVILLIIYLILRYRRKIKMNKKLQYIKLLKE
>PFIT_0800700 | Plasmodium falciparum IT | rifin (RIF) | protein | length=372
MKVHYINILLFALPLNILVSSKKNTYIKYNTLNTKLIRAHRTLCECELYALSNYDNDPEM
KEVMQQFDRQSSQRFLEYDEHMQEKRRKCKEQCDKDIQKIILKDRIEKELTERLTTLETN
IGTNDIPTCVCEKSVADKVEKTCFRCGSVFGGGIAPSVGLLGGIGEAAISAWKPKAIAAA
IVSAKKAGAAEGAIAGNAHGMKIVISFLKQGGVDELIPEIYKTFVATNRYADVINLASAI
DAQMDASCGLSTIGTPPICVVRGKLGVISNPGGIIVKQKDAIIKVLDRALKKATQSAQEL
SEITAKDVAADLTAEKTNLINTIYGSWETTIIAAVIAIVVIVLIMVIIYLILRYRRKKKM
KKKLQYIKLLEE
>PFIT_0800960 | Plasmodium falciparum IT | rifin (RIF) | protein | length=254
IYNQRNHNSTTPHHPPNTRLLCECELYSPANYDNDQEMKEVMQQFEVRTSQRFEEYDERM
KTTRQKCKDKCDKEIQKIVLKDKIDKELTEKFATLQTDIQSDAIPTCVCEKSIADKVEKG
CLKCAQNLGGIVVPSSGVLGGIAELAISVWEPAAITAAKTAALTEATKAATQAGMNAVRL
EIKKLLDMFTGKPGYVDLLPIVNESTFNNGPALLQRATNLINESNRIAGTSRMTSFQTTA
LTSPGPYYVGDFGK
>PFIT_0801000 | Plasmodium falciparum IT | rifin (RIF) | protein | length=284
TNKNKPYIKERHIPTSRSRVLSECDLYVSNYDDDVDMKSVKENFDRQTSQRFEEYEERMN
EKRQKCKEQRDKNVQEIIEKDKREKSLEEKVENICLRCGCGLGGIAAGVGIFGGLAVNEM
KKVAAAAATEAGIKKAIEGVGSIFELNVESTIQWREIIHAGNYSNKMSLIGIMTSLNNGC
EDGQFAGSPLFCGASNSFTASSRRYTFSRTISEMAGNAAEAAGKAANEKYAEMTSVGTIC
SDPIVISSIVVVIIAVILLIIYLVLRYRRKKKINKKLQYTKLLN
>PFIT_0801500 | Plasmodium falciparum IT | rifin (RIF) | protein | length=375
MKMKHVYFKVLLLFSLPLNILVTLHHVDKKTNDYRPYTLTYTKLENTITSSRLLCECDTY
AATNYDNDPEMKKVMQQFDEHTTQRLLEYNEHMIKKRKECKEQCDKDIRKIILNDKIEKQ
LKEKFSSALQTDIGANYLPKCTCEKSLSDKVEKTCLKCGGLLGGGITPTVGFFSTIVTYL
LTDAAAKQAGILAAKKVSVEAGIQTFIQQLSDMSNLHVLIGHKLVNLITPKTVGNIMELS
KTIHETLQSTCFAAEPRINDVMTILCSTDSYIFDAQYLQQQVANIATKAAEEGAKAGALA
SQNAEANTWSLGTISNFFFTNSAGIAFTTIVLIAIILLITYLILHYRKKKENEEKTTIYK
IIKGIDMFYYVDVYR
>PFIT_0835500 | Plasmodium falciparum IT | rifin (RIF) | protein | length=337
MKVHYINILLFALPRNILVNTHKKKPSITLRHIQTTRLLCECELYATSNYEYDSEMKEVM
ENFNRQTSERFLEYDEKIQDKRKQCKEQCEKDIQKIILKDKIEKQLAQQFSTLQTNIDSH
DIPTCVCEKSMADKTEKVCLKCGKTMGAVAPAWGFVSGIGYVAWTQYVASKIVEAGIKKG
IEVGLVKVTEIVIGTTVNVSKIPKFNVVEMLSSGYFTDKMSLFDISNYINTTISAVIEFD
EYAVFYLGVQHIAEDPTLITKSYPTQVAAVTNAVVKGKTEAINVAAPATNALNTAIIASV
VSIVVIILVMLIIYLILRYRRKKKMKKKLQYIKFLKE
>PFIT_0900150 | Plasmodium falciparum IT | rifin (RIF) | protein | length=321
EHNERDHNNTTLHTSITRSLCECELYAPANYDNDPQMKSVMEIFNKQTQQRLHEYDDRMI
EKRKQCKDKCDKEIQKIILKDKIEKQMAQELITLETKITTEDIPTCICEKSLADKTEKFC
LNCSKNMGAIAPWWGLVCGTGYAGWSHYVPFAISKAATDAGMNVVIGSLQEHFKIRSLNG
ISLESFFTSTSYTEVANHTDVIFAELKAVCTATSSSPSDGAMRAGICMIVQNGRAGVGSA
ERVSNAVNALVEKAKRTAEAAELAESTRLGAYTSMLTNTIIASIIAIVIIVLIMVIIYLI
LHYRRKKKMKKKIQYIKLLEE
>PFIT_0900200 | Plasmodium falciparum IT | rifin (RIF) | protein | length=332
CECELYSPTNYDSDPEMKRVMQQFVDRTTQRFHEYDERMKTTRQKCREQCDKEIQKIILK
DKLEKELMDKFATLQTDIQNDAIPTCVCEKSLADKTEKFCLNCGVNVGGGVALSSGVLGG
IGAVAVNAWKNTALKAAIVAAQKAGAAAGKAAGEAIGKENVILALKYYEVDKFFPEIFKN
IGNITHYADVKNFVGAIAEKHAQNCALGTTNVGANTCNAFEIKFGLRLANGRPNGPPAKK
FITRMLEQVAYKADQAAVEVAKDTSQSVAVKITEQQTALIEGRFESSITSINASIFAIVV
IVLIMVIIYLILRYRRKKKMKKKLQYIKLLEE
>PFIT_0901100 | Plasmodium falciparum IT | rifin (RIF) | protein | length=329
MKLHYYKILLFSLSLIILAHNKNKPYITIHTPTTTSRVLIECNIYIPNYDYDPDMKSVKE
NFHKQTEQRFHEYEKRMIKNRQIYKEKCDKDIQQIILKDKLEKELMDKFATLQTDIQNDA
IPTCVCEKSLADKVEKGCLVCGCGLGGGVAPFVGLFGGLAVNEMKKAAADAATEAGIKKA
IEEVGKIFFLADESTMQWTNMINAGNYSDKMSLVSILTSLNNGCQDGQSAAGPLFCKASE
SFTADNKSSVFTQAISEKAANAADAARKAASGKFAEMTSVGTIFSDPIVISAIVVVTIAV
ILLIIYLILRYRRKKQMNKKQQYTKLLNQ
>PFIT_0901200 | Plasmodium falciparum IT | rifin (RIF) | protein | length=307
MKLCYYKILLFWLLLNILAHNKNKAYITTHTPTPTSRVLSECDLYMPNYDKDPDMKSVKE
NFDRQTSQRFEEYEERMREKRQKCKEQCDKDIQQIILKDKIEKSLEEKVEKGCLRCGCGL
GGIAAGVGIFGAIAVNEWTKAAMIAAEKAGVNVGISKGIELITSKFSLTTLGGSTLEKVV
TAQTFKDPMFYVLGIQKEYNTVCSADPYISNLLCFYTNHNNMSLTYQTISTSANDIAVKA
GEAAKSIEEAEIALANAESTYMYSAIGYSVLGILIILLAMLIIYLILRYRRKKKMNKKIQ
YTKLLNQ
>PFIT_0901700 | Plasmodium falciparum IT | rifin (RIF) | protein | length=369
MKIYYINTLLFALPLNILVNNQRNHKSITYHTSNTKKLKPLRSLCECELYAPPNYDNDQE
MKDAIKEFNDRCAQRFEEYNERIQDKRKQCKEQCDKDIQKTILKDKIEKELTEKFATLET
KIDTNDIPTCVCEKSMAAKVEKTCLKCGGVLGGGVAPELGLIGGTALYGISVWKPKAIAS
AIAAAKQAGKSAGIKAGNSAGIESVIKGLYDKFFLNILDGKPLQDIITTEAFKNPNYISH
VVHLESNNMCWKSPPPESHETFCSIQDQGTYPGWFDKFIEANSETIVKNATEAAADSTST
ETARVTTALTTEKTGAIEAASNAYTTAIIASIVAIVVIVLVMIIIYLILHYRRKKKMKKK
LQYIKLLKE
>PFIT_1100200 | Plasmodium falciparum IT | rifin (RIF) | protein | length=339
MLNYTNILLFYLSLNILSSSSEVNNQRNQYITFHTPNTKPPKGTIRSLCECELYAPSNYD
NDPEMKAVMQGFDRQTSQRFEEYNERMIKSRQKCKEQCDKDIQKIILKDKIEKELAEKFV
TLQTDIQNDAIPTCVCEKSLADKTEKFCLNCGKTMGGVAPGWGLVSGLGYVGWTNYVTQT
ALQKGIEAGVKWGIQELKGFPGLSGLINFSEIKNLINHTNYDIGMTYVNIIKQVKITNCV
GKAAETQPFCHYVSQWGESALSDRPAGIAENAAYMAKITEADVLKEGASATSSLTTGITA
SIIAIVVIVLVMIIIYLVLRYLRKKKMKKKLQYIKLLKE
>PFIT_1100400 | Plasmodium falciparum IT | rifin (RIF) | protein | length=346
MKFHYFNIFLFSLTLNILLLSPQVYNQRNHYITPLHIPSARLLCECEFYGPSNYYNDPEM
KTVIQDFDRQTSQRFEEYNERMNKNRQKCKDKCDKEIQKIILKDKLEKELMYKFATLQTD
VQSDAIPTCVCEKSLADKTEKFCLNCSKNMGAIAPWWGLVCGVGYAGWTNYVATTIAKMA
TDAGIEAGVKVGLAKVTEIVTKLLTDSAHKVPPIHELAKMTTGISAEDVTLSGIFKMIDT
TMSAPFEEDLYAEFSVWVQKIAGNPKYYIGMHPEEAAEVTKAFAEAKTAILTKTSNATSS
LTTGITASLIAIVVIVLIMIIIYLVLRYRRKKKMKKKLQYIKLLEE
>PFIT_1149900 | Plasmodium falciparum IT | rifin (RIF) | protein | length=325
MKVHYINILLFALPLNILVNTHKNPSITSHKKTNRSLCECDLYMPNYDNDAEMKTLMQQF
QDRTSQKFQEYEELMQEKRQKRKDQCDKEIQKIILKDKLEKELMDKFATLQTDIQNDAIP
TCICKKSLTDKVEKNCMKCGGILGTAVPELGAIGGTVVYAAAVKSATDLGIKIGIQTAVS
DLIGLSGLGKLIGSTTIENFVTSTNYFNKMDIFNFVQKAKITMCSGGNNANKVFCSYVNN
SVNPPKLFQRAAIIAETAQATGADAAKAEFTSATASTAFLSNPIILSAIVIACIVAILLA
IYLILRYRRNNKMKKKLQYIKLLKE
>PFIT_1150200 | Plasmodium falciparum IT | rifin | protein | length=376
MKIHYINILLFELPLNILIYNQRNHKSTTHHTLKIPITRLLCECDLYTPNYDNHPQMKEV
MQQFEDRTTQRFHEYDERMKTTRQKCKDKCDKEIQKIILKDKLEKQMALQLATLDTKITT
DNIPTCICKKSVAHKMEKGCLRCGGVLGGGIAPTFGLIGSVAINMWKTTEIAAATKAAIA
AGESAGKIAGEAAGVAKVIELIELTFKVQNIAVQSFESFFTAPSYKNVASITEALFNEYA
DICLPIFTDSGTVPGVRYNISSPICTSVEKGMVARVGIGGSPKNFIKTTVEEAVAKGTQA
AETEATQVAAAEKAAVLETSKKAIETTIYNLYSAIGYSITAILIIVLIMVIIYLILRYRR
KKKMKKKLQYIKLLKE
>PFIT_1150300 | Plasmodium falciparum IT | rifin (RIF) | protein | length=322
MKLHCSKILLFLLPLNILVTSLSNVHSKNKPYITPRHTPTITSRVLRECDIHKSIYDNDE
DMKSVKENFDRQISQRFEEYQERMKEKRQKRKEQRDKNIQKIIHKDKMEKNLAEKVEIGC
LRCGCALGGVAASVGIFGAITISELKKAATAAAIKEAISAGTKVTIETAFSELKGLMNIY
ELLGDKLKYILGTITNFRTQTPMVEAVYGAYQEACDSVTIGNGGGNQLYCSMLQKKPYEF
FAKLGEAGAKAITAGNIEKTSVQTAALEEIDTTFLNYSTPITASVIAMLIIVLIMVIIYL
ILRYRRKKKMKKKLQYTELLKE
>PFIT_1150500 | Plasmodium falciparum IT | rifin (RIF) | protein | length=335
MKFNYTNILLFSLSLNILFLSSQVYNQRNHYITHHTLKPSTRLLCECELYTSIYDYDPEI
QKVMEDFNKQTQQRFYEYDERMEEKRQKCKDKCDKEIQKIILKDKLEKQMAQQLTTLDPN
ITTEDIPTCICEKSLADKTEKFCLNCGKTMGGVAPGWSLVSGLGYVGWTNYITEIAIQKG
IEEGVKYGIQELKVFPGLYRLIKFSEIKNLINHTNYANRMTYITFVKSVNSIKCVDPVAK
REEIFCNFVSYRGEQILVKRASGIAENAADMAKITEAGVLKEGASATSSLTTAIIASVIA
IVVIILIMVIIYLILRYLRKKKMKKKLEYIKLLKE
>PFIT_1150600 | Plasmodium falciparum IT | rifin (RIF) | protein | length=359
MKLHYTKILLFFFPLNILLTSYHAHNKNKPSITPNHTRTTTSRLLSEYDTESSIYDSDEE
IDSVKEIFERQTSRRFEEYEERMITQRQKYKEQRDKNIQKIIHKDKMEKNLAEKIEKGCL
RCGCGLAGVAGSIGLFGAVAINIWKPGAITAAIEKALELKSAYISATAEAARILAGKEAV
IEGLKKMGISTLEGKDLGTYFATTPYEKVASIYVAVNEQHFEKCAFGSLKKEFIPVGDGS
RDSLFCQSVWKQTSAVSQPRQYISPEEVIEQTVQNIVNKAEGPANTAAEVARESATNAIE
VQQTNVINAIFMSKQTAIIASVVAILIIVLIMLIIYLVLRYRRKKKMNKKAQYTKLLNE
>PFIT_1150800 | Plasmodium falciparum IT | rifin (RIF) | protein | length=371
MKIHYTNILLFPLKLNILVNTHKKPYITHHTQKIPTTRSLSECELFSPQNYDNDPEMKRV
MQQFHDRTTQRFQEYDENLKEKRQKCKDRCDKEIQKIILKDKLEKQMAQQFSTLHTDIQS
DAIPTCVCEKSLADKVEKGCLRCGSVFGGGIAPSVGLLGGIGEAAISAWKVAALKAAARY
AASKGAAQGLAAGIQAGKGVAIKSLEKLGVKYFWTGMSSEILKMNHYKEVANLTDVIYTA
KLKVCDELTFDDFVNMCEQFDIKIGVYTEEVKNALLPKYAVPNALNEIVSNAETTAKEVF
EAESTRIAAEITEQQTAVINATYSSWQIAITASVIAIVVIVLIMMIIYLVLRYRRKKKMK
KKLQYIKLLEE
>PFIT_1240100 | Plasmodium falciparum IT | rifin | protein | length=370
MKVPYTNILLLYAVNLSILLITCHINIQKNHYINALHTHNTTKIPTNRLLYECDLYTSIY
DNDPEMILVMENFNKQTEERFHEYNERMQEKRKECKDQCEKDIQKIILKDKIEKELTEKL
EALETNIKTEDIPTCVCEKSIADKTEKFCLKCGYGLGSFSQNVGLIGAIAVNVWKTGALI
AAESAAKAKGIAMGKAAGEAAGIAEAIAELDNKFFLTTLGHKPLQDVITANNFWDPAFIS
EAVQLEKNNMCFIVPHPSTHESFCSLEYIGKTLDFFDKYIEANAQTVVSNSSKAAAQATK
ATTEQVTTAAIESSKNTIEAACVSYHTAIIASIVAILIIVLVMVIIYLILRYRRTKKMKK
KLQYIKLLKE
>PFIT_1240200 | Plasmodium falciparum IT | rifin (RIF) | protein | length=332
MRIHYINMFLFSLMLNILLNAHKNHYNTTLHTPNTTKIPTTRLLCECELYAPPNYNNDPK
MKQVMDNFDRHTQQRFHEYEQRMIKNRKECKEQCEQNIQKLILKEKIQKELKEKLSALQI
DLSTHDIPTCVCEKSLADKTEKFCLKCGYGLGGALTSWEIFGYTGIYGWANYAALLAHEA
GVKAGIKAVIDMLSSLPGLNRFPSVDFSKMINATNFNKSTELVNIVKVLSNELCKTSNKQ
FFCSFTNMDNGKQLAGYIDSAYQAGVAEASNVQGAKVAIIKTTTADLSYNMFVSGITILV
IVLVMVIIYLILRYRRKKKMKKKLQYIKLLKE
>PFIT_1300120 | Plasmodium falciparum IT | rifin | protein | length=343
MKIHYTNILLFPLKLNILVNTHKKPSITPRHTQKIPTTRSLSECELYAPVNYYSDPQMKE
VMDNFNKQTQQRFHEYDERMKTTRQKCKDKCDKEIQKIILKDKLEKQMAQQFSTLHTDIH
SDAIPTCVCEKSLADKVEKGCLRCAQNLGGVAPGWGLLSGFGYVTWSQYISGIAAKAAAD
AGLKAGVKVGLVNVVKIVTNTLGSAGKVPPMDWEKLIIFGNFSDGVTLHAIFKNLNNMMN
GYLDFGKYSEFSTVVQKLAETPKAVTTGYATQAKAVSTAFSKAKAGVLTKAGNATSSLST
GITASIIAIVVIVLIMVIIYLVLRYRRKKKMKKKLQYIKLLEE
>PFIT_1300150 | Plasmodium falciparum IT | rifin (RIF) | protein | length=242
GCLMCGCGLGSVAGSVGLFGGIAINIWKPTALDAAIEAAIAKSAAKITAVAEAARILAGK
EAVIAGLEKLGVSILDNQLLVSYFTTTPYNTASVITTALYKQHYKICVYDPSRNLSSPFG
DVNRHIGICNSVLKQTEAVSQSRKYISHIEGIEKTVQTMVSYAEVSAKAAAKTAEVAEKA
TIKVAQEKAMEAASTELYTTIGYTILAILIIVLIMLIIYLILRYRRKKKMNKKAQYTKLL
NE
>PFIT_1300250 | Plasmodium falciparum IT | rifin (RIF) | protein | length=346
MKVHYINILLLALSLNILVINTHKKLSITPRHIQTTRLLCECELYMSNYDNDPEMKKVMQ
QFHDRTTQRFQEYDERLQEKRQICKDTCDKEIQKIILKDKLEKELTEKFSLLHTDIQSDA
IPTCICEKSLADKVEKGCLRCGSILGAAMPEVGSIGGGLLYALNAWKTEAIASAIAASEK
AAIAEATKAGVKAVISEINIWSKDFTAYKGFVNLAPIVKKSNFNCPAALRKSAMALANKS
CDFEGRGINSPFCNTLYNGEKTTFEPFAKAGIAAYDEVLPSKIAAFEKTKLGAVDATYTS
FQTSIIAPIITIVVIVLIMVIIYLILRYRRKKKMKKKLQYIKLLEE
>PFIT_1400300 | Plasmodium falciparum IT | rifin | protein | length=315
VNTHKKPHTTARHTQKIPTTRSLSECELYAPVNYDKDPQMTKIMENFNKQTQQRFHEYDE
RMKTTRQKCKDTCDKEIQKIILKDKLEKELTEKFATLQTDIHSDAIPTCICEKSLADKVQ
KFCLKCGYRLGGALTSCEILGYTGIYSWEVVATSLAKEEAIKSGINAVLEYLSKFPGLNS
LPGFNIAGMINSTNFNKSMSIMDILQGINIAACDNIGSSSTKSTFCAFLEPDGVRKLAKC
AREAAQVGISETASVQGSKLASIKNTMLSSNTILIASAITILAIVLVMLIIYIILRYRRK
KKLKKKLQYIKLLKE
>PFIT_1400400 | Plasmodium falciparum IT | rifin (RIF) | protein | length=325
MKVHYFNIFLFSLTLKIILLSSGVYNKRNHILTFHKPTTTSRLLCECELYASANYNNDPE
MKEVMDDFERQTSQRFEEYNERVIKNRQKCKEQWDKDKKKIILKDKIEKELTEKLAALQT
DISTNDIPTCFCEKSLPDKVEKSCLKCGKNLGGFVPGLGLIGGTAVYAAAVNAATKAGIT
KTMEGLSGIPGLENLIGSSGIEKIVTPLTYNKGQSLFQSIYVIKETKCVGNDLLKKSFCN
YTPYPNNPFWYSSCTQQAAIDGAEAYGTTFVTETSPTTFLTNPYIASSIAVMIIVATILV
IYLILRYRRKKKMNKKLQYIKLLKE
>PFIT_1400500 | Plasmodium falciparum IT | rifin (RIF) | protein | length=321
MKLNYTKILLFFFPLNILLTSYHVYSKNKSYITQRLTPIYTSRVLSECDINTSIYEKDPD
MKSVKENFDRQTSQRLEEYNERMITQREKCKEQCDKDIQEIIVKDKIEKSLEEKVEKVCL
RCGCGLGGVAASVGIFGAITVSELKKAATAAAIEEAIAAGTKVTIETAVSELNKLGYIYG
LIGDKLEDILGAITNFRTQTPMVHAVYGASQKACESVTVGNGGGNEVYCSMLRQKTSEVF
AKLGEAGANAIRAGNTEKTSVQTAALEKIDTTFLNYSTPITASVIAMLVIVLIMVIIYLI
LRYRRKKKINKKLQYTKLLKE
>PFIT_1401300 | Plasmodium falciparum IT | rifin | protein | length=344
MKIHYTNILLFPLKLNILVNTHKKPHTTARHTQKIPTTRSLSECELYAPVNYYSDPQMKE
VMDNFNKQTQQRFHEYDERMKTTRQKCKDRCDKEIQKIILKDKLEKQMAQQFSTLHTDIH
SDAIPTCICEKSLADKVEKGCLRCAQNLGGVAPGWGLLSGFGYVTWSQYISGIAAKAAAD
AGLKAGVKVGLVKVTEIATKTLIESGGEIPTMDWAKLIAFGDFSDGVTLHAIFKNLDNMM
NGYLDSRKYSQFSMLVQKFAGNFKPITAKYSKEVAEVTKAVADAKTGVLTKAGNATSSLS
TGITASIIAIVVIVLIMVIIYLVLRYRRKKKMKKKLQYIKLLEE
>PFIT_1401400 | Plasmodium falciparum IT | rifin | protein | length=344
MKIHYTNILLFPLKLNILVNTHKKPHTTARHTQKIPTTRSLSECELYAPVNYYSDPQMKE
VMDNFNKQTQQRFHEYDERMKTTRQKCKDRCDKEIQKIILKDKLEKQMAQQFSTLHTDIH
SDAIPTCICEKSLADKVEKGCLRCAQNLGGVAPGWGLLSGFGYVTWSQYISGIAAKAAAD
AGLKAGVKVGLVKVTEIATKTLIESGGEIPTMDWAKLIAFGDFSDGVTLHAIFKNLDNMM
NGYLDSRKYSQFSMLVQKFAGNFKPITAKYSKEVAEVTKAVADAKTGVLTKAGNATSSLS
TGITASIIAIVVIVLIMVIIYLVLRYRRKKKMKKKLQYIKLLEE
>PFIT_1401500 | Plasmodium falciparum IT | rifin | protein | length=358
MKVHYINILLMALSLNILVINTHKKPSITPRHTQKIPTTRSLSECELYAPVNYYSDPQMK
EVMDNFNKQTQQRFHEYDERMKTTRQKCKDKCDKEIQKIILKDKIEKDLNEKFSLLHTDI
QSDDIPTCICEKSVADKIEKGCLKCGGVFGGIAPSVSLLGGIGQLGLNVWKTAAIKAATK
EAIAEATDAATQAGVDAVVSKLKELLITWSDALDLSPIVTSSNYKCGLALVERAKELFGK
ACSNGKGGTTSFCNSYIYYGGEEALEPFAQAGRSAFETTLPSQKALLETAKVGAVKATYG
SYEVAIIASIVAIMVIVLIMVILYLILRYRRKKKNEEKTTIYKIIRRINMLCFLCRCC
>PFIT_bin00500 | Plasmodium falciparum IT | rifin (RIF) | protein | length=378
MKVHYMNALLFALPLNILNHNERNHNNTTLHTAITRSLCECELYVPVNYDNDWEMKSVMD
NFNKQTQQRFEEYDERMKTTRQKCKEQCDKEIQKIILKDKLEKELMDKFATLQTDIQSDA
IPTCVCEKSLEDKMEKECLKCAQNLGGIVAPSTGVLAGIAEGALYVWKDAEIIAAKAAAV
TEGAAKGLAEGAQVGINAVMDGLCRDFGLSTVRIKELGSVINGTNYSDVKMITEAVYAKF
NVSCLPGASRSGGFTVAASDQSFCSAMLQEISTQGTHQQTNASMQAVIEKKVKIIVSQAE
TTAGATTKAATERATATLTAQKTGVVQTTYMGYQTPIIASIVAIVVIVLIMVIIYLILRY
RRKKKMKKKLQYIKLLEE
>PFIT_bin00800 | Plasmodium falciparum IT | rifin (RIF) | protein | length=337
MKLHCSKILLFFFPLNILSHNNNNEPQSTPHHTPTTTSRELGECDIYKSIYDNGPDMKSV
KDNFDRQTSRRFEEYEERVKDKRQKRKEERDKNIKKIIEKDKMDKSLAEKVEKGCLKCAC
VLGGVAASVGLFGGLGIYGWKSAATATAMAEGTAAGKAAGEAAYIAEGIKAVIAGLEQMG
VSTLDGKELGTYITATNYTNVRNIALAINSEYQTDLCLIGGPATDKSKTICTWVREIFVS
QGKGGSTYESIKTGVETIVSGAPKAAEAAVETATKEAIKASTDAIESTYAICQTAIIASV
VALLIIVLVMIIIYLVLRYRRKKKMKKKAQYTKLLNQ
>PFIT_bin01100 | Plasmodium falciparum IT | rifin (RIF) | protein | length=367
MKIHYTNILLFPLKLNILVNTHKKPHTTARHTQKIPTTRSLSECELYAPVNYYSDPQMKE
VMDNFNKQTQQRFHEYDERMKTTRQKCKEKCDKEIQKIILKDKIEKELTEKFAILQTDIH
SDAIPTCICEKSLADKVEKNCLKCCAAMPELGSVGGSLLYALNQWKSGALLAATKYALAK
GAAQGAVAGIQAGKGVAIESLKELGVEYFWPRMSNYIHNMSHYNEVAKLTAAIYTPKLKV
CEVANNDIFENICQPFDIKISVLTADSNYDVLPGEALPKVLKGIVSNADTTAKAVAEAKS
TSVAAEIAEQQTAAINATYTSWQIAITASVIAIVVIVLIMVIIYLILRYRRKKKMKKKLQ
YIKLLEE
>PFIT_bin01200 | Plasmodium falciparum IT | rifin (RIF) | protein | length=347
MKLHFLKILLFFFLLLNILVTSYQKHNKNKLYITRHTRSTTSRLLSECDIKSSIYVKDAD
MKSVKENFDRQTSQRFEEYEERMITQRKKYKEQCEKDIQRIILKDKRDKSLADKIEKGCL
RCGCGLGGVAASVGIFGSVAVSELAKAATATAIEAAKQASMVEAISKGTAAGAAKVIELI
KSEYGISTLGAQPLKSFINPNTYTNVTIITQAVHKQFQSTCLPPLSGADTSICTSVLDKS
LVAMKIPGMTRGGFVSNTEVIKTTVKEIVAKATTHAAEVTNTTTEEAIKSSIALVDAKYV
ICQTAIIASVVAILIIVLVMIIIYLVLRYRRKKKMHKKAQYTKLLNQ
>PFIT_bin01700 | Plasmodium falciparum IT | rifin (RIF) | protein | length=317
MKLHCSKILLFSLPLNILVRSAGNVHSKNKPYITPRHTPTITSRVLRECDIHKSIYDNDE
DMKSVKENFDRQISQRFEEYEERMITKRQKYKEQCDKDIQQIILKDKVEKSLEEKVEKGC
LKCGCGLGGVAAVVGIFGAIAVNEVKKAALVAAAQTGIEEGIKVAIEKLGNIVRLNEFKL
IDWAANINGTTFSNPNRLLTIVNKVNNMCTESEAAGETAFCMATKAMDEQPKVSAVQVIS
REAAKAAGVADKAAKNAEAAKIALANTESTYLYSAIGYSVLAILIIVLILVIIYLILRYR
RKKKMKIKQQYTKLLNQ
>PFIT_bin01800 | Plasmodium falciparum IT | rifin | protein | length=375
MKLYYFKILLFSLLLNILSRNKNKTYVRSRRPTTASRVLSECDIETSIYDNGADMKSVKE
NFDRQTSQRFDEYEKRMNVKRQKCKDRCDNEIQKIILKDKLEKQMEEQLTTLETKIDTDD
IPTCICEKSIADKMEKGCLRCVGVFGGGVMPGFGTIGGTALYALNQLKPAVFKAAIKAAL
EEGAAEISAAGIEAGDAAGMKVVIHGLQHFRVDVLFPGIYKTFVNKGNYSEITNIASTIN
SKYSTTCLSLKNNFTAPPACTDFQYNFGLFTKGSSTPGPPGSTAIPNALNRLFGKAEKTA
KAAADAARETATAEITEKETVMLEAGFNNSITSIYASIIAIVVIVLILVIIYLILRYRRK
KKMKKKLQYIKLLEE
>PFIT_bin02000 | Plasmodium falciparum IT | rifin | protein | length=317
EMKEIMHDFDRQTSQRFEEYNERMNKNRQKCKEQCDRDIKNIILKDKLEKELMDKFATLQ
TDIQCDAIPICVCEKSLADKVEKGCLRCGYGLGTVAPTVGLIGALAVHAWKPLALKAAIA
AALKANDAMISATAEAAGIEAGKIEVIESLKRLYVEYFWPEMSNYILEMSHYNEAANLMA
VIHTHKYDACNVATDESFQTICTQFNIKFGISEADGVTNGLLPKDTVPNVLNGIVGQAEG
PAKAAADAARETATAEITEKETAAINTIFMSKQTAIIASVVAIVVIVLIMIIIYLILRYR
RKKKMKKKLQYIKLLKE
>PFIT_bin02300 | Plasmodium falciparum IT | rifin (RIF) | protein | length=332
IYNQRNHKSTTHHTLKIPITRLLCDCELYSPANYDDDPQMKKVMKNFNRQTSERFHEYDE
RMKTTRQKCKEQCNKEIQKIILKDKLEKELAEKFVTLQTDIQNDAIPTCVCEKSLADKVE
KGCLRCGSVFGGGVAPSVGILGGIGQLGLDAWKAAAIKTATKEAIAEATKTATQEGMNAV
ISKINELLTKFQGEPVVDLTRIVNPSTFDKGTALFETADKLFGEACIIPGTKTNYSFCTT
AIYYDGEYNIKNFGKVGADVYKATYTSQKGTLEAAKVGAVEATYGGYQTAIIASIVAILV
IVLIMVIIYLILRYRRKKKMKKKLQYIKLLEE
>PFIT_bin02800 | Plasmodium falciparum IT | rifin (RIF) | protein | length=327
MKIHYTNILLFPLKLNILVNTHKKPHTTARHIQTTRLLSECELFAPQNYDNDPEMKSVMQ
QFQDRTSQKFQEYEELMQEKRQKRKDQCDKEIQKIILKDKLEKELTEKFATLQTDISIND
IPTCVCEKSLPDKVEKSCLKCGKNLGGFVPGLGLIGGTAVYAAAVKSATDLGIKIGIETA
VSYLKGLWGLPNLINATDIEKFVTPINYCNKTSIIEFLQNINNNSCASNTEITPLFCHMV
SRNGGEEELAARVAGIADGARLAGADAASEKFAEMTSVGTIFSDPVIISAIVVVCIAVIL
LIIYLILRYRRKKKMNKKLQYIKLLKE
>PFIT_bin02900 | Plasmodium falciparum IT | rifin (RIF) | protein | length=318
MKFNYINILLFSLSLNILLLSSQEHPIKIHRSLCECELYEPTNYDNDPEMKVVMQDFDRQ
SSQRFEEYNKRMIKNRQKCKERCDKDIQKIILKDKIEKELTEKLSTLQTDISTDDIPTCV
CDKSASDKVENTCLKCGGILGTAVSGWSVLGSIGFYAFVNSNAMDAAVKAGITEVLYQLK
QEYVLELLFEDKLAEFVTAETYACPNALNKAIMAAKGTVCSVGDLQRASCNYPFFDPSKI
GPNIHSATTKGIEAANVAEANTWNGAFSSPAFFSNPIVISAIVVICIALILLIIYLILRY
RRKKQMNKKLKYIKLLKE
>PFIT_bin03400 | Plasmodium falciparum IT | rifin (RIF) | protein | length=329
MKLYYFNILLYSLPLNILLLSSSHVNIHRNHYSITLYTSKTPKLIKSNRSLCECDLYKPN
YDDPEMKNLMENFNKQTQQRFYEYDEHMNEKRQKCKEKCEKDIQKIILKDKIEKELTEKL
SSLQTDISINDIPTCICEKSIEDKVEKNCFKCGGILGTSVPELALLWGVSTHLLGTAGTS
AATKAGINAVILQLKQWVSLFKGKTADLTPIVNESSYNCSTLLYKSAKELVSKTCEMELR
GNESQLCNNIIGYDSTSAFNGFAQAGNDAYSTTWTAKTAEINSFNIAMMASIIAIVVIIL
VMVIIYLILRYRRKNKMKKKLQYIKLLNQ
>PFIT_bin03500 | Plasmodium falciparum IT | rifin (RIF) | protein | length=375
MKVHYINILLFALPLNILVRLYHVGSPHKNPSITPNHPSNTRLLCDCELYAPSNYDNDPE
MKEVMEIFDRQTSERFHEYDERMKTTRQKCKDKCDEAIQIIILKDKMEKQMAQQLTTLET
KIDTNDIPTCICEKSLADKVEKNCLACGGMLSGGIAPTVGLIGSVAVHVWKPVALKAAIA
EALEAASAKISAAAKAAGNAQGMEVVIKGLEAFKVDELFSGISKSFFKTTCYNDAASISR
IIHGKYMAICRSLESGNETICSVIGNNFDLIPKSGGSIVNPIDSIQGKLSQVFYKANQAA
EAKAAVTEAAEKLAIETAEKSAIEAASTYSYNAIGYSILAILIIVLITVIIYLILRYRRK
KKMKKKLQYIKLLEE
>PFIT_bin03600 | Plasmodium falciparum IT | rifin (RIF) | protein | length=315
MKLHYTKILLFFFPLNVLLTSYHAHNKYKPYIIRHTGTTTSRLLSECDLNTPNCDNDPDM
KSVKENFDRQTSRRFEEYNERMNKNRQKCKEQCDKDIKKIIVKDKMEKSLAEKVEKVCLK
CGCGLGGVAVSVGIIGPAAVKGLENAALLAASQTGIDVGIKAAIDGLGNIAELSVHSLIK
WHGLVTPTTYNKPMALISIVNQEYFKCMEPGNTIDTLFCKATKAWDTQYNMSGLQIISTQ
AADVAAKAGKAAKAAEEAQIGEVTIASSNAYNAIGYSVLAILIIVLVMVIIYLILRYRRK
KKINKKLQYTKLLNK
>PFIT_bin03700 | Plasmodium falciparum IT | rifin (RIF) | protein | length=326
MKVHYINILLFAVPLNILVNTNKKPSITPRHIQTNRLLCECELYMSNYDNDPEMKRVMQQ
FHDRTTQRFQEYDEKLKEKRQICKDTCDKVIQKIILKDKIEKELTEKFCALHTDIQSDAI
PSCICEKSLADKVEKCCLKCGYGLGGALTSWEILGYTGIYGWANFASTAATKAATEAGMA
ATIEGLKKVYGLVELLGSKITTMVTTENFNKPMELLEVVKKLGSTICNVSLKNDPLFCFA
IEARPKSVLLPTGQAGQAGALEFSKLMGEKAVEISGTTSNFSNFMIFSGITILVIVLVMV
IIYLILRYRRKKNMKKKLQYIKLLKE
>PFIT_bin03900 | Plasmodium falciparum IT | rifin (RIF) | protein | length=305
MKLHYTNVLLFSLPLNILVNHENKPYIIAHTPITTSRVLSECDTNTSIYNNDPDMKSVKE
NFDRQTSQRFEEYEQRMIKNRQKCKEQCDKDIQKIIVKDKMEKSLAEKVEKGCLMCGCGL
GGGVAPVWGLVSALWYATWSQYVSRVASKAAADVGVRAAIEGLKEFYSLPKIISVSEIEE
FVTPTNYFHKMSFVTFVQKVNSTKCVSADASKEAFCDFVTNKGPGELYRGAARIAEIADQ
TAKDTVVTETAKYASQTTTYSTAIIASIVAIVVIVLVMVIIFLILRYRRKMKMNKKLQYT
KLLNE
>PFIT_bin04000 | Plasmodium falciparum IT | rifin (RIF) | protein | length=381
MKVHCYNILLFSFTLIILLLSPSQVNNQMNHYNRAHMKNIEPTKSYRSLYECGLYSPANN
DNDPEMKRVMQQFEDRTSQRFLEYDERMQSKRMQCKEQCDKEIQKIILKDKLEKQMEQQL
TTLETKIDTDDIPTCVCEKSLADKVEKGCLRCGYGLGTVAPTVGLIGAVAVHVWKPLALK
AAIAAAIAKSAAEISAAANAAGIQAGKIAVIESLKSLGVHNFWTEMSNSIGTTIPYYDAK
TIGAAIAKEHGQICNLSSTYTPPICGEFDIKFNIYSSTNLVRDALPSKLGIKAKVEGIVT
QAEGAADAAAKSATDNAIAEITTKQTTAINTIFMSKQTAIIASVVAIVVIVLIMIIIYLI
LRYRRKKKMKKKLQYIKLLKE
>PFIT_bin04400 | Plasmodium falciparum IT | rifin | protein | length=296
RMMKNRQKCKEQCEKDIQKIILKDKLEKELMDKFSTLQTDIQNDAIPTCVCEKTMADKTE
KFCLNCGMGLGGGLLQASSLLGGIGQLGLDAWKAAELVTAKKLAAEAGAAAGLKAGNAKG
MEIVIYYLKDYWGVDELIPDIFNSFVKTSRYTEVTTIAGAIAEKHAQNCADSPLKNRAMC
ETFGVKFGLTDPITLGPKGPPAKDAIPQTIKGLAEDATQGAAEVAKQASESAAAEITEKQ
TALIEAGFNSSITSINASIFAIVVIVLIMVIIYLILRYRRKKKMKKKLQYIKLLEE
>PFIT_bin04600 | Plasmodium falciparum IT | rifin (RIF) | protein | length=371
MKVHYMNILLFALPLNILEHNERDHNNTTLHTSITRSLCECELYEPANYDNDQEMKEVMQ
QFEVRTSQRFHEYDESLQSKRKQCKDQCDKEIQKIILKDKLEKHMAQQLSTLETKITTDD
IPTCVCEKTMADKTEKFCLNCGVNVGGGVALSSGVLGGIGAVAVNAWKDAALEAAIDFAT
KAGAAAGEAAGMKAGKIAVIESLKKLYVHHFWTDMSKYILKMRHYNEVANLTAVIHESKY
KACDAAIDDSIIETMCTQFNIKFGITQADGVTNGLLPREAVPKVLEKVAAKAELTAKASE
AAESAKVTAEITARETALIEAGFNSSITSINASIFAIVVIVLIMVIIYLILRYRRKKKMK
KKLQYIKLLDE
>PFIT_bin04800 | Plasmodium falciparum IT | rifin (RIF) | protein | length=314
MKLLYSKILSFYLPLNILVSYYEYSKNKPYITPNIPTTTSRVLSECDIHTSIYDNDKDMK
SVKENFHRQTEQRFHEYDKRMIKNRQKRKEKCDKEIQKIILKDKMEKSFAEKLEKCCLRC
GCGLGGVAASVGIIGAIAVNEVKKAAFVAAAQKGIDAGIKVAIDKLGNIVGLSEYNLFDW
TAMVTSTTYNQRMELVGIVSKVYNDCTDVQAAKTTLFCMATKAMGNEPKVIPIQVISEQA
ADAAVAAGEAAKAAKEADITLANTASYSSYIAIAYSVIAILIILLIMIIIYLILRYRRKK
KMNKKSQYTKLLNQ
>PFIT_bin04900 | Plasmodium falciparum IT | rifin (RIF) | protein | length=338
MKFHYIHILFFLSLNILLLSSEVYNQRNHYITRTPKTNTRTLCECELYAPSNYDNDSQMK
EVMQDFDRQTSQRFEEYNERMMKNRQKCKEQCEKDIQKIILKDKIEKELTEKFSKLQTDI
STDDIPTCVCEKSLADKVEKGCLRCGYGLGTVAPTVGLIGAVAVHQWTNAALLDAAQKGI
QAGIAKAIDVLKLKFDLETLYGFSAQKIITAKTFNKPMFFVNGVMKKYNAMCATDLPGKT
SVLCSYKVFIAEESKASLAVAQNARTIATKAGEEAAKITSQEITAVNMASYNLYTSIAYS
VVAILVIILVMVIIYLILHYRRKKKMKKKLQYIKLLKE
>PFIT_bin05000 | Plasmodium falciparum IT | rifin (RIF) | protein | length=353
VNTHKKPHTTARHTQKIPTTRSLSECELYAPVNYYSDPQMKEVMDNFNKQTQQRFHEYDE
RMKTTRQKCKEKCDKEIQKIILKDKIEKELTEKFAILQTDIHSDAIPTCICEKSLADKVE
KNCLKCTQNLGGIVAPSSGVLAGIAEGALSVWKTTEIAAAMELAKQAGAAAGLKAGHLAG
TNAVIEQLRTLVIYFVGDKPLESIIGPQNYTNVTKIHYIISTTKVKFCGLQGTLGNDMCR
NININLGTMLENGLPGLPDIQAIPLKAQEIVTQGTKAADAKTAEVSSRIAADITTKQTTA
INSTYASYEITIIASIVAIVVIVLIMVIIYLILRYRRKTKMKKKLQYIKLLEE
>PFIT_bin05200 | Plasmodium falciparum IT | rifin (RIF) | protein | length=338
MKVHYINVLLFALPLNILEYNQRNHKSATFHTSNTKPTKTHRTLCECESYAPSNYENDPE
MKELIENFNDQTSERFREYDERMQDKRKQCKEQCEKDIQKIILKDKIEKELTEKFATLGT
NIDTNDIPTCVCEKSLADKTEKVCLNCGKTMGAVAPAWGLISGLGYAAWTHYVATKVFEA
GITEGIKVAIEEIKTIYLLGNIPGINFAKLVTTENFNNINLLGHAVQNVSTTTCQSEFMK
NTAMFCGVAEYKPSVFAKGVAQFARTAAQKADEAAKAAELAEASKFIPKTTILTNTIIAS
IVAIVVIVLVMVIIYLILRYRRKKKINKKLQYIKLLEE
>PFIT_bin05750 | Plasmodium falciparum IT | rifin (RIF) | protein | length=330
MKVHYINILLFSLPLNILEHNPWNHYMKPHTYTNRSLCECELYELANYDNDPQMKSVMEN
FNKQTQQRFHEYDERMKTTRQKCKDKCDKEIQKIILKDKLEKQMAQQLTTLDPNITTEDI
PTCICEKSLADKVEKGCLRCGYGLGTVAPTVGLIGAVAVHQWTNAALLDAAQKGIEAGIE
AAIKGFKLKFGLETISGVPLNTVLNANNFKHPMILGQIVQGEYNTVCGVDPNNTSVLCFY
TRQTYAQTYSMIATNAQTVATDAGKAAATAEAAQIASVNAESAHLYSAIGYSVTAILIIV
LVMVIIYLILRYRRKKKMKKKLQYIKLLKE
>PFIT_bin05820 | Plasmodium falciparum IT | rifin (RIF) | protein | length=316
MKLNYYKILLFCLLLNILESSSYVNNKNKPYITSRHRQTSTSRVLSECDIDTSIYGNDPE
MKSVKENFDRQTSQRFEEYEGRMKDKRRKCKEQCDKDIQEIILKDKMEKSLAEKVEIGCL
RCGCGLGGVAAGVGIIGPVAVKGLENAAMLVAAQKGIDAGIKSALKGLEKIYELSDFSYL
KWSAMVTPTTYDQPMDLIAIVTKAYNKCTDVEAAKGSLFCQAMEGLNERSSNFALQTITR
EAAQVAGVADKAAKTAEAAQIASVNAESAHLYSAIGYSVTAILIIVLVMVIIYLILRYRR
KKKMNKKQQYTKLLNQ
>PFIT_bin05840 | Plasmodium falciparum IT | rifin (RIF) | protein | length=345
MKLHYTKILLFFFPLYILVTSYHVYSKNKPSITSHHTQTNRSLCECDTQSTNYNNDDDMK
SVKENFNRQTSQRFEEYEERMKRNRQKYKEQCEKDIQKIILKDKMERSFAEKIERGCLKC
GCGLGGVAASIGIFGTVAVKELTKASTVAAIAAAQEAAAAKGAVAGAEAGIKTVISGLQK
LGVSTLGHKELGSYITSENYIDVSVIFRAINNQYEPSSCLITVPVDFKPICTWVMEKSAA
AMNIPGNVSKQGVSTNALIQEAVETIVSDAKTVAQAASREAAEEVIKSSTAVVEAKYAIF
QNAIIASVVALLIIVLVMIIIYLVLRYRRKNKMDKKTQYTKLLNQ
>PFIT_bin05860 | Plasmodium falciparum IT | rifin (RIF) | protein | length=315
NNQMNHYNRAHMKNIEPTKSYRSLCECELYTSMYDDDPEMKEVMENFIKQTQQRFHDYDD
RMKEKRKQCKEQCNKEIQKIILKDKLEKELMDKFATLQTDIQNDAIPTCICEKSIADKVE
KGCLKCGGILGGGIAPGWSLVSGLGYAVWTNYVTQTALQKGIEEGVKYGIQCLTDFPGLS
RLIKVSQIQSFINHTNYAEKTTYFSFVEKVNTTKCVGNVAKTEPFCHFVSRSRESALSQR
VSGIAENAADIAKITEAGVLEEGASATSSLTTAIIASVIVIVVIILVMVIIYLILRYLRK
KKMKKKLEYIKLLKE
>PFIT_bin05900 | Plasmodium falciparum IT | rifin (RIF) | protein | length=337
MKVHYINILLFALPLNILARNNNKSNTTQRHTQTNRSLCECDTQSSIYDNDPEMKKVIQQ
FEDRTSQRFHEYDERMKNTRQKCKDKCDKEIQKIILKDKIEKQMAQQLTTLETKITTEDI
PTCICEKSLADKAEKFCLNCSKNMGAIAPWWGLVCGVGYAGWTHYVPIAVAKAATDAGIN
VVIEVLKMLGVQKVTTVIFKEISRTGQYANIIKFSGDIYEELTATCAAKSSTVDIKLVGR
SICSTVQKGGGSGVTAESVSSAVTDLVGKATLSANDQAAKVTAKYTSTTSSLTNTIIASI
IAIVVIVLIMVIIYLILRYRRKKKMKKKLQYIKLLEE
>PFIT_bin06000 | Plasmodium falciparum IT | rifin | protein | length=262
QKCKEQCDKDIEQIILRDKTKKSLAEKVEKCCLKCGCGLGGVATSVGVLGTAVVYALKTA
ALDAAIDAAIAGGEAEGVAAGDIAGAAEVIRLIKKTLGIERLAFGTLDKIIDANTYNNAE
LISGSIYSQYSVTCKLGPPPPGADTSICNALGVAGLGEEQALGVNLTTLEGIRTSVEVMV
SDAEGVAKVFTNSATEKAIATLIPKNMGAVNTTYASCQIAIIASIVAIVVIALIMLIIYL
ILRYRRKKKMNKRLQYTKLLKE
>PFIT_bin06700 | Plasmodium falciparum IT | rifin (RIF) | protein | length=371
MKIHYINILLFALPLNILENIHKKPSITHHTPKIPNTRLLCECELYGPLNYDNDPQMKKV
MEIFNKQTQQRFHEYDDHMKKKRQECKDRCDKEIQKIILKDKLEKQMAQQLTTLETKIDS
DDIPTCICEKSMADKTEKFCLNCGKNMAAIAPWWGLVCGSGYAGWLHSAMAAAIDKAIAE
GAAAGIKAGHLAGTKVVIEQLHTLGIYFVGGKPLETIIDVTNYMKVSVIYGNVYSHYTTS
CTPSLVNGRLVGNFDFSVPFCKLVQPNHQGILDRSSAQAIIKEKVEEAVAEGTQAAKAEV
SNVTATKTTEFTTKNIAEVEAATTSYYTPIIASIVAIVVIVLIMVVIYLILRYRRKRKMK
KKLQYIKLLEE
>PFIT_bin06800 | Plasmodium falciparum IT | rifin (RIF) | protein | length=340
MKVHYINILLLALSLNILVYNRRNYYITPRHTETNRSLCECELYSPTNYDSDPEMKRVMQ
QFEDHTSQRFHEYDERMKTTRQKCREQCDKEIQKIILKDKLEKELTEKFATLQTDIQNNA
IPTCICEKSMADKVEKGCLKCAQNLAGVAPGWGLLSGFGYVTWSQYISGIAAKAAADAGL
KAGVKVGLVNAVKIVTKTLDGFGEVPTMDWEQLISFGNFSDGVTLHAIFKNLDNMMNGYL
DSGKYSQFSMVVQTFAEKSKSYATPYSTEVAEVTNAVADAKTGVLTKAGNATSSLSTGIT
ASIIAIVVIVLIMVVIYLILRYRRKNKMKKKLHYIKLLEE
>PFIT_bin07100 | Plasmodium falciparum IT | rifin | protein | length=328
ECELYSPTNYDSDPEMKRVMQQFVDRTTQRFHEYDERMKTTRQKCREQCDKEIQKIILKD
KLEKQMEQHFDTLQTDIQSDAIPTCVCEKSLADKVEKNCMKCTQNLGGIVAPSSGVLAGI
AEGALYAWKPTAIAAAMELAKQAGATAGLKAGNTHGMNIVIHYLKGLKVDTLKSGIFNSF
VNNSHYTEVTGLVDIINTQMNEVCSATYIGTHPICVVRNALGLEAVPGKAKVEQIDVIRR
VLNEALEKATSSANAKATQVAADKTAEFKIANVGAVESTYGSCQTAIIASIVAIVVIVLI
MVIIYLILRYRRKKKMKKKLQYIKLLEE
>PFIT_bin07200 | Plasmodium falciparum IT | rifin | protein | length=360
MKLYYYKILLFWIPLNILVLSSYANNNKNKPSITQRHTPRYTSRVLSKCDIRSSIYDNDA
QMKSVKENFERQTSQRFEEYQERMKEKQQKRKEQRDKNIQKIIHKDKMEKNLAEKIEKGC
LMCGCGLGSVAGSVGLFGGIAINIWKPTALDAAIEAAIAKSAAKITAVAEAARILAGKEA
VIAGLEKLGVSILDNQLLVSYFTTTPYNTASVITTALYKQHYKICVYDPSRNLSSPFGDV
NRHIGICNSVLKQTEAVSQSRKYISHIDGIRTAVQNIVTKADGSANAAAEIAEVAEKATI
KVAQEKAMEAASTELYTTIGYTILAILIIVLIMLIIYLILRYRRKKKMNKKAQYTKLLNE
>PFIT_bin08000 | Plasmodium falciparum IT | rifin | protein | length=358
VSSKKNTYIKYNTLNTKLIRAHRTLCECELYALSNYDNDPEMKEVMQQFEDRTSQRFHEY
DERMKTTRQKCKDKCDKEIQNIILKDKIDKELTEKFATLQTDIQSDSIPTCICEKSLEDK
MEKECLKCAQNLGGIVAPSTGVLGEIAALAVNAWKTTEIAAATKAAIDKGLALGKIAGDI
AGVNELIQGINTEFGVSTLGGRSLELVFDTENYTNVLLISESIQTEYYGSECASFLFLSG
TNKPICTFVNKRIVDTSVGIGVSPKNFIETTVQTIVKNAKNAAEAKAADVAAAKTPTLEA
KNIAAVEATTTPYYTPIIVSIVAIVVIILIMVIIYLILRYRRKKKMKKKLQYIKLLKE
>PFIT_bin08400 | Plasmodium falciparum IT | rifin | protein | length=334
MRIHYINMFLFSLMFNILLNVHKNHYNTTLHTSNTPKIPTTRLLCECEFYAPSNYNNDPE
MKQVMDDFHHQTQKRFHEYEERMIKNRKECKEQCEKDIQKLILKEKIQKELTQKLSALQI
DISTHDIPTCVCEKSLADKTEKFCLKCGYGLGGALTSWEIFGYTGIYGWANYAALLAHEA
GVKAGIKVVINMLSELPGLKKLSTVDFTKMINATNFNKSTELLNIVKGLSKELCKAPNSS
KQPFCSFTNVGKGQNMVSFADSASHAGITQASNVQGPKVAFIETTTADLSYNMIVSGITI
FVIVLVMVIIYLILRYRRKKKMKKKLQYIKLLKE
>PFIT_bin08550 | Plasmodium falciparum IT | rifin | protein | length=102
CEKSLADKTEKFCLNCGKTMGGVAPGWGLVSGLGYVGWTNYVTQTALQKGIEAGVKYGIQ
DLKGFPGLSGLINFSEIKNLINHTNYDIGMTYVNIIKQVKIT
>PFIT_bin08800 | Plasmodium falciparum IT | rifin | protein | length=321
MDNFNKQTQQRFHEYDERMKTIRQKCREQCDKEIQKIILKDKIEKELAETFSSLHTDIQS
DAIPTCVCEKSMADKVEKGCLRCTYGLGTLAPTVGLIGSIAVHVWKPKALAAAVAAALET
NAAEISAASAKAGEAAGAAKIIKLIKSTFQVQNIAVQSFESFFTAPSYKNVASITQAVYS
EFVEKCIPTSSGIMPFRFPDANRNIPICQSVWKQTLAVSQRGQYISPDEIIKRTVKTMMS
EAEGTANAAAEIAESTKIATIKEAEEKTIEAASTQLYGAIGYSILAILIIVLIMLIIYLI
LRYRRKKKMKKKAQYTKLLNE
>PFIT_bin09400 | Plasmodium falciparum IT | rifin (RIF) | protein | length=320
MKVHCYNILLFSFTLIILLLSPSQVNNQMNHYNRAHMKNIEPTKSYRSLCECELYTSMYD
DDPEMKEIMHDFDRQTSQRFEEYNERMITQRKKYKEQRDKDIQEIILKDKIQKSLEEKVG
KGCLWCGCGLGGVAASVGIFGAIAVNELKKAAFLAAAQKGIEAGISKAITDLGNIVQLSQ
FNLINWAAKINGSNFLEPNSLVAIVNEVYYKCIDIGDASDFLFCSATEAWRQQYSTLPLE
TISREAAKAAWAAREAAETVEKTHIALANSESTYLYNAIGYSVLAILIIVLIMVIIYLVF
RYRRKKKMNKKQQYTELLNQ
>PFIT_bin09900 | Plasmodium falciparum IT | rifin (RIF) | protein | length=245
ELTEKFATLQTDIQSDAIPTCVCEKSIADKVEKGCLKCAQNLGGIVVPSSGVLGGIAELA
ISVWEPAAITAAKTAALTEATKAATQAGMNAVRLEIKKLLDMFTGKPGYVDLLPIVNEST
FNNGPALLQRATNLINESNRIAGTSRMTSFQTTALTSPGPYYVGDFGKIGSAAFKTEFAS
KSVELEAAKLGAVDTTYTSCQTAIIAPIITIVVIVLIMIIIYLILHYRRKQKMKKKLQYI
KLLEE
>PFIT_bin10000 | Plasmodium falciparum IT | rifin | protein | length=351
MKLHYTKILLFFFPLSILVTSSSNAHNKNKPYITRYTPNTTSRVLSECDLYMPNYDKDRD
MKSVKENFDRQTSQRFEEYEERMKGKRQKRKEERDKNIQEIIEKDRMDKSLAEKVEKCCL
RCGCGLGGVAAGVGIFGGLGIYGWKSAATATAMAEGALAGEAVAEAAGAAAGKKFVIAEL
QKWGISTLDNKGLGTYITATNYTNVRNIARAISIEYQTDLCLFGGSGSGADKSKTICTWV
RANFFAAKDSPGNVSKQGVSTNALIQEAVETIVSNAKNAAGEASKEATEEVIKTSTVAVE
STYASCQTAIIASVVAILIIVLVMIILYLILRYRRKKKMNKKLHYTKLLKQ
>PFIT_bin10200 | Plasmodium falciparum IT | rifin (RIF) | protein | length=145
IYNQRNHYITRTPKATTRTLCECELYAPANYDSDPEMKRVMQQFEDRTTQRFHEYDEKMQ
SKRIQCKEQCDKEIQKIILKDKLEKELMDKFATLQTDIQNDAIPTCVCEKSLADKVEKTC
LKCGGVLGGGITPGWGLISGLGFRV
>PFIT_bin10400 | Plasmodium falciparum IT | rifin (RIF) | protein | length=122
MKLCYYKILLFWLLLNILAHNKNKAYITTNTPTPTSRVLSECDLYMPNYDKDPDMKSVKE
NFDRQTSQRFEEYEERMREKRQKCKEQCDKDIQQIILKDKIEKSLEEKVEKGCLRCGCGL
GG
>PFIT_bin10600 | Plasmodium falciparum IT | rifin (RIF) | protein | length=197
MKVHYSNILLYVINIQKNYYITSLHIPNTKNTTTRLLCECDLYTSIYDNDPEMILVMENF
NKQTEERFHEYNERMQEKRKICKEQCEKDIQKIILKDKIEKELTEKLEALETNIKTEDIP
TCVCEKSVADKVEKTCLKCGGILGVGVTPSLGLLGEIGGLVINNWTNTPFYKAFLTFAQK
[truncated: 1 more rows]

## Sheet: STEVORs
>PF3D7_0101800 | Plasmodium falciparum 3D7 | stevor | protein | length=289
MKMYNLKMLLFTFLINTLALPHYDNYQNSHYNINLIQYRAQRTTINSRLLAQTKNHNPHY
HNDPELKEIIDKMNEEAIKKYQQTHDPYKQLKDVVEKNGTKYTGGKDAEPMSTLEKELLE
TYEEMFGNESDMLKSGMSPNVDEKSSTCECTDINGVKLAKTKGRDKYLKHLKHRCIHGIG
FCSIGSTLLTLIGLALAKKAAVDALASYATSHKICVDSINIFNMIAGSAVCAADLTVPAA
TSAATIFVPCGITALVLLILAVLLIILYIWLYRRRKRSWKHECKKHLCK
>PF3D7_0115400 | Plasmodium falciparum 3D7 | stevor | protein | length=301
MNMYYLKMILFTFLINTLVLPHYENYLNNHYNVSLIQSKTKRTTIKSRLLAQTQIRNPHY
HNDPELKEIIDKMNEEAIKKYQNTHHPYKQLKEVVEKNVTKHVGGNDTEPMSTLEKELLE
TYEEMFGNERDIMLKSGMYQNDDDGSDDSSTCECTDTNNSELAKTKGKDKYLKHLKHRCT
HGIGYCSIGSTFLTLIGLALAKKAAFDTLNVTFHGVSYSKCASSISIFNMLDGPSMFAGG
TACSADLTGNAAFAAMGALYPWGIAALVLLILAIILIILYIWLYRRRKNSWKHECKKHLC
R
>PF3D7_0200400 | Plasmodium falciparum 3D7 | stevor | protein | length=304
MKMYYLKMLLFTFLINTLVARHYENFVNNHYNVSLIQNKTKRVTIKSRLLAQTQIHNPHY
HNDPELKEIIDKMNEEAIKKYQQTHDPYKQLKEVVEKNGSQNRSGHVAEPMSTLEKELLE
TYVETFGEESNIMLKSGRYQNGDDVSDDSSSCDCTDINNAKLEKTKGRDKYLKHLKGRCT
RGIYFCSAGSALLTLIALIAAKKAALSAVASYAGFKNCMSSIATFKLLDSSTLLSSFLSM
KACVVGATDMAGTIATPAMAAFYPYGIAALVLLILAVVLIILYIWLYRRRKHSWKHECKK
HLCK
>PF3D7_0201300 | Plasmodium falciparum 3D7 | stevor | protein | length=305
MKMYYLKMLLFTFLINTLVLPHYENHKNNHYNVSLIQNNTQRTTINSRLLAQTQNKNPHY
HNDPELKEIIDKLNEEAIKKYQQTHDPYEQLKDVVEKNGTKHVGGHVSEPMSTIEKELLE
TYEDVFGDKNHVMLKSGRYPNDDDKSDDSSSCECTDVNNTKLEKTKGKDKYLKHLKHRCI
GGICSCSVGSAFLTILGCAFAKSAALTAFASSESTKTCISSVAIYNLFQNSTMLSALKTV
GGTCANGAPDIAGTVSTLASAAFPPYGIAALVLLILAVALIILYIWLYRRRKNSWKHECK
KHLCR
>PF3D7_0221400 | Plasmodium falciparum 3D7 | stevor | protein | length=307
MNIYYINMLVMSILLIVLFLSYNVNNHNKKYNVGYIQNNRQMIMMKSRRLAEIQLPKCPH
YNNDPELKKIIDKLNEERIKKYIETNNSFEELHGLLVKERTKSLYENGMKKSSNMEKELL
KKYDDSIRDEHNVISKSGIYTSDYRKLYDKSCDYQNQKILRDELASCCKVHDNYLDNLKK
GCFGGVGICTLCSLLVSNIGIGYAVTAAKEVITGLYSLDIANKFTKALAGIYFFFSSSIE
NAGVSGVTIFYWDSMRMASIASSTINPYGIAALVLIVLVVVLIVLYIWLYRRRKKSWKHE
CKKHLST
>PF3D7_0222800 | Plasmodium falciparum 3D7 | stevor | protein | length=304
MNMYYVKMLLFAFLINTLVLPHYENYLNNHYNVCLIQNKTKRTTINSRLLAQTKNHNPHY
HNDPELKEIIDKMNEEAIKKYQKSHDPYEQLKEVVEKNGTIYTGGNGAEPMSTTEKDLLE
TYKEVFDDESDMLKSGMSQNVDEKSSTCECTDINGAKLTKTKGKDKYLKHLKGRCTRGIC
VCSVSSVFLTLIGLITAKNAAVAAVTSSFNEASKICASSISVLHMFTHESVTLSMPSVTA
AGGVECFSDLAGTISSAAMGVFEPCGIAALVLLILAVVLIILYIWLYRRRKNSYKHECKK
HLCK
>PF3D7_0300400 | Plasmodium falciparum 3D7 | stevor | protein | length=296
MKMYYLKMLLFTFLINTLILPHYENYLNNDYNVSFIQNNTKRTTIKSRLLAQTQIHNPHY
HNDPELKEIIDKMNEEAIKKYQQTHDPYEQLKEVVEKNGTKYSGGNDAEPISTLEKELLE
TYEEIFGNESDMLKSGMSPNVDEKSSTFECTDINGVKLAKTKGRDKYLKHLKGRCTRGIY
FCSLGSVILTYIGTTAAKGAAISTAGAGSKNCIYAISIFHMLNHKSMSSALTALGTVGCA
ADYASGATSASAIFLPCGIAALVLLILTVLLIILYIWLYRRRKRSWKHECKKHLCK
>PF3D7_0324600 | Plasmodium falciparum 3D7 | stevor | protein | length=301
MKMYNLKMLLFTFLINTLALPHYDNYQNSHYNINLIQYRAQRTTINSRLLAQTKNHNPHY
HNDPELKEIIDKMNEEAIKKYQQTHDPYKQLKDVVEKNGTKYTGGKDAEPMSTLEKELLE
TYEEMFGNESDMLKSGMSPNVDEKSSTCECTDINGVKLAKTKGRDKYLKHLKHRCIGGIC
SCSVGSFLLTMFGLHAAKVAAVAAVLSTYGKTSTCSSVLSITNMFNPATLQSVLCATNGC
TIGASDVVLPATSAAMGTFQPCGIAALVLLILAVVLIILYIWLYRRRKNSWKHECKKHLC
K
>PF3D7_0400800 | Plasmodium falciparum 3D7 | stevor | protein | length=289
MKMYYLKMLLFNYLINTLVLPHYENYLYNPYNVSLNPNNTQRTTIKSRLLAQTQIHNPHY
HNDPELKEIIDKMNEEAIKKYQKTHDPYEQLKDVVEKNGTKYTGGNDAKPMSTLEKELLE
TYEEMFGNESDMLKSGMSPNVDEKSSTCECTDLNGVKLAKTKGRDKYLKHLKHRCIGGIC
SCTVGSAILTMIGLAATKATIIKFLTVPPLSYNASTSPVTIYNMFVGITAWGPDAVGSIP
TYSIVALQPWGIAALVLLILAVALIILYIWLYKRRKNSWKHECKKHLCK
>PF3D7_0402600 | Plasmodium falciparum 3D7 | stevor | protein | length=301
MLLFAFLFNAFLLSQRVKCINKIGNISLIKNNTQSISTKSRYLAEIERPNNPHYYNDPEL
KEIIDKLNKEAIKKYQKNHDPYEQLKEVVEKNQTKVTGGNDAEPMSTLEKDLLEIYEKLF
GDKSHIMIKSNIYINQDDKSNDKNDKSCECANYKKYNQLLSSYSVDDAYLHNLKSGCVAC
VGTSALSSIITGLYGISAASTAAIEAIKTTSSATIITKLTKSLFGINFFSQTSIESAYIT
AGITSVEGELYAGLVTSTFLPYGIVAIVLILVIVALIMLYIWFYRRRKSSWKYAYKNHLS
T
>PF3D7_0425500 | Plasmodium falciparum 3D7 | stevor | protein | length=304
MLLFPFLFNTFLLSQNVNCQNNLRNKSLINNYTQRKILKSRCLAEIERPLNPHYQNDPEL
KKIIDQLNEEAMKKYQQSNDTYKQLHELLEKKETKSRSRNSEQEMSKIEKELLKIYEKMS
GDENHIMQKSDMYTNENHKSNDKNDKSCECINKNSTDKLSSTNKVHDNYLDNLKTGFVGG
LVVCALSSALVGKYGIAAAASAAKGVLQAFINALPSISSSQLTNILNGINFFYETSIKSA
FTFGGITSVEYEGAASLASSTFLPYGIAIIAIIVLTIIVIILYVWLRKRRKNSWKHECKK
HLCT
>PF3D7_0617600 | Plasmodium falciparum 3D7 | stevor | protein | length=302
MNIYYVKILIFTFLVNTLILSHNENCQNNQYNISLIKNNTQRTTIKPRLLAQTKNHNPHY
HNDPELKEMIDKLNKEAIKKYQKIHEPYEQLQELVEKKGTKPVGEHGTEPMSTIEKELLE
TYEKMFGDKKDIMLKSGMPPNDDDRSDKSITCECTDINNPDLTKAKSKDKYLKRLKEGCT
RGICTCSVGSAFLTLIGLAAAKKAAVAAFSAPYDACVSSTSLFYIFDSGTLASALKVGST
CASVATDMAGTVSSAATTAIIPFSISIYVLIVITVLLIILYIWLYRRRKNSWKHECKKHL
CK
>PF3D7_0631900 | Plasmodium falciparum 3D7 | stevor | protein | length=303
MKMYYLKMLLFNFLINVLVLPHYENYQNNHYNIRLIPNNTYRITIKSRLLAQTQIHNPHY
HNDPELKEIIDKLNEDAIKKYQQTHDPYEQLQEVVEKNGTKYKGGNDAEPMSTLEKELLQ
TYEEVFGNESDMLKSGMNTNVDEKSSTCGCTDINGVKLAKTKGRDKYLKHLKHRCTRGIC
FCSVGSALLTMFGLAVAKKAAVDAILPVYVAAIKKCVSSSSLFHIFHGGSLTTALKATEA
CASVAGPDIVIPATGAAIGAFPPYGIAALVLLILAVLLIILYIWLYRRRKNSWKHECKKH
LCK
>PF3D7_0700400 | Plasmodium falciparum 3D7 | stevor | protein | length=300
MNIYHVKMLIFMFLINILVSLYNENYLNNRYNVSLIQNKTKRTTIKSRLLAQTQIHNPHY
HNDPELKEIIDKMNEEAIKKYQQTHDPYEQLKEVVEKNGTKYTGSNDAEPRSTLERELLE
TYEEMFGEESDMLKSGIYPNVDEKSSTCECTDINNIKLGKTKGRDKYLKHLKHRCIGGIC
SCTLGSALLTWIGTIAAKAAILGSFPDAAKNCILSISIINMLTYESMTSAMTSVSASGGV
TCFSDLTTSAVTAATGIFYPCGIAALVLLILAVVLIILYIWLYRRRKRSWKHECKKHLCK
>PF3D7_0732000 | Plasmodium falciparum 3D7 | stevor | protein | length=296
MNMYYLNMLLFTFLINTLVLPHYENYLNNHYNVGLIQNNTKRATINSRLLAQTKNHNPHY
HNDPELKEIIDKMNEEAIKKYQQTHDPYKQLKDVVEKNGTKYTGGKDAEPMSTLEKELLE
TYEEMFGNESDMLKSGMSPNVDEKSSTCECTDINGVKLAKTKGRDKYLKHLKHRCIGGIC
SCTLGSALLTYIGTVAAKAAIIAKFAEVPKNCITSISILHMLTYDSMSSAIKSVGTAVCV
ADLAGEATTVSAIFVPCGIAALVLLILAVVLIILYIWLYRRRKNSWKHECKKHLCK
>PF3D7_0832000 | Plasmodium falciparum 3D7 | stevor | protein | length=303
MLLFAFLFNKFLLSQNINCQNTLPNKTLINNYTQRKTLKSRCLAELENSYNTHCHNDPEL
KKIIDQLNQGELNTYQQSNDTCNQLHELLEKNETKTKSRNSEQVLSKIEKKFLKTYEKFL
TDKNRIMIISDIYTNEYYKSNDKNNKSCECANNKKSSNKLSLSNKVNDNYLDNLKTRCVG
SVGACALSSAATEFAGNVAAASAVKSFIQGAISKTFISKVYEALAGINLLSESNIVSATS
SISAFSAPESFFAASFANSAFFSYGISAVFLILISVIFVLLYIWMRKRRKRSWKHEYKKH
LCT
>PF3D7_0832400 | Plasmodium falciparum 3D7 | stevor | protein | length=304
MKTYYLKMLLFTFFINTLVLAHYENYLNNHYNISLIPNNTKRTIIKSRLLAQTQNHNPHY
HNDPELKEIIDKMNEEAIKKYQQTHDPYEQLQELVEKKGTNPLGGHGVKPMSTIDKELLE
TYEEMFCDKSHIKSGMYPNDDEGSDTSSRCECSDTNNTDLAKTKGKDKYLKHLKVRCSRG
IYSCSVLSAFLTTLGLIFAKKAALAHFTVHGTQYSTCTSYVTIFNMLNGESMISAIKVGT
GVCATGLSDLATPAATSASAMFGPFGIAALVLLILAVVLIILYIWLYRRRKKSWKHECKK
HLCR
>PF3D7_0832900 | Plasmodium falciparum 3D7 | stevor | protein | length=304
MYYLKMLLFTFLINTLVLPHYENCQNNHYNINLIRNNTQRTIIKSRLLAQAKNRNPHYHN
DPELKEIIDKMNEEAIKKYQKTHDPYKQLKEVVEKNGAKYTGGNDAEPMSTIEKELLETY
EEIFGNESDIMLKSGMNQNDDDKSSTCECTDTNITKLGKTKGRDKYLKHLKHRCIGGICS
CTVGSALLTMIGLAVAKAAAVGPFNYVASNGLTYSTCASHITIYNMFNSITLGEAVKAGG
GICVSGAGDLVGTAAASASAIFEPCGIAALVLLILAVVLIILYIWLYRRRKNSWKHECKK
HLSK
>PF3D7_0900900 | Plasmodium falciparum 3D7 | stevor | protein | length=300
MKMYNLKMLLFTFLINTLALPHYDNYQNSHYNINLIQYRAQRTTINSRLLAQTKNHNPHY
HNDPELKEIIDKMNEEAIKKYQQTHDPYKQLKEVVEKNGTKYTGGNDAEPMSTLEKELLE
TYEEVFGNDNHMLKSGMHPNDDDISDTSSSCECTDIDNAKLAKTKGRDKYLKHLKGRCTR
GIYFCSVGSALLTTIGVCATKAALIAKFAEVPKNCIYTISILDMLTYESMSSALKALSIQ
ACASDLAGTAASAAMGIFYPCGIAALVLLILAVVLIILYIWLYRRRKNSWKHECKKHLCK
>PF3D7_0901600 | Plasmodium falciparum 3D7 | stevor | protein | length=303
MNTYYLKILLFSFLINILVLPQYENCEKGHYNGSLVLNNTQRTTINSRLLAQTQNHNPHY
HNDPELKEIIDKLNNEAIKKYQQTHDPYEQLREVVEKNGTKIRGEHAAEPMSTLEKDLLD
TYEEIFHEESHMLKSGRYPNDDDKTNEKSSSCECTDINNTKLTKTKGKDKYLKHLKHRCS
RGICTCSVGSLFLTLIGLAAAKKAALAYFSGTTKTCVSSIPIFNMFNCSSVATSLQAGGA
TCATGISDIAGTVSTAATTTIFPFSIAIYVLIAITVILIILYIWLYRRRKNSWKHECKKH
LCK
>PF3D7_1040200 | Plasmodium falciparum 3D7 | stevor | protein | length=305
MKMYYLKMILFNFLINTLLLPHYENSQNKHYNISLIQNNTQGTTIKSRLLAQTQNHNPHY
HNDPELKEIIDKLNDEAIKKYQKTHDPYKQLKEVVEKNGTKIRGGNSAEPMSTIEKDLLE
KYEDVFGDKNHAMLKSGRYPNDDDESDDSSSCGCTDINNAELEKTKGRDKYLKHLKGRCT
RGIYSCSVISAFLTMLGLTAAKTAAKGALAEYAAYETCLSSIPIFSLPGNSTVFSALQAG
TEICATHASDLAGIISTPAMAAFEPYGIAALVLLILVVVIIILYIWLYRRRKNSLKHQCK
KHLCK
>PF3D7_1149900 | Plasmodium falciparum 3D7 | stevor | protein | length=308
MNMYYLKMLLFNILINTLVLPHYENYLNNHYNVGLIQNKTKRATIKSRLLAQTQIHNPHY
HNDPELKEIIDKMNEEAIKKYQKTHNPYKQLKEVVEKNGKKYTSGNDTEPMSTLEKELLE
TYEEVFGDEKDITLKSGINSNDDNRSDNSSTCECTDINNAKLAKTKGRDKYLKHLKWRCT
RAICFCSVGSLFLTFIGLAAARATDVAALNITFNGINYSIYATYVTILNMFNEASMIAAI
QAGVGATVDGLADMLTPAAASASAIFGGFGIAALVLLILAVALIILYIWLYKRRKRSWKH
ECKKHLCK
>PF3D7_1254100 | Plasmodium falciparum 3D7 | stevor | protein | length=295
MNMYYLNMLLFTFLINTLVLPHYENYLNNHYNVSLIQNKTKRATINSRLLAQTKNHNPHY
HNDPELKEIIDKLNEEAIKKYQQTHDPYEQLKDVVEKNGTKYTGGNDAEPRSTLEKELLE
TYEEMFGDECHMLKSGKYQNVDEKSSTCECTDINGGKLSKTKGRDKYLKKLKHRCIGGIC
SCSVGSFLLTMFGLHAAKAAALAEFTKYGTTYSACKSSITIYSMLSSDSMIAGSTACFTD
LTVPAATSAGAIFDPCGITALVLLILAVILIILYIWLYRRRKNSWKHECKKHLCK
>PF3D7_1254300 | Plasmodium falciparum 3D7 | stevor | protein | length=302
MKMYYLKMLLFNFLINILVLPYYENYLNNFYNISVIPKNTQKTTIKSRRLAQTQIHNPHY
HNDPELKEIIDKMNEEAIKKYQKSHDPYEQLKEVVEKNGTKYTGGNDAKPMSAIEKELLK
TYEERFGNESDMLKLGMSPNADEKSSTCECTDINNIKLGKTKGRDKYLKHLKGRCTRGIY
ISSLATVILTTIALYAAKTAALNYIVGIKGSYSACASFVTIFNMLSRESIIAVLETSAGF
CASGAGDLGGTVAANALVAIYPCGIAALVLLILTVVLIILYIWLYRRRKNSWKHECKKHL
CK
>PF3D7_1254600 | Plasmodium falciparum 3D7 | stevor | protein | length=302
MNIYHVKMLIFNFLINILVSPHNENYLNKHYNVSLIQNNTKRTTIKSRLLAQTQIHNPHY
HNDPELKEIIDKMNEEAIKKYQQTHDPYKQLKEVVEKNGTKYTGGNDAEPMSTLEKELLE
TYEEMFGNDSDMLKSGMSPNFDEKSSTCEYIDIHGVKLAKTKGRDKYLKHLKGRCTRGIY
ISSLATVILTTIALYAAKTAALNYIVGIKGSYSACASFVTIFNMLSRESIIAVLETSAGF
CASGAGDLGGTVAANALVAIYPCGIAALVLLILTVVLIILYIWLYRRRKNSWKHECKKHL
CK
>PF3D7_1300900 | Plasmodium falciparum 3D7 | stevor | protein | length=308
MKMHYLKMLLFTFLINILGSPHNENYLNNHYNISIVQNNTKRTTINSRLLAQTKNHNPHY
HNDPELKEIIDKMNEEAIKKYQKMHDPYKQLKEVVEKNGTKYTGGNDAEPMSTLEKELLE
TYEETFGDKKHIMLKSGINTNQYDKSIDESSTCGCTDNNKAKLETTKGKDKYLKHLKEGC
TRSICFCSVSTVFLTLIALAFAKKAAVASLVYYGEAFQNCVSSSSLFYIFDSVSLTTAIQ
TASKCASLAGATDAGGTAAGAAMGIFYPCGIAALVLLILAVVLIILYIWLYRRRKNSWKH
ECKKHLCK
>PF3D7_1372800 | Plasmodium falciparum 3D7 | stevor | protein | length=300
MYYLKMLLFTFLINTLVLQHYENYLNNHYNVSLIQNNTKRTTIHSRLLAQTKNHNPHYHN
DPELKEIIDKMNEEAIKKYQQTHDPYKQLKDVVEKNGTKYTGGNDVEPMSTLEKELLETY
EETFGNKSDMLKLGKYKNDDDKSDDSSSCGCTNINNMKLAKTKGRDKYLKHLKGRCTRGI
YISSLTTVILTTIALHTAKAAALAKFVESAKTCASYMTIFNMLNAGNLNTAIQAGGGICT
SAYSDIVLPAANAALSAIYPCGIAALVLLILTVVLIILYIWLYRRRKRSWKHECKKHLCK
>PF3D7_1400700 | Plasmodium falciparum 3D7 | stevor | protein | length=293
MNIYHVKMLIFMFLINALVLPHYENCQNDHYNKSLLQKNTQRTTIKSRLLAQTQNHNPHY
HNDPELKEMIDKMNEEAIKKYQKTHDPYKQLKEVVEKNVTKHVSGHVAEPMSTTEKDLLE
TYEEMFGHKNDIMLKSGMYPNDDNGSDKSSTCEYTDTNNTKLEKTKGKDKYLKHLKHRCI
GGICSCSVGSFLLTMSGLYFAKAAVLKYIASVGPPYNACASTINIYNMIAGGSACVSDIT
GTAASAATAIFEPCGIAALVLLILAVVLIILYIWLYRRRKNSWKHECKKHLCK
>PF3D7_1479500 | Plasmodium falciparum 3D7 | stevor | protein | length=299
MKMYYLKMLLFTFLINTLILPHYENYLNNDYNVSFIQNKTKRATIKSRLLAQTQIHNPHY
HNDPELKEIIDKMNEEAIKKYQETHDPYKQLKEVVEKNGTKYTGGNDAEPMSTLEKELLE
TYEEIFGNESDMLKSGMSPNVDEKSSTCECTDINNIKLGKTKGRDKYLKHLKHRCIGGIC
SCTLGSALLAYIGTVAAKVAVIGSFGDTVKNCISSISILHMLTYDSMNLAMQSVNAAGSV
TCVSDLAGATGTAYAIFVPCGITALVLLILAVVLIIIYIWLYRRRKRSWKHECKKHLCK
>PF3D7_1479900 | Plasmodium falciparum 3D7 | stevor | protein | length=304
MNMYYLNMLLFTFLINTLLLPHYENYLNNHYNISLIQNKTKRATIKSRLLAQTQIHNPHY
HNDPELKEIIDKMNEEAIKKYQETHDPYKQLKEVVEKNGTKYTGGNDAEPMSTLEKELLE
TYEEIFGGQKDIMLKSGMNTNDDNISNKLSTCECTDTNNMKLESRKGKDKYLKNLKHRCI
GGICSCSVGSAFLTILGFAFAKAAAMKAVADYTAFKTCVSSISTFNLLDSSTLLSSFQAI
STCVEGATDMAGTIATPAMAAFYPWGIAALVLLILVVVLIILYIWLYRRRKNSWKHECKK
HLCK
>PFIT_0100300 | Plasmodium falciparum IT | stevor | protein | length=296
MYYLKMLLFTFLINTLVLPHYENCQNNHYNINLIRNNTQRTIIKSRLLAQAKNRNPHYHN
DPELKEIIDKMNEEAIKKYQQTHDPYKQLKEVVEKNGAKYTGGNDAEPMSTLEKELLETY
VETFGEESNMLKSGMHPNDDGGSDKSSTCECTDINNTDLTKTKGKDKYLVNLKERCKGGI
GFCTVGSILLILMGFIAAGLATATYLQCCKALSSSITILHLFFGGSLELALKEVCTIGLA
DIVGTVPTYAMTAFQPYGIAALVLLILAVVLIILYIWLYRRRKNSCKHECKKHLCK
>PFIT_0200600 | Plasmodium falciparum IT | stevor | protein | length=304
MNIYYVKLLLFTFLINTLVLPHNENCENRHYNRSLITKNTQRITIKSRLLAQTQIRNPHY
HNDPELKEIIDKLNDEAIKKYQEAHDPYKQLQEVVEKNGTKLTGRNGAEPMSTLEKELFE
TYEELFGEENHIMLKSGMYSNDDEKSLSCECTDINNTDLTKRKGKDKYLKHLKHRCIGGI
CSCSVGSAILTMIGLFFAKVGVDAALSIPSYVSYKTCVLSVPIFNLLYESTMISALQAAS
TCTSAAFKDLVTPVTFAAMGSFYPYGIAALVLLILAVVLIILYIWLYRRRKNSWKHECKK
HLCR
>PFIT_0220800 | Plasmodium falciparum IT | stevor | protein | length=307
MNIYYINMLVMSILLIVLFLSYNVNNHNKKYNVGYIQNNRQMIMMKSRRLAEIQLPKCPH
YNNDPELKKIIDKLNEERIKKYIETNNSFEELHGLLVKERTKSLYENGMKKSSNMEKELL
KKYDDSIRDEHNVISKSGIYTSDYRKLYDKSCDYQNQKILRDELASCCKVHDNYLDNLKK
GCFGGVGICTLCSLLVSNIGIGYAVTAAKEVITGLYSLDIANKFAKALAGIYFFFSSSIE
NAGVSGVTIFYWDSMRMASIASSTINPYGIAALVLIVLVVVLIVLYIWLYRRRKKSWKHE
CKKHLST
>PFIT_0300100 | Plasmodium falciparum IT | stevor | protein | length=301
MNMYYLKMLLFNILINTLVLPHYENYQNNHYNIRHIQINKQRTTIKSRLLAQTQIHNPHY
HNDPELKEIIDKINEEAIKKYQQTHDPYKQLKDVVEKNGTKPVGGNDAEPMSAIEKKLLA
TYEEKFGEKSHIMLKSGMNPNDDDRSDGSSSCECSDINNAELAKTKGRDRYLKHLKHRCI
HGIGFCSIGSTLLTLIGLALAKKAAFDVLNVTVGTLSFKECASSITIYSMLNSESMIAGS
AVCAADLTVPAATSAATIFLPCGITALVLLILAVVLIILYIWLYRRRKNSWKHECKKHLC
K
>PFIT_0401300 | Plasmodium falciparum IT | stevor | protein | length=301
MLLFAFLFNAFLLSQRVKCINKIGNISLIKNNTQSISTKSRYLAEIERPNNPHYYNDPEL
KEIIDKLNKEAIKKYQKNHDPYEQLKEVVEKNQTKVTGGNDAEPMSTLEKDLLEIYEKLF
GDKSHIMIKSNIYINQDDKSNDKNDKSCECANYKKYNQLLSSYSVDDAYLHNLKSGCVAC
VGTSALSSIITGLYGISAASTAAIEAIMTTSSATIITKLTKSLFGINFFSQTSIESAYIT
AGITSVEGELYAGLVTSTFLPYGIVAIVLILVIVALIMLYIWFYRRRKSSWKYAYKNHLS
T
>PFIT_0500700 | Plasmodium falciparum IT | stevor | protein | length=306
MNIYYNNMLVMSFLLNVLLLSDNVNNQNKKYNVGYVKNSTRMIIMKSRRLSEIQLPRCPH
YHNDPELKKIIDKLNEERIKKYIETNNSFEEIHELLGERTKSFYVNGMKKSSKMENELLK
KHDDSIRDKHNVMLKLEFYTSEDIKLNDKSCEYQNIKISGDELASSHKIHDNYLDNLRKG
CFGGVGICTLCSILVSNIGIGYAVTAAKGIITNSYSLVIADKFAKVLAGVYFFFISSIEN
AAVPIFSLFHWDAMRIASTATTAFLPYGIAALVLIILVVALIVLYIWLYKRRKKSWKHEC
KKHLCT
>PFIT_0700100 | Plasmodium falciparum IT | stevor | protein | length=308
MKMYYLKMLLFSFLINTLLLPHSENYLNNHYNLSFIKNDTKRTTVKSRLLAQTPNHNPHY
HNDPELKEIIDKLNDEAIRKYQQTHDPYKQLQELVEKNGTKLTGGSGAEPMSTTEKELLE
TYEKVFGEENNIMLKSGMYPNGDSISDKSSSCECTDINNIKLGKTKGKDKYLKHLKHRCT
RGICFCSVGSIFLTLIGLALAKDAAVTAVSTFPGTAKACMSSVSLFNIFDMGSLATAIKG
STTCSSVAFGASDLTLPAATSASAIFHPCGITALVLLILAVVLIILYIWLYRRRKRSWKH
ECKKHLCK
>PFIT_0700300 | Plasmodium falciparum IT | stevor | protein | length=303
MNTYYVKLLLFTFLINTLVLQHYENYLNNHYNIRHIQNNTQRTTIKSRLLAQTKNHNPHY
HNDPELKEIIDKMNEEAIKKYQKTHDPYKQLKEVVEKNGTKYTGGNDAEPMSTIEKELLE
TYEEIFGNERNMLKSGMSPNVDDKSSTCECTDINNRDLTKTKGKDKYLKHLKGRCTRGIG
VCSVGSVFLTFIGLITAKNAAVAAIASIGNAYKVCVSSISALNIFTHESVTLSMPSVTAA
GGVTCYSDLAGTISSAAMGVFEPCGIAALVLLILAVVLIILYIWLYRRRKNSYKHECKKH
LSK
>PFIT_0700500 | Plasmodium falciparum IT | stevor | protein | length=287
MNTYYVKMLIFIFLISTLVSPHNSRLLAQTKNHNPHYHNDPELKEIIDKMNGEAIKKYQQ
THDPYEQLKELVEKNGTKLTSGHGAEPMSTLKNDLLETYEETFGHKNDITLKSGMNLNDD
DKSVGSSSCECTDINNRDLTKKKGKDKYLKHLKHRCTRGIGVCSVGSVFLTFIGLITAKN
AAFAAVAASASFGKLYKACASSISVLHMFTHESVTLSMPSVTAAGGVECFSDLAGTISTA
AMGVFEPCGIAALVLLILTVVLIILYIWLYRRRKNSYKHECKKHLCK
>PFIT_0731100 | Plasmodium falciparum IT | stevor | protein | length=309
MKMHYLKMLLFTFLINTLVLPHYENYLNNHYNVSLIQNKTKRATIKSRLLAQTQNHKPHY
HNDPELKEIIDKMNEEAIKKYQQTHDPYKQLKEVVEKNGTKYTGGNDAEPMSTLEKELLE
TYEETFGDKKHIMLKSGINTNQYDKSIDESSTCGCTDNNKAKLETTKGKDKYLKHLKEGC
TRSICFCSVSTVFLTLIALAFAKKAAIAAVLTGYGEAFKTYVSSSSLFYIFDSVSLTTAI
QTASKCASLAGATDAGGTAAGAATTTILSFNIAIYVLIAITVLLIILYIWLYIRRKNSWK
HECKKHLCK
>PFIT_0733800 | Plasmodium falciparum IT | stevor | protein | length=296
MKLYYLKMLLFTFLINTLVLLHNENYLNNHYNVSLIQNNTKRTTINSRLLAQTQIHNPHY
HNDPELKEIIDKMNEEAIKKYQKTHDPYKQLKEVVEKNGTKYTGGNDVEPMSTIEKELLE
TYEEVFGDESDMLKSGMYPNVDAKSSTYECTDINNIKLGKAKGRDKYLKHLKHRCIGGIC
SCSVLSALLTYIGTVAAKAVIIAKLGEASKNCISAIYIINMLTHDSMTLAIKSLSTAGCA
LDYAGAATTANAIFLPCGITALVLLILAVVFTILYIWLYKRRKNSWKHECKKHLCK
>PFIT_0734100 | Plasmodium falciparum IT | stevor | protein | length=302
MKLYYLKMLLFTFLINTLVLLHNENCQNKHYNVSLIQNNTQETIIKSRLLAQTQNHNPHY
HNDPELKEMIDKLNEEAIKKYQQTHDPYKQLKEVVEKNGTKYTDGNGAEPMSTLEKDLLE
TYEEVFGKENHIMLKSGMYPNVDAKSSTCECTDINNTKLEKTKGKDKYLKHLKHRCIGGI
CSCSVGSFLLTTFGLYAAKVTAANIVLSYCEKTISSTVLTINNMMNVAALKPVLQTTVGC
TSVAVGDAAGTAVGSATAVLTGCGITALVLLILAVVFTILYIWLYKRRKNSWKHECKKHL
CK
>PFIT_0800600 | Plasmodium falciparum IT | stevor | protein | length=294
MNIYYLKMLLLTFLISTLILPHNIYNQNNKRGTTKISRLLAQTQNRNPHYHNDAELKEII
DKLNKEAIKKYQETHDPYEQLQELVEQNRTINTDKHGTEPMSTIEKELLETHQEMFGEEN
HIILKSGMYKNDDDRTDKSSTCESTDTNNTELAKTKGKDKYLKHLKKRCTRGICSCSVLS
AFLTMLGLAFAKKAALVPFASYGKTSTCSSVLTLTNMLNSVTLESTLKATTGCAVGASDV
ALPAATSANAIFGPCGIAALVLLILAVVLVILYIWLYKRRKNSWKHECKKHLCK
>PFIT_0835000 | Plasmodium falciparum IT | stevor | protein | length=312
MLLFAFLFNKFLLSQNINCQNTLPNKTLINNYTQRKTLKSRCLAELENSYNTHCHNDPEL
KKIIDQLNQGELNTYQQSNDTCNQLHELLEKNETKTKSRNSEQVLSKIEKKFLKTYEKFL
TDKNRIMIISDIYTNEYYKSNDKNYKNDKNDKNNKSCECANNKKSSKKLSLSNKVNDNYL
DNLKTRCVGSVGACALSSAATEFAGNVAAASAVKSFIQNTIFDAVFTKLTEALAGVSLLS
ETTIGKATFSIGTFSAQESFFAASFANSAFFSYGISALFLILISVIFVLLYIWLRKRRKR
SWTHEYKKHLCT
>PFIT_0835400 | Plasmodium falciparum IT | stevor | protein | length=306
MNILYVKMLIFNFFINTLVSPHNEKSINNHYNISPIPNNTQRTTINSRLLAQTQNHNPHY
HNDPELKEIIDKLNQEAIKKYQNTHDPHEQLKEVVEKNGTKLTGGNVVEHMSTTEKELFE
TYEDVFGKENHIILKSGMYPNDDDKSDKSSTCECNDTNNTYLTKRKGKDRYLKHLKHRCT
RGICFCSVGSVFVTFIGLLVAKAAALSKFTSLPTTFSKCTSYVTLYNMLDCQAMVTAISE
GGGVCASGLADFATPAATSASAIFTGCGIAALVLLILAVVLIILYIWLYRRRKNSWKHEC
KKHLCR
>PFIT_0900900 | Plasmodium falciparum IT | stevor | protein | length=297
MKMYNLKMLLFTFLINTLALPHYDNYQNSHYNINLIQYRAQRTTINSRLLAQTKNHNPHY
HNDPELKEIIDKMNEEAIKKYQQTHDPYKQLKDVVEKNGTKYTGGKDAEPMSTLEKELLE
TYEEMFGNESDMLKSGMSPNVDEKSSTCECTDINGVKLAKTKGRDKYLKHLKHRCIGGIC
SCSVGSALLALLGTAAAKGAVIALFGDMAKNCMNTISIFHMLSHDSMTLAVNSLGTVGCS
ADLAGTAAGFATGIFYPCGIAALVLLILAVVLIILYIWLYRRRKNSWKHECKKHLCK
>PFIT_0901600 | Plasmodium falciparum IT | stevor | protein | length=274
MISNNFKLIIFSIILGILTLIYNNVCERLYKNMKYKNIVLVSTNFRSLAELLYEPTKNHI
HEINELKEYGNTNETKFKKNKYPNDDAKRKQNVPQVTEKEYAGTPKSMKYKNETCDKGKG
AQSISSSRSPICLEMQRKLYNNFYVKPEMGFQNFLNKSNDKFCEYTNKKKMYNQLYIRNK
VHNIYLNNLKKVCGGGSGVCTLSSVATGIIAPVPGSTASASGKALFVSTTVPYYCGIAAL
VLIIIAVALIILYIWLYRRRKNSCKHEWNKRLRR
>PFIT_0901800 | Plasmodium falciparum IT | stevor | protein | length=301
MNTYYVKILIFTFLINTLLLPQYENYQNNHYNIRLIPNNTQRTTIKSRLLTEIQKPSNPH
YHNDPELKEIIDKLNEEAIKKYQKTHEPYEQLQDLVGKKGTKSTGRHDTEPMSEIEKELL
ETYEEIFGEKKHIMLKSSMYPNDDDESSTCECTDNNNTKLAKTKGKDKYLKNLKHRCIGG
ICSCSVGSAFLTMLGLALAKTAAATYFTHGYQVCVSHMTIFNMFSTNALGAAIKTGTGIC
AGGAADVIGSASTMAINTFNPYGIAALVLIILVVALIILYIWLYRRRKNSWKHECKKHLC
K
>PFIT_1000100 | Plasmodium falciparum IT | stevor | protein | length=290
MLLFAFLFNALLLSQNVNCRNNNYNIRFTQKITQQTSTKSRHLAEIERPKNPHYHNDPEL
KEIIDKLNEEAIKKYQKTHNPYEQLQDLVEKKGTKTRGGYGAEPMSTIEKELLKTYEEMF
GDESHIMLKSSMYTNDGNKSCECAYKKKTSSSNKVHENYLNNLKEGCIAGVGTCAFSSAL
LGKFGIAAGATAAYKAAIGLLPVVSQYITSNTIGVNFFFISSLETAIKTATHSTLSSFIE
SFGVIEGAVSAGTTTFFPYAIAVVALIAVTIIVIILYVWLRKRRRKLMES
>PFIT_1100300 | Plasmodium falciparum IT | stevor | protein | length=307
MKMYYLKMLLFNFLINVLVLPHYENYQNNHYNIRLIPNNTYRITIKSRLLAQTQIHNPHY
HNDPELKEIIDKLNEDAIKKYQQTHDPYEQLQEVVEKNGTKYKGGNDAEPMSTLEKELLQ
TYEEVFGDKNNIILKSGIYPNDNDKSNEKSSTCGCTDINNANLTKTKGRDKYLKHVKEGC
TRGICFCSVGSVFLTLIALAFAKKAAVDAILPVYGAAIKKCVSSTSLFYIFDSGALSAAL
KAGGVCVTGAGDAAGSAAAAATTTILSFNIAIYVLIAITVLLIVLYIWLYIRRKNSWKHE
CKKHLCK
>PFIT_1150000 | Plasmodium falciparum IT | stevor | protein | length=322
MISNNFKLIIFSIILGTLTLIYNNGYDGLYKNINYKNVVLVPTNFRSLAELLHELRTNHI
HENNELREYQKTNKSNYLKSKYPNYDAKPKRNITKVIEKENVGKQKLKKYRKGIYDNEKE
TKSNISSRSIKHLEMERKLYNSFYVKPEIYFEKFSDKSNDKSCECAYKKKLYDKLCSLNK
AQENYLDNLKSGCAGGVGVCVFSSTFTKIAGATAAAKSLFTGMTSSEGVSKFIEAFICAN
LFSKPATQAAISFVTETVKNITLPSSFTAETAAGTVSAVFLPYGIAIYVIISTIVLLIIL
YIWLRKRRKNSWKHEYKKHLCT
>PFIT_1300300 | Plasmodium falciparum IT | stevor | protein | length=267
TQETIIKSRLLAQTQNHNPHYHNDPELKEMIDKLNEEAIQKYQQTHDPYKQLKEVVEKNG
TKYTDGNGAEPMSTLEKDLLETYEEVFGKENHIMLKSGMYPNDDEKSSTCECTDINNTKL
EKTKGKDKYLKHLKHRCIGGICSCSVGSAFLTILGLAFAKKAALAAFGVDMTKCASFLNI
TNMFNSTLLSSAIKAGAAALNEGAICVAGAADAAGSAVGYSTAAIFSFSIAIYVLIAIIV
LLLILYIWLYIRRKNSWKHECKKHLCK
>PFIT_1401700 | Plasmodium falciparum IT | stevor | protein | length=298
MNTYYVKLLLFTFLINILVLPHNENYINNHYNIILIQNNTQRTTIKSRLLAQTQNHNPHY
HNDPELKEMIDKLNEEAIKKYQQTHEPYEQLKELVEKNQTKLTGGNDAEPMSTTEKELLE
IYEEMFGHKNDIMLKSGMYPNGDETSSTCECTDINNTDLTKRKGRDKYLKNLKHRCIGGI
CSCSVGSAILTMLGLAFAKKAAGALFVSGMENCASKLTIFNMFNCTTLDAALKGTSCAGV
LSDIITPATGAATTTIFPYSIAIYVLIAIIVLLIILYIWLYRRRKNSWKHECKKHLCK
>PFIT_bin00600 | Plasmodium falciparum IT | stevor | protein | length=296
MNIFYLKMLLFTLLINALILPHCENYLNNHYNVSLIQNHTKRTTIKSRLLAQTQIHNPHY
HNDPELKGIIDKMNEEAIKKYQQTHDPYKQLKEVVEKSGTKYTGGNDTEPMSTLEKELLE
TYEEVFGNESDMLKSGMSPNVDEKSSACECTDINNIKLGKTKGRDKYLKHLKHRCIGGIC
SCTVGSALLTSIGTAAAKGAAIASAGGGYEKCIYAMSIFHMLSHESMSSALKSLTIASCS
TDLAGASSTVSAIFDPCGITALVLLILAVVLIILYIWLYRRRKRSWKHECKKHLCK
>PFIT_bin01300 | Plasmodium falciparum IT | stevor | protein | length=306
MNIYYLKMLLFNFLINTLVLTHNENYLNNHYNISLIQNNTKRTTIKSRLLAQTQNHNPHY
HNDPELKEIIDKLNEEAIKKYQETHEPYEQLQELVEKKGTKTVGRNDTEPMSTIEKELLE
TYEQIFGHETDMLKSDMSQNDDGKSDKSSSCECTDNNNNTELAKTKGKDKYLKHLKHRCT
RGIYACSVGSFLLTMLGLAFAKAAAIAKFASIATTHSKCISYVTILNMLHCESMVAAIKT
GSGVCVSGLTDFATPAAGAATAIFEPCGIAALVLLILAVVLIILYIWLYRRRKNSWKHEC
KKHLCK
>PFIT_bin01600 | Plasmodium falciparum IT | stevor | protein | length=309
MNIFYLKMLLFNFLINALILPHYENYLNNHYNVSLIQNHIKRTTIKSRLLAQTQIHNPHY
HNDPELKEIIDKMNEEAIKKYQETHDPYKQLKEVVEKNGTKIRGGHAAEPMSTIEKELLK
TYEERFGNKNHVMLKSGRYPNDDDESVNSSSCECTDINNAKLAKTKGRDKYLKHLKGRCN
LGIYISSIATVILTYLGLKAAKAAAVGAFNIVTATGVSYSTCASHITIYNMFNSITLGEA
VKAGGGICVSGAGDLVGTAAGYATTAIFPFSIAIYVLIAITVILIILYIWLYIRRKNSWK
HECKKHLCK
>PFIT_bin03300 | Plasmodium falciparum IT | stevor | protein | length=286
MLLFTFLINILVLSHYENYQNNHYNISHIQNNTQGITIKSRLLAQTQNHNPHYHNDPELK
KIIDQLNEEAIRKYQQSHDPYEQLQDLVEKNGTKIRSGHDAEPMSMIENELLETYEEMFS
DKNHVMLKSGRYPNDEDKSDDLSSCECTDINNAKLVKTKGRDKYLKHLKGRCTRGIYFCS
LGSVILTYIGLVFAKAAAINYLTGLNPPYNAYVSSVNIINMFVGSASWAPDLVGTVPAYA
IGALQPWGIAALVLLILAVSLIILYIWLYRRRKNSWKHECKKHLCK
>PFIT_bin03800 | Plasmodium falciparum IT | stevor | protein | length=300
MKMYFLKMLLFTFLINTLVLPNYENYLNSHYNINLIQYRAQRTTIKSRLLAQTKNHNPHY
YNDPELKEIIDKMNEEAIKKYQQTHDPYEQLKELVEKNGTKTVGGHGTEPMSTTEKNLFE
TYEEVFGEEKYIMLKSGMYTNDDDELDDSPLCECTDINNSKLAKGKGRDKYLKHLKHRCI
GGICSCSIGSLLLTWIGAAAAKAAVIGSFGDTVKNCINSISIFHMLTHESMSSALKSLTI
ASCSADLAGEATTVSAIFVPCGITALVLLILAVVFTILYIWLYRRRKRSWKHECKKHLCK
>PFIT_bin05300 | Plasmodium falciparum IT | stevor | protein | length=307
MNIYYVKLLLFTFLINTLILPHNENCENRHYNRSLITKNTQRTTIKSRLLAQTQNRNPHY
HNDPELKEIIDKLNDEAIKKYQQTHEPYEQLRELVEKNGTKLTGGNGAEHMSTTEKDLLE
TYEEIFGEENHIMLKSGMYPNGDDKSHKSLTCECNDISNTDLTKRKGKDKYLKHLKHRCI
GGICSCSVGSAILTMIGFFFAKVGVNSILSLSSYASYKSCVLSVPIYNLLHQSTMISTFQ
CVSKCTAAAFLDVVNPVTGAAMGAFYPWGMAALVLFILAVVLIILYIWLYRRRKNSWKHE
CKKHLCK
>PFIT_bin05800 | Plasmodium falciparum IT | stevor | protein | length=299
MNIFYLKMLLFTFLINALILPHYENNINNLYNISLIQNKTKRATIKSRLLAQTQIHNPHY
HNDPELKEIIDKMNEEAIKKYQQTHDPYKQLKEVVEKNGAKHVGGHAAESMSTIEKELLE
TYEERFGKESDMLKSGMSPNVDEKSSTCECTDINNIKLGKTKGRDKYLKHLKHRCIGGIC
SCTLGSALLTYIGTVAAKAAIIAKYGETIRNCVSSVAIFNLFDNSAMLSALKASGGMCAS
GAGDIAGSAVGYATAIFEPCGIAALVLLILVVVLIILYIWLYRRRKKSWKHECKKHLCK
>PFIT_bin06600 | Plasmodium falciparum IT | stevor | protein | length=67
MLKSGMYPNDDEKSSTCECTDINNTKLEKTKGKDKYLKHLKHRCIGGICSCSVGSAILTM
IGFFFAK

## Sheet: SURFINs
>PF3D7_0113100 | Plasmodium falciparum 3D7 | surface-associated interspersed protein 1.1 (SURFIN 1.1) (SURF1.1) | protein | length=1555
MEQIGIANNIFTEIGKNIVKRSGPFEIWRKKFIEEVSKKISNSLNIENIKECKKNCRKIN
YWMDDKEEEFVSKKFFVYEYITSNVWKNEFEKAIINTLKNKTKTCLRSRKKYPKEIRNIM
GELEDYIDAINDYKKQFKNLYCWSERYIDYKKWLNEMKEYFIKHKEWKLLNNNKYRMYII
KYLKRSLGDMFPSKIECIKEIPDINEEVVKLSSEHNTHMDLRSSYVGEFTDEKPPKYYIP
QDNESSEYPVEIVSKPLEWLLFHDLTKPDVTALPEELPLTSYKVTPTSINVLHKEGPTLK
SIFPTKDFPYIIAWILGAIIAGTLFVYGTTRKKKKGITLKTSEFVKEKIKSVNDRKEKKI
PVSIKNEHVKKNYFWKWITIIEIHLLIIEDIRKEEWKMTKEEFLFICINEFVNEKDKKCL
YNEEDDFDSTKVMIKGQSFLWNRWMERQTYMLDKYKEEEPFEYLKNDWKREEDGYMKKIY
KELLISLRGDTYYMSQKQKIIWRRWVAKHPYRIREKRIDEWFDKLFEEINKNGIISDDVI
DILLNDYKENVENDEYIYDMIEKRKKLKLILWIKIYMYVWEEVEKDKWKSEKEMFIDTYI
NKLKDKKEYDEVEYDEKKNKELIKLLNDMKKMEILNTDDEKRKEWKEQDWFKQMRKEWIR
EESRYLNEINEEILGNYNMELQKYMFEKHYEDIKLKWIDDIDGDNNNDNGWFPIIKYFEG
DNKEGKNYITKEYSEKEHYVTNTLYDIENIKNDTLEGDKMKEKFNVKTIIEIHMVIIEDF
QKDEWKKDKGDFLQICFEEFIKRKEFNEEGENKIIIDNKEKKSILNISDDNVINILQNSW
SEWFKRHTYILDKWKEEEWFKDLKNDWKREEYEYIKKIYKDLLLSLRGDTYYMSQKQKII
WRQWISKHLYYINEDMVTKWFKDILEQLDRGNIIDLLYIENEINKLNEENGKNFLGEEQL
IYDKKKILTTILWIQIHMMVLEESKKDECTKSKEMFLDTCIDELKKDEKENKKTHDDDEK
TKEIIKIVEDMKKMNNLEIDEHRSTKWKKQKWFKEMKKDWIYVKDRYLLNLEENHKYDVH
KCEELIDGSSLDLQKNISKWNWENIQFKWIDYENEKDWLKGDHMGEHIYEHIEKDVNEYV
YEDIDEDTNEYMYEDIDEDTNEYVYEDIDEDTNEYVYEDIDEDTNEYMYEDIDEDTNEYM
YEDIEEGANEYIYEYIRDNIEKDTGTNVDEEHIKKYEECHDFVKIKDPFIWKNIIEIQLK
IMEESKRETWEKNKYDFLEICIQEYIKNEHKDNNSRNLLEDEIFSMDKNMIWDTFIEAHR
YILEKWKREEWFHNLKNEWNVEVLNYLNSSENKNDEKRICMIEKEKNIFRKWINKHTEEL
NDYYEDEKNPFLEEDMKKKKKNYKLIAWIQIHMMILERLKEDECISNKHLFIDAYIEEFK
RDKHKNKYNKKIIDMLENMKKNIYHTNLNNDEINEWKNETWFNQWKDDWIKEENENEKIF
WLAQMRKERCAEKKYEKKDKQKEKNMNEYNNIGQSYMHIIHKNLLKKYLKYINFK
>PF3D7_0113600 | Plasmodium falciparum 3D7 | surface-associated interspersed protein 1.2 (SURFIN 1.2), pseudogene (SURF1.2) | protein | length=1893
MHFVVEFQDWIKEPKDETISSDVFKRNFESKVENDLEELNKLSEDDYEKNCRHLNYLIDN
IRELFFSSKNIRIPDVARKYLWDNQIEGNLKKLISSETKYKCQRNRINNPQKDRDLRIKV
HDYCDERDKRLKDLTGKGSSEKSCYDFMVWVNQNKDSITRDYNNNMSGVRRRAGFFKISN
ACDLNKFESLFPQMDCSSKIYEKEEVLRGPKDVLEIHQGGDQNTVGQEDLLSGKRKEEKS
RDKDKHKDKEKKPSDISEEIYGIGRDMSETFVSPKTPVVEEAVREYVTNDCVGDTCVVFD
CTEGECNLIKGSSDDEEAEKERVPSSIDSSESYDGFNSLPPEKKKKDEETSVDVSSTKKC
EREGCDTEQITKPRSQETERRRKRRNVPLHRSNKGPKNQGKKQLITKSIDGKGSHGSKNE
GTSHSESSTSDKKTRKGRPEYPKKNRGGADSGEGRNKKDKRGKGKHRLTESGDEQLKRRK
ETISPEPPYHMRGGDSLTKDGNDMEDREFSSGNYSDESETNSDSYQGVQGTIEVRQGDDG
KNSIFGIPFPNFFDYTDFNLSDFSLSNIPYPTIHIPFFPRSPRIYKGLYGGISRVRPNPT
HINIDTYKAVDSVSELVNRLRDKADSKEKKRDKPDTCGDVGRDESDRPGEQEDVNRRGNG
DKKDEAERTKESKDSTGRHSDTGEGTIRSSDSSDASTEDSSKTSGRTNEDGDLSKGNEIP
PVSEPMMSQVLSMNSVETLASLPEGKIIAAPQYSHLAQTMNDIGVSVQGDSAIEQQQGKG
PTTSGPTTSGPTRVGPTSADPTNEVGTSTSRARRSIQDPYPKEFSTATTKGNNYNTHFIN
KTNQSSSSFFDFSSLTKNILISLAIFGVIFLFIFSNKHRSLGMFNKKKKKRSRKSILIKE
DNMNSMMLERYEDIDEEQNEKKNIYEEEHEDDENDDKLNDDDCDDIEFNKSGMI*PYGKE
EDDVYKIEDQLEWVDNEKIENEKSKYINVERTYDYNNMYDDKYINVEHTSDEHTYDYNNM
YDDKHIKSVDVKRRIKEKKEIRKWKTIIEIQMAVIEEIHNEKWEMNKEDFLFICINEFVN
DKDRKCLYNKEDDFDSTKVMIKGQNFLWNRWMEIQTYILDKYKEEEPFEYLKNDWKREED
EYMKKIYKELLISLRGDTYYMSQKQKIIWRRWVAKHPYRIREKKIDEWFDKLFEEINKNG
IISDDVIDILLNDYKENVENVQHIYDMIEKRKKLKLILWIQIYMYVWEEVEKDYGIEKKE
TYVDTLIEHIKDKEYIIDVVQDIKKDIHTLPLNTFSCKWKKEKWFEELKNDWKVEENKRL
NCDSLKNNKDIYKELIKKSATYIENNILHELWGDINFKWIDEDNEKDWLKVTQNHRKDEK
NIIYMNKKKNTNIFINKNIKKEENKMKCYEKKCIFGNMSLQGNTEDYHEHNFLDIHKGDD
TYNIFNNDLVVEDINRKIKNVSRKKKRYK*KQKDESRKKKDINRKKKDINRKNDEIHISL
NQHNNEWIQVIKLHLHLIDECKKEEWEKNKYDFLEICIQEYIKNENKDNNSRNFLEDEIF
SMDKNTMWDTFIEAHRYILEKWKREEWFHNLKNEWNVEVLNYLNSSENKNDEKSICMIEK
EKNIFRKWINKNKEELNDCYEDEKNPFLEEDIKIKKKNYKLIAWIQIHMMILERLKEDEC
ISNKHLFIDVCIELIKKGHLCKNNVIIIQMLNKLKSDMYNSSL*LLSQENDDKKKKEWYK
KLKKYWRDKASTYFNFLRQKDNDESIHHIIKQSMINVYDNMFIKNYDDQKFQWIDEDNEK
DWLKCVNVKKEEIFSHNICEYKHLKDIKKDEQHETSFLLSNNKTIVEKQQDDDIDISKSE
LPMCNKILIENKMSILRDIYKTKEILTFYSEEM
>PF3D7_0115000 | Plasmodium falciparum 3D7 | surface-associated interspersed protein 1.3 (SURFIN 1.3) (SURF1.3) | protein | length=1925
MAVKISTSVYKKRISSPAYPLYFSVFLKRLKSYVSDRISSIKNATDYEKPCRDLNYEIDE
VKDLFCTGDFLNIPRNARLASWNKNIEDHLKATMVSDSNQKCKRSYPFYPRIQRYRRKLL
ADYCEERDKRRDVLNSSNDKDKCLEFNEWVIMSDNAINDSFNNKITEGDRNKGAYTISNR
CSLRKPHLLFPLLECHEEKKKEEEPEKKSDSDDEDLNKPKIPEQDHKNVIPGIIGFSNSP
SYVGFNPVHAESGMFGHSSPGLTFDKLNMFFDSPIFGHSKITGTAEGFGNIFNMHIEPKD
VAIPFDTSPPVSIPASNVTVGSNTPVKITPYLMFTPAVLLIVFISIILNLMNKKKPMIPV
KIKEKIKVKSAVPSAEHIRIEELEKLRQGIRETKIEKLKKKIHVPKKIDIIEDPYKIKLL
ERKKWLWKTIIEIHKLILEEQRKAEWEFNKGDFLNICIDEFSNQEKKTDTNIITSDLLFD
EPEVIETIRMMNKQSDIWYRWVERHAHMLEKWKEEEWFLRLKESWRDEEEEYMKRAYKEL
LTSLRGDKYHMSQRQKIIWRKWIAKHPIRVREFVIDKWFNQLFEELEKEGIISDEAIRNF
LSQHKEAYDEEKIEAFIKYKKKLLVVILWIKIYMSMLEEYVKEEDIESEKLFIDTSLEEL
KKKKEIEEEVLEDLKKDIYESDEMKEIEKYKGEDWFKQMQQDWIRRDYKFVSSYNLESDD
EKEFHEFVKKPTMEIQKDLLKEQWKNIEVKWIDEDNYDAYLLEDELLKKTKYIKPKDKMK
HIIIKEDDIYSEQLKVFDEIEKRSIYLSSKRVLKWKTIIEIHLEVLHDCKKEEWDNNKGE
FLNICIEELVKGQNEDKKNKENYNYITNVRDNYDIVEYTKSFCNTWTDRHNYMLEKWNKE
NWFVQLKNDWKKEQNEYMRKTYKELLISLKGDKYNMSQRQKIIWKKWIAKHPNKMNEEII
NIWSNQLSDEIDKNGIISDEAIKNFLSLEKDISDKDLLKCRKKKLEVILWIKIYMSVLEE
QKNEELEKSKESFLNTCIDELKKEEYSEENERMIIIADEMKKGFRIYDKVEDYKKKKKWK
NEEWYKDLKKEWIKEEDKYIDSIYLMKKDEIYEDDLLNKSIVELEKSVSLKHWKDMYIKW
IDEDNERDWLRIAIDKKNLKTDEINEDINRMIELNMLEDYSNDLYDKKKIKWKTIIEIHM
EVLNDCKNDEWEMNKGDFLDICLEEFGTMENREYSHIINNMLMVGELEYKHLNMDVIERQ
NDLWNKWIEGHRYMLEKWKKEKWFIVLKENWKNEEHKYMRKAYLELLMSLREDVKNPMLQ
RQKIIWRKWIAKNLYHIESNVMKKWFDKLLEEIERKGAIEEDECINLIEMEENEEYLEYL
KEYRKKKLICIIWIKIYMMIIEEHKKEEYLESKEIFLDTCVDELKEQEILEGNELYMDDM
KKSILLSDQKEEIEKLKMKNWYKDLKKEWMSEEDRYFRSIINEENDEEYKNMISRPLRDI
EKKISKKHWDDIQLKWIDEDNERDWLKIARNENDEDNYAYEYVRNRRKKYMDVYSEYYKR
NRKKSGDKISGNEISGNEISGNKISGNKISGKINKINTEKEILNYDIIKEDNNNNDYMNN
YMYYNDMENTYEQGSDYRRKDEYFDICFDLLKKGNMYYTNLWIENKKMDDSYEYLDKVLN
KMLEKHKFLLYNVKERNKELIDEWEREEWFINLWNDWNEERNNHMKSIMPYKYNITNFVE
EEKKIWKEWISKIINSVEEWEHEYWFNDLLERYEMYAIDFSDEIYSIELENYLKDKILKI
ALLMDIFMAILDTSFYEESEENNEYFTKSEMEHMEYDKIYDLNDEEEKIKIRKWFEKCIT
ETQNGEIAKKNKMRKGLFQKELEEKGIMSENLEGETSVYNKQMIKQKMNILKESYSRNEG
NKSTL
>PF3D7_0402200 | Plasmodium falciparum 3D7 | surface-associated interspersed protein 4.1 (SURFIN 4.1), pseudogene (SURF4.1) | protein | length=2219
MHFVVELDNTGDDFNDKAISIERFRNVFEVYVEDKIDELDTKPSEILNKECRHFNYFIDD
MKDEFLTSSLIRLPKKLRKQLWESEVDENLPNLMATTTHNKCLRTEHNYDKKYRDVIKIL
EDYCEDRATKLRDLKAIKYAEQDCINFNTWVSSWDYEIKRQMNKLDISKIKQYLEKSKFK
CDINDLDNLDTFFSHVNPKDMKGSEEDPRNPQEEEHKRDEYQVLNSTVEEGDEYVDRINI
LSTETGEATPNIQEEPLRVTPHGGDNHVKTPPTIVKTEVGNDNRENVVSTAGKRLNRGKP
NKDGVPHTSRFKTPKVSAPAGGKKSKNARDSTEPKHHKEKGKYDRIKKTSEQINKYAHPN
NKYTIFQCTDLDCKWLKPKHIKYPYEGYDIVDNDKLVDTGKGDYEDHHTYCSGDECAFGN
AVGGQFDESRSQGKQRRKKGKGKGRKKGHNKLEGKSSPNVEGTHSYITNGGNIEETKSQS
YSVTDNYVEEEAASCPEGDQNCIDLIKDEFIIEGGRFIRTSINDVPQMEAITNKYMPGSI
YENPSSGSSHIEDKGQLKDFTIETVKYTSDGLNGFDHEEPVTDPKLLHGEQLIEFTGKVY
ESLPHHNDIALHGSPIPRRRFSRSYPLNTTTTLEGTSQKPSAVETIMSLFRNIFDSIKSS
SITRRSVNSALEFSESTTRPGNSFSLPQMTWEFEAPGQGTVMRMLGQKNSFKTLAQTKQE
VSSSSSESRSSSFNNNSQIIPHILKTQVDGTYVVSGHKANVPKGIEHYIKYVPVALAVFG
VLFVFILFNKINPFGTFSSKKKKGKSDEEGMMKILKREGKKCFENLMQH*KEWIDKESHD
ILPNSLYNIEKKEGTEYNVLEEKEYPLIDEVLKEEDIKKVNKKKIKKGHVKSVLIDNVKK
DRDIPNLIKLHLDAIEECSHDEWEEYKIEFLEICIKEFFKERKIDGQGRMLEKKYKCEDN
FLNNIDIWKKKKLMWNKWIEKNRYIMNNWKDEEWFDNIKCEWENEIEEYFKLKKYDKNLL
EIFGKNKENNKSFMIEILKIIWKKWIEKNVKYINESVTNEWINKLVIKYKNDYIDLKKDY
TRFLKDIYDIPLDNNNNKNIEYLDNDNLIKIMFIQIYMLALEEYKKEQFFQNVSTFLDIC
LDDIKEKQTNTEETNNTLKLIRAMENKYILKKNKEKEIINQFKNEMFFKNIMCDWKNCED
KFINDHFIQEKINIHNMKKDIPIKHWNHIYHKWLHEENKKDDIIVPLKGKEKEKKQNIID
ESSLVTKKKQMENRYRNIYGSDE*CKRDEWEEHRGDFLQICLEEFIKKDKDEMRNINEEL
YIEQSDHMEDMLMLERQKIIWLQWINRNKYMLEKWNKEEWFHKLKKDWEDEKNRYDEKLF
LWKNTENDKYINPMLERQKYIWRKWIAKHLYHIDEWENEEWFKLLMSKYEKDRDDLKRDH
PINKMDDMEKKKLITKLFIEIHMMVIENSKEEECYRNKKNFVQTYIDELKKEQNLEQNKY
MINILNDIQNDIQFGHDHNNYNEWKQEKWFKNLKKEWKEGERKNFLHVENENLDNIQANK
LNNYILEIQKAILKNYWEDMQIKWIDDDNKTDWLKIAMNLNNYDNNNFRKNIKYEQKKNN
FKEEIEMIKKINKKAQSKDTEEDIMWKTVIEIHMKIIEEDKKQEWEKNKGDFLQICRQEF
LNENQYNRNENSRFVNDYMVQDNYMIKRQNGIWNKCIERNRYILEKWKKEKWFEKLKNQW
KNEQNIYVNTREVYSNINDETNVKEINPLIEGEKVLWKKWLRNQKGLLDKYNEEFWFKKL
FEDYEKEVENDDDDDYYYYHMSVNQQGKHPEDLITLNKISNQSLQKFKKNKLITTMWIEI
HMMILEECKEEEVQLNKELFLDSCIKELIKEKESKGKCKMLEIVLDLKDKHVLINKNLEM
NKRIGKNSNNLFENIKTQVKNNENNYIYEMMLNNDMNKSGKMSENDCIFDEMLINNMNKS
DRIGQKKDNTIEDNLKSNMNKLGDVNEKCILEMEKNISMRHWENIKKNCTDGKEKEKNIK
NVEMIENIENIGSTGKIENIRNIDEIVEEKYKSFNVEPYEENDYEEKSKILNRSNIQSNK
IISPLIDNEKGIDEKKSDNQNEEIWYNGLTLEEIYKNSYTRNSIEYIPYIDEEEYSSLDE
LDQKNNDFESDDMFYKGLTLEEIYKNAYTRNSTEYIPYIDEEEYSSMDEFDKHNNKRKK
>PF3D7_0424400 | Plasmodium falciparum 3D7 | surface-associated interspersed protein 4.2 (SURFIN 4.2) (SURF4.2) | protein | length=2380
MLFVVELDSRLEKSADKRISVERFRKIFEIYVEDKLEELKRSGSEKYDKDCRDFNYFIDD
VKDVFINNDLVKIPVKVRKSIWETHVDKNLPKLMKNTTSCKCIRKEHNYNKEYRDMTRTL
EDFCEEKTRKLEIIYQKDYDESLYVNFNEWINKKKEDILKEYEKLSNKDKYKHLLKISET
CDLNHVDKLFLNISSEDMKKMKEDVKKQHLEVKVRPPVNEPIDDRGKEDALSRGGKSIIL
NKEENSPTEEITTEYNPVSEMGVGTTIAHSEPGPKTVNTEVRNVLRSDGKISDQGSQKSP
PKELSNKQMTPAQRKNVPHFVERRGYGNSHVRGNALKKISNGDDNYKSPSSNYIEVDCAE
DKYFLLEDGTNQSENSCKTKYNYFVSNDYDGTGSAIYSTDQVPSREEIKSPDSLSTLDAR
GSTHNLNVSNEGNPLEGGEEKNNVKISEQNGRNLESSVGTDKGSDKNEEEVAATCDPNDR
NCFDGRYINVDYIRGLLKGKRSGSDGRSNIKHIISNNFDDSNMIFPTFNFDFDILKAEEE
VLPVNNSDIIYGHEEVEETTQEGASIFEKHSHTSSQQNDSSASGNKYRMLSTTMELPNQQ
EVFGLYSPVSRTLDSAMSFLRSIISLSSAPVSRSEGQSKESKRVEISTTVQDPIGYRTSP
LQMNAHSVGAGINVSSILSMLGLSSGQVRRSGGQGSETYIVGTSQSGFHKNEVIPSIKDK
SGKTQIVSNEKGGIFSKGITSMMSSLPVALVTFVFLFMFLVFNKMNPFGTTIVQGKKKKK
VKQKLGERKKPKRRSAKRRRGVDVNMEEEINKIIYTNEFNNYEDKIYEDVKYIKEQENEM
YLRDGIEELHMDEPSGDVYFDDQDDYIFLDEQKEDVCLDEAKNDILSKESFDDVLIKVVD
REINREINGKINGEINREINGEINGEMNREINREINGEINGKINREINREINGEIPLKKE
KWMWKTILEIEMKVVEKCKKEEWEESKGDFLEICLDEFIKKENEYNKIHNKVIIEKSVLE
NQNMLWNKWIERHRYMLEKWKKEEWFYNLKNEWINEIENYEKKESDIEIILPSEKKTRNI
SLEKQKIIWRRWVARYVQHIDDDIIEEWFKKMMAEYEKEEYYLNKNRYKIINHIRNRNDK
HDENVQCDDEESLVSSSICFDVEEKKKKNLLTKIWFQIHMMILEEYKKDECIHIKNLLLD
NYIDNLKKKNELDAKKKLQKLDILNEMKKENNIIDINERNKWEGEKWFEDLNNEWNDYER
TYIKNNFVIKKENDMNIKYEYIIIDEPLMKVKKDIPQMHWKNIYEKWLHDEYKYVYRCED
INKSVDEKRDNNIDIGESINVKNNEVMKEKKVKWKTIIEIYMEVMNEYKKDEWEEHRGDF
LQICLEEFIKKDNDEMRNINDELYIEQSDHMEDMLMLERQKIRWLQWINRNKYMLEKWNK
EEWFCKLKKDWEDEKNRYDEKLFLWKNTENDKYINPMLERQKYIWRKWIAKHLYHIDEWE
NEEWFKLLMSTYEKDRDDLKRDHPINKMDDMEKKKLITKLFIEIHMMVIEDFKKEECYRN
KQTFVDTYINEMKKEEPCEKNREMLNILNNIKKDIKLGYENTKMNEWKEEKWFDKLKKEW
KEGECKNFVDIEKENFDKTQVNVINNYMLEIQRSLLKKYWQDVEISWIDDDNQTDWLKIA
IHMDDYDNKNKVYNRRHDYMRNKNLHVKKKKNIINEDHLSEDNKYLHENNHSYIKRIIEI
YMERVNKIQKKEWEENKRDFLKIALAEYIKMQFDKQKNLCIEEMVIKNKNINDDNNGYLE
PAFLWNQWVERKRYIMEKWKYEKWFEELKIEWVKEQGIYIKEEEINTFMKDEKKENNKII
HNDKIIHNDKIIHNDKIIHNNKIINNNNDILIESEKIVWRRWLKKQEQNIQIYKNKKWFK
DIIVEFEKDEEDDMIMYSNVNDISKVNNKEVDVNNRDNLIMKIWICICMMILEECKKDEG
RYNKEIFLNSFIKEIKKEKDEKIKMNMLDMILQMKEKYISKNEKDFYIYDWKKEKWFEDL
KNDCKNNKNEYIYMLQNDLCKRYWKDLDKMWLENEDKIKRNMLTNIYEEYNNMDDLSKKE
YIHKNINIINENMKCNSEVEKTHGEHTVEGIKNYYLEKQKEIWRQWIEKNVKHINQSTKE
QEQILVDTENNKIVNSSDCKKNENKNEPYYMKKKNLKTVFLAEIHMETMDRCKGLNYKGE
DKIETDENIKELKIEEGENSKTNYIHKTILPKDECKKSKLSLNEENKMCKHKNMKENKIN
DLDNSIYTNLYDDTNKFFFFNENCEGVKSIYQEIEENVEKRYTDDIYLLENEKHHNEFNT
HMGENNYDVKEKMDDRNNKNCYMRSYIKPRDKKKNTENKT
>PF3D7_0800700 | Plasmodium falciparum 3D7 | surface-associated interspersed protein 8.3 (SURFIN 8.3) (SURF8.3) | protein | length=1925
MAVEMNTPVSKKGVSSTAYSIYFSVFLKRLKSYVSDRISRIKNATDYEKPCRDLNYEIDE
VKDLFCTRYLLNIPRYVRLASWNKNIEDHLKATMVSDSNQKCKRSYPFYPRIQRYRRKLL
ADYCEERDKRRDVLNSSNDKDKCLEFNEWVIMSDNAINDSFNNKITEGDRNKGAYTISNR
CSLRKPHLLFPLLECHEEKKKEEEPEKKSDSDDEDLNKPKIPEQDHKNVIPGIIGFSNSP
SYVGFNPVHAESGMFRHSSPGLTFDKLNIFFDSPIFGHSKITGTAEGFGNIFNMHIEPKD
VAIPFDTSPPVSIPASNVTVGSNTPVKITPYLMFTPAVLIIVFISIILNLMNKKKPMIPV
KIKEKIKVKSAVPSAEHIRIEELEKLREEMREKELEKLRKKIHVPKKVEIIEEPYKIKLL
ERKKWLWKTIIEIHMLILEEQRKAEWEFNKADFLHICIDEFSNQEKKSDINVIRSDLLFD
EPEVIENIHMMNKQSDIWYRWVERNAHMLEKWKEEKWFLRLKESWRDEEEEYMKRAYKEL
LISLRGDKYYMSQRQKIIWRKWIAKHTIRVREFVIDKWFNQLFEELEKEGIISDEAIRNF
LSQHKEAYDEEKIEAFIKYKKKLLVVILWIKIYMSVLEEYVKEEDIESEKLFIDTSLEEL
KKKKEIEEEVIEDLKKDIYEIDEKKEIEKYKGEDWFKQMQQDWIRRDYKFVSSYNLESDD
EKEFHEFVKKPTMEIQKDLLKEQWKNIELKWIEEDNYDAYLLEDKLLKKTEYIKPRDKMK
HRIIKEDDIYSEQLKVFDEIEKRSIYLSSKRVLKWKTIIEIHLEVLHDCKKEEWDNNKGD
FLNICIEELVKGQNEDKKNKENYNYITNESDNYDIVEYTKSFCNTWTDRHNYMLEKWNKE
NWFVQLKNDWKKEQNEYMRKTYKELLISLKGDKYNMSQRQKIIWKKWIAKHPNKMNEEII
NIWSNQLSDEIDKNGIISDEAIKNFLSLEKDISDKDLLKCRKKKLEVILWVKIYMSVLEE
QKNEELEKSKESFLNTCIDELKKEEYSEENERMITIVDEMKKGFRICDKVEDYKKKKKWK
NEEWYKDLKKEWIKEEDKYKDAMDIMEKDEIYEDDLLNKSIVELEKSVSLKHWKDMYIKW
IDEDNERDWLRIAIDKKNLKTDEINEDINRMIELNMLEDYSNDLYDKKKIKWKTIIEIHM
EVLNDCKNDEWEMNKGDFLDICLEEFGTMENREYSHIINNMLMVGELEYKHLNMDVIERQ
NDLWNKWIEGHRYMLEKWKKEKWFIVLKENWKNEEHKYMRKAYLELLMSLREDVKNPMLQ
RQKIIWRKWIAKNLYHIESNVMKKWFDKLLEEILRKGAIEEDECINLIEMEENEEYLEEL
KEYRKKKLICIIWIKIYMMIIEEHKKEEYLESKEIFLDTCVDELKEQEILEGNELYMDDM
KKSILLSDQKEEIEKLKMKNWYKDLKKEWMSEEDRYFRSIINEENDEEYKNMISRPLRDI
EKKISKKHWDDIQLKWIDEDNERDWLKIARNENDEDNYAYEYVRNRRKKYMDVYSGYYKR
NRRKSGDKISGNEISGNEISGNEISGNKISGKINKINTEKEILNYDIIKEDNNNNDYMNN
YMYYNDMENTYEQGSDYRRKDEYFDICFDLLKKGNMYYTNLWIENKKMDDSYEYLDKVLN
KMLEKHKFLLYNVKERNKELIDEWEREEWFINLWNDWNEERNNHMKSIMPYKYNITNFVE
EEKKIWKEWISKIINSVEEWEHEYWFNDLLERYEMYAIDFSDEIYSIELENYLKDKILKI
ALLMDIFMAILDTSFYEESEENNEYFTKSEMEHMEYDKIYDLNDEEEKIKIRKWFEKCIT
ETQNGEIAKKNKMRKGSFQKELEEKGIMSENLEGETSVYNKQMIKQKMNILKESYSRNEG
NKSTL
>PF3D7_0830800 | Plasmodium falciparum 3D7 | surface-associated interspersed protein 8.2 (SURFIN 8.2) (SURF8.2) | protein | length=2049
MLMVIEFDDPIKEPSDKRISINRFREVFVNYVEDTLEELANNTTNTYEKKCRDFNYFIDD
VKDMFINHDLVKSTPEILKKVWESDIDKNLPGLMEKTTKNTCVRVAHDYEKEYRDLRKNL
EDFCDEKIERLAKLKISNNYMNDCFDYNKWINEKRNEFITGMTGMDRRKKQMYLRKSDSC
DLNNLANLFLNIICTRPRDVPGKPSSKDSGVKDKKKDDGSEEEVVKDDNGDTSKGTSSDG
DKDKSVEDTYDVDISEDGSPNEDISIVIEEPAQCEEGDHCFDIIKFYESHKNGVPPIDIN
LSVRCPLNYHGIFRKGNKLYKSIENKSESNSMKRSSKRSIGSENEQAISDNTDMEIIIDG
DPYSAPCFIPEEEPCRPSVQETEGGKTGKGIFPHSESSNNNVVPKTEVTLNFISPDRDRI
NPPERTYNLMNDGFMSTKNLLSVSGGNDIMYISHRSHAAPTNARLGRSTMTPKAEKSTLD
DIKELIFSFPTNEAQKYESSSVTVPTSSTINQVNNDNVSTHTGSNENGTVQKKDEIPETN
RKENKIYSYFFNSILAIFIIFIIYQIFMKESTFLWFSKNDKKRRIMKNIQEKVTKKMRKS
DISEKFEKDIVDMKPTKSDIIRDRFIRNIYNVQYRNEFDEEIKDYIQLKYLIYDDEERTK
KKKYHEEYEKKDFQDDVIKTEKDKIFLSKEREWKWKTIIEIHMEVLEDCKNEEWEKNKGD
FLEICIEEFMKEDNEFNNNIKKNKDDLLINKNEDIYFSNVIEKQIGLWNKWIERHRYMIE
KWKKEDWFCDLKETLKNEFEEQMDIGKVSFLYENNREYGKNFYLEKQKIIWKRWIARYVK
HIDDYIIEIWFKRMMDELEKAQGNLGKSSCEKDEIINIESNHENLNFYKKKKKKLINKIW
IQIHMMLLEEYKKEECKRSKNILLDNYIDILKRDGNEKKNMNILEILIEMKKKYISENED
YEKKVFKEDKVFEDYMGDWEYYEKNYINEKENDTYKQDDIKIKKYFLENPFVEMEKDMTE
RYMNNIYDNYLSKGYEQETIIKSIHEINDTKKSIEEFHKEEKYDDTEKKKEKWKTVIEIY
MEVFNESKKDEWEECRGDFLQICLEEFLKTKDGINRDDNINEGDNINRDDNINEGDNINK
GDNINKGDNINKGDNINKGDNINKDGYINETDYLYSEENIKGYDHINTYPINGDIKNKYL
LERQKIIWLKCIKRNKYILEKWKNEEWFKKLKYNWNDEVNRKLHGNNLYDNVNTNNKRNP
MIERQKIIWRKWIAKHVYNIDIMENEEWFKEFIKKYEKEDYDYISGTYEIQEEIKKKKLL
SKVFIDIYMMVLEDFKEEECKKNKEIFLDTYIDELKKDSQSEKNKSMLNILDEIKSDIHI
GYQKENMKEWKNKHWFEKLKKEWNIRENKNYDEIEKNKMEKIHFTVINNYMLEIQNAIMK
KYWDDMEIQWIDYDNKTDWLKIAVQLSNNEKNVCNSRYDYIRNNNLYNKNKYMTIEEQDM
KEVDTYDTYEKNLLFFERIIKMYMELLGEYKKADWDKNKGDFLKIALEEFVETKYEKQND
LRIIERINDNNNNEYDENYISIQQNLLWNKWIERKRYIIEKWKNEEWFEKLKSEWKKEQN
KDIKQDQIQILIEKKENSVTDNYDNINILTEIEKILWRNWLRNQKSVMGKYKDQKWFKDV
LYKYEKELKELENLKSDYLKNDISKIMDEELDMKNREYLIIQMWMEIHMMILEDCKKDEY
INSEEIFLDACVEKLKNEKNEKYQNRMLEIIMNIKEKHMLSKKEYMKNEWKKKEKLFEIF
KKNCISEQDKYILEEEIQKDIIKDIEKNKRYINNNDDIIKNGYIEKQKAICKKRVEKYLR
HMDELSEENSFINFMTKDQIRNSNNNELEKLIKEEILKKILSTEMDMTFLDEFNKGEFME
NSEDSINVDIKRKRKKKEKHIMENDDENIYKMENDDENIYKMEKEDNFININELELHKEF
DNNNKVKLKELHTEFHKDEQEILSSQYENIENAMINDNENYDNSNYMKNIIEQKMIILKE
YYNRKKYTL
>PF3D7_0831100 | Plasmodium falciparum 3D7 | surface-associated interspersed protein 8.1 (SURFIN 8.1) (SURF8.1) | protein | length=1921
MAIISSIPNYRKGLNPSLYNLRFSLFRDRVNAYTISKIKKLKKSRNYKRLCRYLNYKLDD
IKDVFMLNNVLGIPRTARMGLWENVMENKLKDIIEENSDNKCRRIYPYFQRIQRRRRKAL
ENFCEDKEKKQEELKNVKFDMKKCLEFNEWVKESENKIFKLFKNNITERDKRKKAYIISD
KCKLGNLNTLFGQMDCSDKIDRHFPYIFLEGNPVYPSEKDDDKNIKDPEEGKDEEEEEED
GEVTINIRSNGEKGFRFVNNTLVLEGIEGSGFDLDFETYDISPHSLNSGEIANLFEFNNE
SHLEHMNIESNRSPNMVDIDFSDVPLTAAHMTSSITAKNISSYLYVPLGVLFIIISFIWF
FLNRTKHLNMLIKEKEKVKTENIVPSEAYVKLDDLEVMSEEIKEKQKEKLKKKIHAQKKL
EIIEDPYKIKLLERKKWLWKTIIEIHMLILEEQRKAEWEFNKGDFLNICIDEFSNQEKKP
DTNIITSDLPFDEPEVIETIRMMNKQSDIWYRWVERHAHMLEKWKEEEWFLRLKESWKDE
EEEYMKRAYKELLISLRGDKYHMSQRQKIIWRKWIAKHPYRIREFVIDKWFNQLFEELEK
EGIISDEAIRNFLSQYEEAYDEEKIQEFIKYKKKVLVVILWIKIYMSMLEEYVKEEDIES
EKLFIDTSLEELKKKKEIEEEVLEDLKKDIYESDEMKEIEKYKGEDWFKQMQQDWIRRDY
KFVSSYNLESDDEEQFHEFVKKPTVEIQKDLLKEQWKNIELKWIEEDNYDEYVLEDELLK
ETKYIKPKDKMKHRIIKEDNIYGEQLKVFDEIEKRSIYLSSKRVLKWKTIIEIHLEVLHD
CKKEEWDKNKRDFLNICIEELVKGQNEDKKNKENYNYITNESDNYDIVEYTKSFCNTWKD
RHNYMLEKWNKENWFVQLKNDWVEEQNEYMRKTYKELLISLKGDKYNMSQRQKIIWRKWI
AKHPYKINEEIINIWLNRLSDERDKNGIISDEAIKKFLSLEKDISDKDFLKYRRKKLEVI
LWVKIYMSVLEEEKNEELEKSKESFLNTCIDELKKEEYSEENERMITIVDEMKKGFRICD
KVEDYKKKKWKNEEWYKDLKKEWIKEEDKYIDSIYLMKKDEIYEDDLLNKSIVELEKSVS
LKHWKDMYIKWIDEDNERDWLRIAIDKKNLKTDEINEDINRMIELNMLEDYSNDLYDKKK
IKWKTIIEIHMEVLNDCKNDEWEMNKGDFLDICLEEFGTMENKEYSHIINNMLMVGELEY
KHLNMDVIERQNDLWNKWIEGHRYMLEKWKKEKWFIVLKENWKNEEHKYMRKAYLELLMS
LREDVKNPLLQRQKIIWRKWIAKNLYHIESNVIKKWFDTLLEEIERKGVIELDGCINLIE
MEENEEYLEYLKEYRKKKLICIIWIKIYMMIIEEHKKEEYLECKEIFLDTCVDELREQEI
LEGNELYMDDMKTSILLNDQKEEIEKLKMKKWYKDLKKEWIIEENRYFRSIINEEDDEEY
KNMISKPLRDVEKKISKKHWEDIQLKWIDEDNERDWLKIARNENEEIKYLYINENVSKKK
KKVPFYIDDYRKKGRSNKNKIYRRKREKCNVKLNENNTMNKEMENWENRMEFLKICVDLL
KKRTFYYINIWEKNKAFYDETNEIMKQLEEKIFERQKILWYNKEDMNKMSSKKWGNEEWF
IILKNDWNEEKTCYLNGIQYEYNINNLIEEEKKYLYLKKEKIIWKEWLLKNFKNIEECDN
EDWFNNLMETYKIDEICTINMNGEIHSLGLENTLKRNFLKNIIWIDIFMGVLNACEEEEE
LEEHKHKNMLESKVEDNDKLFYEKNEDYINKNEMENYINDIQENEGNQMDIPDWFDAYQS
DEMSGKQKSIQKDEQWFIKELEEGGIKSDVLQENYTIYNNKLIEQKMNILRESYIRNQND
T
>PF3D7_1301800 | Plasmodium falciparum 3D7 | surface-associated interspersed protein 13.1 (SURFIN 13.1), pseudogene (SURF13.1) | protein | length=2164
MASYIKLNIPLKPKKPKTREYYKYSQKLLEGLMEYIVKLSQYESENECKNICRNMNYWIE
DMKDEFSEKILPYFFFKEDEQVWDKYIENEQLVKLDPIIGHVCKRKPIPYIKMVRNIRKK
LEQLCDQKEEIYKEFENSKLTNKEKCKLFNEWKNQELNELRRITGWYKYATKDKYIEAFS
INDKCSLATLFNIDFNCQNNIRRKKKKKKKKPRIKSQPPKKSADGDNEDDEDNEDDEDDE
DGEDVNHEGDDINSKVGKFPNQDRKEDPTDREKTDVNEGQNGKRLTQEKTLKQIPSTSPN
NLEQKLQQTHISSSQQKHLIKTTPTSDSTTTSSSSSVPLTKQSPHSSVPALSSTQSTTYN
TTDSATPPFAKPHPPSLSEKENKRENEKRNSDKEFSQSYEEKAKNKSKDELKSPTPNEEK
KLQVNVTKSKNQGTSENKSPEVTTSPIPILSSRIQQEKEKLGTRGDKSKGSKIISPYNAS
YYLGNVLNIIEDFLLTLYSDHNTQKILNDPTDSKNNNINNSNSQDEILKNTQIEKTQKSI
IISGSPNDETHKNKQEDRTKHNGQNNVQQLYDSKPHEEPIELPLDPIERATFIVPPQRKT
KKLDPSIFGRKKIQITPPIIGVPPSILEKYPHILEKYKGFSKSIQEEEWVEGNNDALPVR
KRDVIENELVIQTIPYDVRHIIPENNDNGKQKFQNKLNEYSLRTYDIPKNINLHLKPNEY
LGNEFPKIINNYDYQLDHSKKYIPKYIDLDNQPNEISEPKHNPKNIDILGKKFNYPIPFN
KLNNIDKNSKFTITKNDYSLYSNNQDIIVEIPKLTNTIPKILTIPEQKITPNYTKMDIDI
PHENYEYSFFRKPNKIEKNTDFEITKNTSLNTNKEDIIVEIPKIPYNIPKPSIYQQKKQQ
PNYTKKIVDIPLESPRNNFLKKFHKIDKISDFSVSKNPLLDSTDNENITKTSNRQINNPY
VLTFPQTENILTYSDKISGIPNDIIHNPLFSQIFQKPDTQHNIRNPKTLSFDFDTNNINL
ENTDITEPLSDKVQIPKVQIDFETQPTIIKQDGPQEDETPFCFKDSTHSETRPCTLEESL
KHKDVVYTTNNGQLHEKQVISSKPSLLYNFNTNTKSDMLISTPSTLPKQLKINRHTYDNG
GNVLNKDIHKEPYIYEMLDLTSQYSSEGIGSSTSQGQHIQKSNFAQGTSIEAHSYKVSPQ
ILRTEQNIYGGTHQNSQSLSSMRTKANTLFHSKSLDLSSRNHGYADAKTFFPKSQNFLHN
GLQQDMFQLPFLSPYSQRPLNIQNHTPEITIKNSSGSIFNGNIIRNGTTGSKMVNMMIQI
ATLFMGAFMIMAVFYKRNIFIFGAKKKKKKKNALSYLDETTYVPVSEETYTESISYELLE
NYEDLEENNYDENNVDYIYPEEELISSNTREIIKENQYTQEEDNIIKDEEKHSTLIEQKK
AKWKSLIELHLTILEEYKMEEWDIHKGDFLEICVQEFNNIQDFQEEKKELENETNKHILY
NDDDIERQNLLWHIYIENNRYISDQWKNKKWFQHIKTELQNEMHKFIKLYKEDKQQQEQK
KKNINITKMSIINPLMERQKDIWRKWIKKQNFIIYNYINEEWFKQVLKLYKQHYNVSKDN
LKNNKIYIIRILTGIFIIVLEEYMKDECTVAKKAFLDRGLEKMNKRDNLDINTHITDIIN
SIKKNIYISNKEENNIKYKKEKWYIEMKEDWVRNEYKYLSSIKNQNIFENDLILRENKSL
IDIQKDISRKHWDDLQIKWIGEDNENDCLKIDETNFFDKKKGNYKKPKDKKKNIQTKKEN
*TYNNKLEKQIYVEESFNNMDDVKLHKMKTVIEIHMELLDESKREDWELNRKQFLEICIE
QFSYILETEKKNIIKLNKLQLNIDNEDIMNHMTEKQHMFIQKMMERNKFLLEMWKRKEWF
HKLKENWKFQEKYYNITQIQSNNVENFKTEIKNIILEKQKIIWKKWVAKNVMHIEESNNE
SLLKDFITHNENIYFQDKKTINNIKNQNNNINENSLKKYTEKKLLTMIWINIHMLVLDEL
KKEEIQESKIILLDKLIDRLKNKNDTKTNQPIIHIIQEKKENILQYKINHINIYQGENEN
INFKWINEEYKNCNILPEEIDTYDMTVKNPILDIQTDILLKNWENMQIRWIDDNNENDWL
KISS
>PF3D7_1477600 | Plasmodium falciparum 3D7 | surface-associated interspersed protein 14.1 (SURFIN 14.1) (SURF14.1) | protein | length=1953
MKVKKDNPNYKKRINPSTYSIFFFLFFKRLKNYVLERLKDVIKSDNHKKECSDLNYELDD
VQELFITSDILTIPKYARQNSWNTHIEKYLKDTLLEESQNKCKRIYPFYQRVQRIRRKML
EDYCYERDKKRIEAMNSGDHTQSCWDFNEWVIKKQNEITTKFDYDIHGPNKFKSPYHIDS
GCTLRNLSTLFKLIECQKEKDQEKDSDQPKNEDDNGSTEEDPDVVEDSDEDKREGGDNGD
TGKPNDHSDRIYTKANLKVHDYSGFPSLFNLRLDTLTSENSLILPRLSLDIFKNFILNLL
TMGDSSITSSGESVRYPMEIRIPHNNIRVLPDSVLPKITPINNPPSQIMPYFVFIPIGLV
IVLISIILNIMQKKKQMIPVKVKEKIKVRSKVPSAEHIRIEELEKLRQGIRETKIEKLKK
KIHVPTKIDIIEEPYKIKLLERKKWLWKTIIEIHMLILEEQRKAEWEFNKGDFLNICIYE
FSNQEKKPDTNIITSDLSFDEPEVIENIHMVNKQSDIWYRWVERHAHMLEKWKEEAWFLR
LKESWRDEEDEYMKRAYKELLISLRGDKYHMSQRQKIIWRKWIAKHPYRVREFVIDKWFN
QLFEELEKEGIISDEAIRNFLSQYEEAYDEEKIQEFIKYKKKVLVVILWIKIYMSMLEEY
VKEEDIESEKLFIDTSLEELKKKKEIEEEVLEDLKKDIYESDEMKEIEKYKGEDWFKQMQ
QDWIRRDYKFVSSYNLESDDEEQFHESVKKPTVEIQKDLLKEQWKNIEVKWINEDNYDEY
VLEDELLKKTKYIKPKDKMKHRIIKEDDIYSEQLKVFDEIEKRSIYLSSKRVLKWKTIIE
IHLEVLHDCKKEEWDNNKGDFLNICIEELVKGQNEDKKNKENYNYITNVRDNYDIVEYTK
SFCNTWKDRHNYMLEKWNKENWFVQLKNDWVEEQNEYMRKTYKELLISLKGDKYNMSQRQ
KIIWKKWIAKHPYKINEEIINIWLNRLSDEIDKNGIISDEAIKKFLSLEKDISDKDFLKY
RRKKLEVILWIKIYMSVLEEQKNEELEKSKESFLNTCIDELKKEEYSEENERMITIVDEM
KKGFRICDKVEDYKKKKWKNEEWYKDLKKEWIKEEDKYIDAMDLMKKDEMYEDDLLNKSI
VELEKSVSLKHWKDMYIKWIDEDNERDWLRIAIDKKNLKTDEINEDINRMIELNMLEDYS
NDLYDKKKIKWKTIIEIHMEVLNDCKNDEWEMNKGDFLDICLEEFGTMENKEYSHIINNM
LMVGELEYKHLNMDVIERQNDLWNKWIEGHRYMLEKWKKEKWFIVLKENWKNEEHKYMRK
AYLELLMSLREDVKNPLLQRQKIIWRKWIAKNLYHIESNVIKKWFDTLLEEIERKGVIEL
DGCINLIEMEENEEYLEYLKEYRKKKLICIIWIKIYMMIIEEHKKEEYLECKEIFLDTCV
DELREQEILEGNELYMDDMKTSILLNDQKEEIEKLKMKKWYKDLKKEWIIEENRYFRSII
NEEDDEEYKNMISKPLRDVEKKISKKHWEDIQLKWIDEDNERDWLKIARNENDEDNYAYE
YVRNRRKKYMDVYSEYYKRNRKKSGDKISGNEISGKINKINTEKEIFNYDIIKEDNNNND
YMNNYMYYNDMENTYEEGNDYRRKDEYFDICFDLLKNGNMYYTNLWIENKTTDDSYEYLD
KMLNKMLEKHKFLLYNMKERNKELIYEWETEEWFINLWNDWNEERNNHMKGIMPYKYNIT
KFVEEEKKIWKEWISKIINNIGEWEHEYWFNDLLERYEMHAIDFSDEIYSIELENYLKEK
ILKIALLMNIFMAILDTSFNEESERNNGYFTKSEMEHMEYDKIYDLNDEEEKKISICEAD
DENIYEKADTEDEEEKMKIRKWFEKCITETQNGEIIKNDKMRKGSFPKELKEKGIMSENL
EGEISVYNKQMIKQKMNILKESYSRNEDNKSTL
>PFIT_0111500 | Plasmodium falciparum IT | surface-associated interspersed protein 1.1 (SURFIN 1.1) (SURF1.1) | protein | length=1536
MEQIGIANNIFTEIGKNIVKRSGPFEIWRKKFIEEVSKKISNSLNIEDVKECKKNCRKIN
YWMDDKEEEFVSKKFFVDEYITSNVWKNEFEKAIINTLKNKTKTCLRSRKKYPKEIRNIM
GELEDYIDAINDYKKQFKNLYCWSERYIDYKKWLNEMKEYFIKHKEWKLLNNNKYRMYII
KYLKRSLGDMFPSKIECIKEIPDINEEVVKLSSEHNTHMDLRSSYVGEFTDEKPPKYYIP
QDNESSEYPVQIVSKPLEWLLFHDLTKPDVTALPEELPLTSYKVTPTFINVLHKEGPTLK
SIFPTKDFPYIIAWILGAIIAGTLFVYGTTRKKKKGITLKTSEFVKEKIKSVNDRKEKKI
PVSIKNEHVKKNYFWKWITIIEIHLLIIEDIRKEEWKMTKEDFLFICINEFVNEKDKKCL
YNEEDDFDSTKVMIKGQSFLWNRWMERQTYMLDKYKEEEPFEYLKNDWKREEDGYMKKIY
KELLISLRGDTYYMSQKQKIIWRRWVAKHPYRIREKRIDEWFDKLFEEINKNGIISDDVI
DILLNDYKENVENDEYIYDMIEKRKKLKLILWIKIYMYVWEEVEKDKWKSEKEMFIDTYI
NKLKDKKEYDEVEYDEVEYDEKKNKELIKLLNDMKKMEILNSDDEKRKEWKEQDWFKQMR
KEWIREESRYLNEINEEILGNYNMELQKYMFEKHYEDIKLKWIDDIDGDNNNDNGWFPII
KYFEGDNKEEKKYITKEYSEKEYYVTNTLYDIENIKNDTLEGDKMKEKFNVKTIIEIHMV
IIEDFQKDEWKKDKGDFLQICFEEFIKRKEFNEEGENKIIIDNKEKKSILNISDDNVINI
LQNSWSEWFKRHTYILDKWKEEEWFKDLKNDWKREEYEYIKKIYKDLLLSLRGDTYYMSQ
KQKIIWRQWISKHLYYINEDMVTKWFKDILEQLDRGNIIDLLYIENEINKLNEENGKNFL
GEEQLIYDKKKILTTILWIQIHMMVLEESKKDECTKSKEMFLDTCIDELKKDEKENKKTH
DDDEKTKEIIKIVEDMKKMNNLEIDEHRSTKWKKQKWFKEMKKDWIYVKDRYLLNLEENH
KYDVHKCEELIDGSSLDLQKNISKWNWENIQFKWIDYENEKDWLKGDHMDEHIYEHIEKD
VNEYVYEDIDEDTNEYMYEDIDEDTNEYMYEDIEEGANEYMYEDIEEGANEYIYEYIRDN
IEKDTGTNVDEEHIKKYEECHDFVKIKDPFIWKNIIEIQLKIMEESKRETWEKNKYDFLE
ICIQEYIKNEHKDNNSRNLLEDEIFSMDKNMIWDTFIEAHRYILEKWKREEWFHNLKNEW
NVEVLNYLNQSENINDEKRICIIEKEKNIFRKWINKNKEELNDYYEDEKNPFLEEDIKIK
KKNYKLIAWIQIHMMILERLKEDECLANKHLFIDAYIEEFKRDKHKNKYNKKIIDMLENM
KKNIYHTNLNNDEINEWKNETWFNQWKDDWIKEENENEKIFWLAQMRKERCAEKKYEKKD
KEKEKNMNEYNNIGQSYMHIIHKNLLKKYLKYINFK
>PFIT_0112000 | Plasmodium falciparum IT | surface-associated interspersed protein 1.2 (SURFIN 1.2) (SURF1.2) | protein | length=2109
MHFVVEFQDWIEEPKDETISSDVFKRNFESKVENDLEELKKLSEDDYEKNCRHLNYLIDN
IRELFFSSKNIRILDVARKYLWDNQIEGNLKKLISSETKNKCQRNRINNPQKDRDLRIKV
HDYCDERDKRLKDLTGKGSSEKSCYDFMVWVNQNKDSITRDYNNNMSGVRRRAGFFKISN
ACDLNKFESLFPQMECSSKIYEKDEVLRGPKDVLEIHQGGDQNTVGQEDLLSGKRKEEKS
RDKDKHKDKEKKPSSVLHEIYGIGRDMSETFVSPKTPVVEEAVHEYATNDCVGDTCVVFD
CTEGECRFNEGSSDNEEAEKERVSNSIASSSTNNGGSLQSEKRRKKEDPEEDSTQKECNS
EECIEEKFKKGEPEQPSKTEKSSHDKSQDHSNGPGKGHPKFQIHNRKGRQRGINEGTLPF
SLNKSSREGKGNQERPKKYNRRGDSRGTKKKNASKGRSEHTIPDEETGKKRKRKPPVLKS
PSHSKGDGESTSEDKVQIQENDIKESDGSETNSDSYQEVEGTIEVRQGDDGISSIFGIPI
PNFFDYTDFDLSDFSLSNIPYPTIHIPFFPRSPRIYKGLYGGISRVRPNPTHINIDTYKA
VDSVSDLVNRLRDKADSKEKERDKPDTCGDVGRDESDRPSEQEDVNRIGNGDKNDEPERT
KESKDSTGRHHDTGEGTIRSSDSSDASTEDSSKTSGRENEDGDLSKGNESLRVSEPREES
GENNESNKVDLEVSPELKDNMVSTSSTCTGLTNGDNYGNGCTVRNNVNSSDSESNTITAH
VSGKGENNPLGTKSPQDLHNGLRDNHEQPVTADVTDSSFIPASQIQEEAVPIPQEETMCN
GVIYAGDDSPCTQISNDIDITSPNMGPSFNGGRLSNQIPPIPRFSEVMNSQSLNSSSEQM
LSQVLSMNSVEPSQLSIKGISIEAPQHSHLSQSLSGTMGSGQSYSESKQEKGRVTTSASP
TSPVSTSEVSTNEVGTSEGGTNEVGTSNVRAGEFRRTEARKRRSAAEPFSKDGPITTTKG
KNGGTYIINKTHQSSSSFFDFSSLTKNISISLAIFGVIFLFIFSNKHSSLGMFNKKKKKR
SRKSILIKEDNMNSMMLERYEDIDEEQNEKKNIYEEEHEDDEKDDKLNDDDEKDDKLDED
NENDDKLDDDDCDDIEFNKSGMILPYGKEEDDVYKIEDQLEWVDNEKIENEKSKYINVER
TYDYNNMYDDKYINVEHTSDEHTNDYNNMYDDKHIKSVDVKRSIKEKKEIRKWKTIIEIQ
MVVIEEIHNEKWEMNKEDFLFICINEFVNDKDRKCLYNEDDDFDSTKVMIKGQNFLWNRW
MEIQTYILDKYKEEEPFEYLKSDWKREEDEYMKKIYKELLISLRGDTYYMSQKQKIIWRR
WVAKHPYRIREKKIDEWFDKLFEEINKNGIISDDVIDILLNDYKENVENVQHIYDMIEKR
KKLKLILWIQIYMHVWEEVEKDYGIEKKETYVDTLIEHIKDKEYIIDVVQDIKKDIHMLP
LNTFSCKWKKEKWFEELKNDWKVEENKRLNCDSLKNNKDIYKELIKKSATYIENNILHEL
WGDINFKWIDEDNEKDWLKVTENHRKDENNIIYMNKKKNTNIFINKNIKKEENKMKCYEK
KCMFGNMSLQGNTEDYHEHNFLDIHKGDDTYNIFNNDLVVEDINRKIKNVSRKKKDINRK
QKDESRKKKDINRKKKDINRKKKDINRKNDEIHISLNQHNNEWIQVIKLHLHLIDECKKE
EWEKNKYDFLEICIQEYIKNENKDNNSRNFLEDEIFSMDKNTMWDTFIEAHRYILEKWKR
EEWFHNLKNEWNVEVLNYLNSSENKNDEKSICMIEKEKNIFRKWINKNKEELNDCYEDEK
NPFLEEDIKIKKKNYKLIAWIQIHMMILERLKEDECISNKHLFIDVCIELIKKGHLCKNN
VIIIQMLNKLKSDMYNSSLYLLSQENDDKKKKEWYKKLKKYWRDKASTYFNFLRQKDNDE
SIHHIIKQSMINVYDNMFIKNYDDQKFQWIDEDNEKDWLKCVNVKKEEIFNHNICEYKHL
KDIKKDEQHETSFLLSNNKTIVEKQQDDDIDISKSELPMCNKILIENKMSILRDIYKTKE
ILTFYSEEM
>PFIT_0113900 | Plasmodium falciparum IT | surface-associated interspersed protein 8.3 (SURFIN 8.3) (SURF8.3) | protein | length=395
MAVEMNTPVSKKGVSSTAYSIYFSVFLKRLKSYVSDRISRIKNATDYEKPCRDLNYEIDE
VKDLFCTRYLLNIPRYARVASWNKNIEDHLKATMVSDSNQKCKRSYPFYPRIQRYRRKLL
ADYCEERDKRRREVISSSTDKDKCLEFNEWVIMNDNAITDSFNNNITEGDRNKGAYTIND
NCSLRKPHILFQLLECHEEKKKEEDPEIVEDGDGKKPEDSKNIVKSIHGPSFRTTYNYSP
RQLEYGNNAFFLPRSNSDKLNLYFDSPIFGTSEITGTEEGFRNIFHVDIDITPTDVQVPF
GNSSPVSIPTSEVTIVGNTPMKITPYLMFVPVGLLIVFISTILNIMNTKKQMIPVKVKKK
IKVKSEVPSTQNIRIEELEKLRQGIRETKIEKLKK
>PFIT_0400900 | Plasmodium falciparum IT | surface-associated interspersed protein 4.1 (SURFIN 4.1) (SURF4.1) | protein | length=2221
MHFVVALDNTGDDFNDKAISTERFRNVFEVYVEDKIDELDRKPSEILNKECRHFNYFIDD
MKDEFLTSSLIRLPKELRKQLWESEVDEKLPNLMATTTHNKCLRTEHNYDKKYRDVIKIL
EDYCEDRATKLRDLKAIKYAEQDCINFNTWVSSWDYEIKRQMNKLDISKIKQYLEKSKFK
CDINDLDNLDTFFSHVNPKDMKGSEEDPRNPQEEEHKRDEYQVLNSTVEEGDEYVDRINI
PSTETGEATPNIQEEPLRVTPHGGDDHVKTPPTIVKTEEGNDNRENVVSTAGKRLNRGKP
NKEGGPHTSRFKTPKVSAPAGGKKSKNARDSTEPKHHKEKGKYDRIKKTSEQINKYAHPD
NKYTIFQCTDLDCKWLKPKNIKYPYEGYDIVDNDKLVDTGKGDYEDHHTYCSGDECAFGN
AVGGQFDEIGSEGNLKRKKGKGKGRKKGHNKLEGKSSPNVEGTHSYITNGGNIEETKSQS
YSVTDNYVEEEAASCPEGDQDCIDPIKDEFIIEGGRVIRTSINDVPQMEAITNKYMPGSI
YENPSSGSSHIEDKGQLKDFTIETVKYTSDGLNGFDHEVAVTDPKLLPGEQLIALTGEVY
ESLPDHNEIVFYGSPIPHRRFARSYPLNTTTTLEGTSQKPSAVETIMSLFRNIFDSIKSS
SITRRSVNQDLELSVSTTSPTNSYSLPQITLEFEAPAQGTVMGMLGQVNPFSSLAQTSQE
DSTSSSESRSSSFSHNSQIMPTILKRPINGNYVVSGGHKTNVPKGIEHYIKSVPVALAVF
GVLFVFILFNKINPFGTFSSKKKKRKVRRRRYDEKILKREGKKCFENLMQHSKEWIDKER
HDILPNSLYNIEKKEGTEYNVLEEKEYPLIDEVLNEEDIKKVNKNKIKKGHVKSVLIDNV
KKDRDIPNLIKLHLDAIEECSHDEWEEYKIEFLEICIKEFFKERKIDGQGRMLEKKYKCE
DNFLNNIDIWKKKKLMWNKWIEKNRYIMNNWKDEEWFDNIKCEWENEIEEYFKLKKYDKN
LLEIFGKNKENNKSFMIEILKIIWKKWIEKNVKYINKSVTNEWINKLVIKYKNDYIDLKK
DYTRFLKDIYDIPLDNNNNKNIEYLDNGNLIKIMFIQIYMLALEEYKKEQFFQNVSTFLD
ICLDDIKEKQTNTDETNNTLKLIRAMENKYILKKNKEKEIINQFKNEMFFKNIMCDWKNC
EDKFINDHFIQEKINIHNMKKDIPIKHWNHIYHKWLHEENKKDDIIVPLKRKEKEKEQNV
IDESSLVTKKNKWKTVIEIYMEVMNECKRDEWEEHRGDFLQICLEEFIKKDKDEMRNINE
ELYIEQSDHMEDMLMLERQKIIWLQWINRNKYMLEKWNKEEWFHKLKKDWEDEKNRYDEK
LFLWKNTENDKYINPMLERQKYIWRKWIAKHLYHIDEWENEEWFKLLMSKYEKDRDDLKR
DHPINKMDDMEKKKLITKLFIEIHMMVIENSKEEECYRNKKNFVQTYIDELKKEQNLEQN
KYMINILNDIQNDIQFGHDHNNYNEWKQEKWFKNLKKEWKEGERKNFLHVENENLDNIQA
NKLNNYILEIQKAILKNYWEDMQIKWIDDDNKTDWLKIAMNLNNYDNNNFRKNIKYEQKK
NNFKEEIEMIKKINKKAQSKDTEEDIMWKTVIEIHMKIIEEDKKQEWEKNKGDFLQICRQ
EFLNENQYNRNENSRFVNDYMVQDNYMIKRQNGIWNKCIERNRYILEKWKKEKWFEKLKN
QWKNEQNIYVNTREVYSNINDETNVKEINPLIEGEKVLWKKWLRNQKGLLDKYNEEFWFK
KLFEDYEKEVENDDDDDYYYYHMSVNQQGKHPEDLITLNKISNQSLQKFKKNKLITTMWI
EIHMMILEECKEEEVQLNKELFLDSCIKELIKEKESKGKCKMLEIVLDLKDKHVLINKNL
EMNKRIGKNSNNLFENIKTQVKNNENNYIYEMMLNNDMNKSGKMSENDCIFDEMLINNMN
KSDRIGQKKDNTIEDNLKSNMNKLGDVNEKCILEMEKNISMRHWENIKKNCTDGKEKEKN
IKNVEMIENIGSTGKIENIKNIRNIDEILEEKYKSFNIEPYEENNYEEKSKILNRSNIQS
NKIISPLIDNEKGIDEKKSDNQNEEIWYNGLTLEEIYKNSYTRNSIEYIPYIDEEEYSSL
DELDQKNNDFESDDMFYKGLTLEEIYKNAYTRNSTEYIPYIDEEEYSSMDEFDKHNNKRK
K
>PFIT_0422600 | Plasmodium falciparum IT | surface-associated interspersed protein 4.2 (SURFIN 4.2) (SURF4.2) | protein | length=2370
MLFVVELDSRLEKSADKRISVERFREIFEIYVEDKLEELKRSGSEKYDKDCRDFNYFMDD
VKDVFINNDLVKIPVEVRKSIWETHVDKNLPKLMKNTTSCKCIRKEHNYNKEYRDMTRTL
EDFCEEKTRMLEIIDQKDYDESLYVNFNKWINKKKEDILKEYEKLSNKNEYKHLLKVSET
CDLNHVDKLFLNISSEDMKKNKEDVTKKHREVKVRPLVNEPIDDRGKEDALSRGGKSIIL
NKEENSPTEEITTEYNPVSEMGVGTTIAHSEPGPKTVNTEVRNVLRSDGKISDQGSQKSP
PKELSNKQMTPAQRKNVPHFVERRGYGNSHVRGNALKKISNGDDNYKSPSSNYIEVDCDE
DKFLLLEDGTNQSENSCKTKYDYFVSNDYDGTGSAIYSTDQVPRMEEIKSPASLSTLDAR
GSTHNLNVSNEGNTLEGGEEKNNVKISEQNGRNLESSVGTDKGSVEKEEEVAATCGPNDG
DCIDANQIPVEYLRKLSRGERSGLDGSSNMAHFISTHFGGNNIFSSTGNLDFDIVRPARE
VLPESKSKIIHEHQEMEETTEEGASIIERHSRTSSQNNDADTSDYMYRILSTTMELPNQQ
EVFGLYSPVSRTLDSAMSFLKNIFNSSSSPVSQSKGQSKESQLAQISTTVQGPIGYRTSP
LQMNAHSVGAGINVSSILSMLGLSSGQVRRSGGQGSETYIVGTSQSGFHKNEVSPTIKDK
SGKTQIVSNEKGGIFSKGITSMMSSLPVALVTFVFLFMFLVFNKMNPFGTTIVQGKKKKK
VKQKLGERKKPKRRSAKRRRGVDVNMEEEINKIIYTNEFNNYEDKIYEDVKYIKEQENEI
YLRDGIEELHMDEPSRDVYVDDENDYIFLDEQKEDVCLDEAKNDILSKESFDDVLIKVVD
REINREINGKINGEINREINGEINGEMNREINREINGEINGKINREINGEIPLKKEEWMW
KTILEIEMKVVENCKKEEWEESKGDFLEICLDEFIKKENEYNKIHNKVIIEKSVLENQNM
LWNKWIERHRYMLEKWKKEEWFYNLKNEWINEIENYEKKESDIEIILPSEKKTRNISLEK
QKIIWRRWVARYVQHIDDDIIEEWFKKMMAEYEKEEYYLNKNRYKIINHIRNRNDKHDEN
VQCDDEESLVSSSICFDVEEKKKKNLLTKIWFQIHMMILEEYKKDECIHIKNLLLDNYID
NLKKKNELDAKKKLQKLDILNEMKKENNIIDINERNKWEGEKWFEDLNNEWNDYERTYIK
NNFVIKKENDMNIKYEYIIIDEPLMKVKKDIPQMHWKNIYEKWLHDEYKYVYRCEDINKS
VDEKRDNNIDIGESINVKNNEVMKEKKVKWKTIIEIYMEVMNEYKKDEWEEHRGDFLQIC
LEEFIKKDNDEMRNINDELYIEQSDHMEDMLMLERQKIRWLQWINRNKYMLEKWNKEEWF
CKLKKDWEDEKNRYDEKLFLWKNTENDKYINPMLERQKYIWRKWIAKHLYHIDEWENEEW
FKLLMSTYEKDRDDLKRDHPINKMDDMEKKKLITKLFIEIHMMVIEDFKKEECYRNKQTF
VDTYINEMKKEEPCEKNREMLNILNNIKKDIKLGYENTKMNEWKEEKWFDKLKKEWKEGE
CKNFVDIEKENFDKTQVNVINNYMLEIQRSLLKKYWQDVEISWIDDDNQTDWLKIAIHMD
DYDNKNKVYNRRHDYMRNKNLHVKKKKNIINEDHLSEDNKYLHENNHSYIKRIIEIYMER
VNKIQKKEWEENKRDFLKIALAEYIKMQFDKQKNLCIEEMVIKNKNINDDNNGYLEPAFL
WNQWVERKRYIMEKWKYEKWFEELKIEWVKEQGIYIKEEEINTFMKDEKKENNKIIHNDK
IIHNDKIIHNNKIINNNNDILIESEKIVWRRWLKKQEQNIQIYKNKKWFKDIIVEFEKDE
EDDMIMYSNVNDISKVNNKEVDVNNRDNLIMKIWICICMMILEECKKDEGRYNKEIFLNS
FIKEIKKEKDEKIKMNMLDMILQMKEKYISKNEKDFYIYDWKKEKWFEDLKNDCKNNKNE
YIYMLQNDLCKRYWKDLDKMWLENEDKIKRNMLTNIYEEYNNMDDLSKKEYIHKNINIIN
ENMKCNSEVEKTHGEHTVEGIKNYYLEKQKEIWRQWIEKNVKHINQSTKEQEQILVDTEN
NKIVNSSDCKKNENKNEPYYMKKKNLKTVFLAEIHMETMDRCKGLNYKGEDKIETDENIK
ELKIEEGENSKTNYIHKTILPKDECKKSKLSLNEENKMCKHKNMKENKINDLDNSIYTNP
YDDTNKFFFFNENCEGVKSIYQEIEENVEKRYTDDIYLLENEKHHNEFNTYMGENNYDVK
EKMDDRNNKNCYMRSYIKPRDKKKNTENKT
>PFIT_0800940 | Plasmodium falciparum IT | surface-associated interspersed protein 1.3 (SURFIN 1.3) | protein | length=322
NYDIIKEDNNNNDYMNNYMYYNDMENTYEQGSDYRRKDEYFDICFDLLKKGNMYYTNLWI
ENKKMDDSYEYLDKVLNKMLEKHKFLLYNVKERNKELIDEWEREEWFINLWNDWNEERNN
HMKGIMPYKYNITNFVEEEKKIWKEWISKIINSVEEWEHEYWFNDLLERYEMYAIDFSDE
IYSIELENYLKDKILKIALLMDIFMAILDTSFYEESEENNEYFTKSEMEHMEYDKIYDLN
DEEEKIKIRKWFEKCITETQNGEIAKKNKMRKGLFQKELEEKGIMSENLEGETSVYNKQM
IKQKMNILKESYSRNEGNKSTL
>PFIT_0803400 | Plasmodium falciparum IT | surface-associated interspersed protein 8.3 (SURFIN 8.3) (SURF8.3) | protein | length=2010
MAVEMNTPVSKKGVSSTAYSIYFSVFLKRLKSYVSDRISRIKNATDYEKPCRDLNYEIDE
VKDLFCTRYLLNIPRYARVASWNKNIEDHLKATMVSDSNQKCKRSYPFYPRIQRYRRKLL
ADYCEERDKRRDVLNSSNDKDKCLEFNEWVIMSDNAINDSFNNKITEGDRNKGAYTISNS
CSLRKPHLLFPLLECHEEKKKEEEPEKKSDSDDEDLNKPKIPEQDHKNVIPGIIGFSNSP
SYVGFNPVHAESGMFGHSSPGLTFECHEEKKKEEEPEKKSDSDDEDLNKPKIPEQDHKNV
IPGIIGFSNSPSYVGFNPVHAESGMFGHSSPGLTFDKLNIFFDSPIFGHSKITGTAEGFG
NIFNMHIEPKDVAIPFDTSPPVSIPASNVTVGSNTPVKITPYLMFTPAVLIIVFISIILN
LMNKKKPMIPVKIKEKIKVKSAVPSAEHIRIEELEKLRQGIRETKIEKLKKKIHVPKKID
IIEDPYKIKLLERKKWLWKTIIEIHMLILEEQRKAEWEFNKGDFLNICIDEFSNQEKKTD
TNIITSDLLFDEPEVIETIRMVNKQSDIWYRWVERHAHMLEKWKEEEWFLRLKESWRDEE
EEYMKRAYKELLTSLRGDKYHMSQRQKIIWRKWIAKHPIRVREFVIDKWFNQLFEELEKE
GIISDEAIRNFLSQHKEAYDEEKIEAFIKYKKKLLVVILWIKIYMSMLEEYVKEEDIESE
KLFIDTSLEELKKKKEIEEEVLEDLKKDIYESDEMKEIEKYKGEDWFKQMQQDWIRRDYK
FVSSYNLESDDEEQFHEPVKKPTVEIQKDLLKEQWKNIEVKWIDEDNYDAYLLEDELLKK
TKYIKPKDKMKHRIIKEDNIYGEQLKVFDEIEKRSIYLSSKRVLKWKTIIEIHLEVLHDC
KKEEWDKNKRDFLNICIEELVKGQNEDKKNKENYNYITNVRDNYDIVEYTKSFCNTWKDR
HNYMLEKWNKENWFVQLKNDWVEEQNEYMRKTYKELLISLKGDKYNMSQRQKIIWKKWIA
KHPNKMNEEIINIWSNQLSDEIDKNGIISDEAIKKFLSLEKDISDKDFLKYRRKKLEVIL
WIKIYMSVLEEQKNEELEKSKESFLNTCIDELKKEEPSEENERMIIIADEMKKGFRIYDK
VEDYKKKKKWKNEEWYKDLKKEWIKEEDKYIDSIYLMKKDEIYEDDLLNKSIVELEKSVS
LKHWKDMYIKWIDEDNERDWLRIAIDKKNLKTDEINEDINRMIELNMLEDYSNDLYDKKK
IKWKTIIEIHMEVLNDCKNDEWEMNKGDFLDICLEEFGTMENREYSHIINNMLMVGELEY
KHLNMDVIERQNDLWNKWIEGHRYMLEKWKKEKWFIVLKENWKNEEHKYMRKAYLELLMS
LREDVKNPMLQRQKIIWRKWIAKNLYHIESNVMKKWFDKLLEEILRKGAIEEDECINLIE
MEENEDGRKEEYLEELKEYRKKKLICIIWIKIYMMIIEEHKKEEYLESKEIFLDTCVDEL
KEQEILEGNELYMDDMKKSILLSDQKEEIEKLKMKNWYKDLKKEWMSEEDRYFRSIINEE
NDEEYKNMISRPLRDIEKKISKKHWDDIQLKWIDEDNERDWLKIARNENDEDNYAYEYVR
NRRKKYMDVYSEYYKRNRKKSGDKISGNEISGKINKINTEKEIFNYDIIKEDNNNNDYMN
NYMYYNDMENTYEEGNDYRRKDEYFDICFDLLKNGNMYYTNLWIENKTTDDSYEYLDKML
NKMLEKHKFLLYNMKERNKELIYEWETEEWFINLWNDWNEERNNHMKGIMPYKYNITKFV
EEEKKIWKEWISKIINNIGEWEHEYWFNDLLERYEMHAIDFSDEIYSIELENYLKEKILK
IALLMNIFMAILDTSFNEESERNNGYFTKSEMEHMEYDKIYDLNDEEEKKISICEADDEN
IYEKADTEDEEEKMKIRKWFEKCITETQNGEIIKNDKMRKGSFPKELKEKGIMSENLEGE
ISVYNKQMIKQKMNILKESYSRNEDNKSTL
>PFIT_0833700 | Plasmodium falciparum IT | surface-associated interspersed protein 8.2 (SURFIN 8.2) (SURF8.2) | protein | length=2049
MLMVIEFDDRIKEASDNRISINRFREVFVNYVEDTLEELANDTTNTYEKKCRDFNYLMDD
VKDMFINHDLVKSTPEILQKVWESDIDKNLPGLMEKTTKNTCVRVAHDYEKEYRDLRKNL
EDFCDEKIERLAKLKISNNYMNDCFDYNKWINEKRNEFITGMTGMNRRKKQMYLRKSDSC
DLNNLANLFLNIVCTRTKDVPGKPSSKDSGVKDKKKDDGSEEEVVKDDNGDTSKGTSSDG
GKDKSVEDTYDVGISEDGSSNEDIPIVIEEPAECKEGDDCFDITKFYESHKNGVPPIDIN
LSVRCPLNYHGIFRKGNKLYKSIENKRESNSMKRSSKRSIGSGNEQAISDNMDIEIIVGG
DPYSAPCFIPEEEPYRPSVQETEGGKTGKGICPHSKSSNNNVVPKTEVTLHFSSPHRDRI
IPHKLIYNLMHDGFMSTKKILSESGGNHISYISHSGREDPTNAMLGGSTKTPNAEKSTLD
KIKDLTFYFLPNEDPKYESSSVTAPTSNTFIQVNNDNVSTHTGSNENGTVQKKDEIPETN
RKENKIYSYFFNSILAIFIIFIIYQIFMKESTFLWFSKNDKKRRIMKNIQEKVTKKMRKS
DISEKFEKDIVDMKPTKSDIIRDRFIRNIYNVQYRNEFDEEIKDYIQLKDLIYDDEEKKK
KKEYHEEYEKKDFQDDVIKTEKDKIFLSKEREWKWKTIIEIHMEVLEDCKNEEWEKNKGD
FLEICIEEFMKEDNEFNNNIKKNKDDLLINKNEDIYFSNVIEKQIGLWNKWIERHRYMIE
KWKKEDWFCDLKETLKNEFEEQMDIGKVSFLYENNREYGKNFYLEKQKIIWKRWIARYVK
HIDDYIIEIWFKRMMDELEKAQGNLGKSSCEKDEIINIESNHENLNFYKKKKKKLINKIW
IQIHMMLLEEYKKEECKRSKNILLDNYIDILKRDGNEKKNMNILEILIEMKKKYISENED
YEKKVFKEDKVFEDYMGDWEYYEKNYINEKENDTYKQDDIKIKKYFLENPFVEMEKDMTE
RYMNNIYDNYLSKGYEQETIIKSIHEINDTKKSIEEFHKEEKYDDTEKKKEKWKTVIEIY
MEVFNESKKDEWEECRGDFLQICLEEFLKTKDGINRDDNINEGDNINEGDNINRDDNINE
GDNINKGDNINKGDNINKGDNINKDGYINETDYLYSEENIKGYDHINTYPINGDIKNKYL
LERQKIIWLKCIKRNKYILEKWKNEEWFKKLKYNWNDEVNRKLHGNNLYDNVNTNNKRNP
MIERQKIIWRKWIAKHVYNIDVMENEEWFKEFIKKYEKEDYDYISGTYEIQEEIKKKKLL
SKVFIDIYMMVLEDFKEEECKKNKEIFLDTYIDELKKDSQSEKNKSMLNILDEIKSDIHI
GYQKENMKEWKNKHWFEKLKKEWNIRENKNYDEIEKNKMEKIHFTVINNYMLEIQNAIMK
KYWDDMEIQWIDYDNKTDWLKIAVQLSNNEKNVCNSRYDYIRNNNLYNKNKYMSIEEQDM
KEVDTYDTYEKNLLFFERIIKMYMELLGEYKKADWDKNKGDFLKIALEEFVETKYEKQND
LRIIEKINDNNNNEYDENYISIQQNLLWNKWIERKRYIIEKWKNEEWFEKLKSEWKKEQN
KDIKQDQIQILIEKKENSVTDNYDNINILTEIEKILWRNWLRNQKSVMGKYKDQKWFKDV
LYKYEKELKELENLKSDYLKNDISKIMDEELDMKNREYLIIQMWMEIHMMILEDCKKDEY
INSEEIFLDACVEKLKNEKNEKYQNRMLEIIMNIKEKHMFSKKEYMKNEWKKKEKLFEIF
KKNCINEQDKYILEEEIQKDIIKDIEKNKRYINNNDDIIKNGYIEKQKAICKKRVEKYLR
HMDELSEENSFINFMTKDQIRNSNNNELEKLIKEEILKKILSTEMDMTFLDEFNKGEFME
NSEDSINVDIKRKRKKKEKHIMENDDENIYKMENDDENIYKMEKEDNFINMNELELHKEF
DNNNKVKLKELHTEFHKDEQEILSSQYENIENAMINDNENYDNSNYMKNIIEQKMIILKE
YYNRKKYTL
>PFIT_1301000 | Plasmodium falciparum IT | surface-associated interspersed protein 13.1 (SURFIN 13.1) | protein | length=2746
MESYVEFNIPLILKKPKTREYNKYSQKLLEGLMEYIAKLSQYKSENECKNICRNMNYWIE
DMKDEFSEKILPHFIYKEDEQVWDKYIENEYLVKLDPIIGDVCKRKPIPYIKMVRNIRKK
LEQLCDKKEEIYKEFENSKLTNKEKCKLFNEWKNEKLNELRRIKGWYKYATKDKYNEAFS
INDKCSLATLFNIDFNCQNNIRRKKKKKKKKPRIKSQPPKKSADGDNEDDEDNEDDEDDE
DGEDVNHEGDDINSKVGKFPNQDRKEDPTDREKTDVNEGQNGKSLTQEKTLKQIPSTSPN
NLEQKLQQTHISSSQQKHLIKTTPTSDSTTTSSSSSVPLTKQSLHSSVPALSSTQSTTYN
TTDSATPPFAKPHPPSLSEKENKRESEKRNSDKEFSQSYEEKAKNKSKDELKSPTPNEEK
KLQVNVTKSKNQGTSENKSPEVTTSPIPILSSRIQQEKEKLGTRGDKSKGSKIISPYNAS
YYLGNVLNIIEDFLLTLYSDDNTQKILNDPTDSKNNNINNSNSQDEILKNTQIEKTQKSI
IISGSPNDETYKNKQEDRTKHNGQNNVQQLYDSKPHEEPIELPSDPIERATFIVPPQRKT
KKLDPSIFGRKKIQITPPIIGVPPSILEKYPHILEKYKGFSKSIQEEEWVEGNNDALPVR
KRDVIENELVIQTIPYDVRHIIPENNDNGKQKFQNKLNEYSLRTYDIPKNINLHLKPNEY
LGNEFPKIINNYDYQLDHSKKYIPKYIDLDNQPNEISEPKHNPKNIDILGKKFNYPIPFN
KLNNIDKNSKFTITKNDYSLYSNNQDIIVEIPKLTNTIPKILTIPEQKITPNYTKMDIDI
PHENYEYSFFRKPNKIEKNTDFEITKNTSLNTNKEDIIVEIPKIPYNIPKPSIYQQKKQQ
PNYTKKIVDIPLESPRNNFLKKFHKIDKISDFSVSKNPLLDSTDNENITKTSNRQINNPY
VLTFPQTENILTYSDKISGIPNDIIHNPLFSQIFQKPDTQHNIRNPKTLSFYFDTNNINL
ENTDITEPLSDKVQIPKVQINFETQPTIIKQGGHPEDETPVCFKDPTNSETIPCTLEESL
KHKDVVYTTNNGQLHEKQVISSKPSLSYNFNPNTKSDMLISTPITLPKQLKNNQNIYASG
GNILNKDIHNVQNIYKMLDLTSQYPSEGIGSSTSQGQPIQHSNSTVGTSIGAHSYKVSPQ
TSTTSEIRNAGTHHHSKLSSSMGTSANTLFHSTSSVQSTINHDYVYANTFIPKRPYFLHN
GLQQDMFQLHFPNTYSPRPLNIQNHTPEITIKNSSGSIFSGNIIRNGTTGSNMVSMMIQI
ATVFMGGFMIMTVFNKCNFFLFGNKKKKRKPEPLVPEKEVIDMCTFSELHEHFSPKQIWK
HHGILNKNKNYITHENTKNEMDCNYEIEEIFTNDLHEFEKQLEYSKVQYENTSQFDEEKY
INNLYLLNKNKQNWKTIIETHLHVLEQFKKEEWEIYKGDFLNICLEEFIKEERKEYMNEI
DNILIVNTDEQYNNMGNIEKQKILWYKLIEKNKPILEKWKKENIFENLISEWKRELVNIE
STNIINEQENINKSINKFISTNNPLIEKQKIIWRKWIQKQKVLIANYRQEEWFKKLNREY
HMNNDIQIESINLDINKNKQELREYLIKKRLMTIVFVGMYMVVLEEYMKDECTQNKELFL
NNGQEEILNKPKTETNLSLLEIINDSKLNLCENEKEGGKKKKEIKIYKNENWFVDLKEDW
TKKEYKYLNSITDESIDKKESFLINNKSLSDIQKYVSKKHWNDMQMKWIDEDNEIDWLKI
AQTQIVNNKRETYKKPKDKKKNIQYNNVYDKNVQGKNLQNINKPNKKNVHYTNKIGESVQ
SLQNVQNVQSVQNVQNVQSVQNVQNVQNVQNVPNVSNINIYKLKNIIEIHMVLLEDSKNE
EWTSNKGDFLEICINQYMKEEEKKYKSTIAQLNGLINQNNKQIIIQNILDENNKLCYKWI
ERNKYIQEKWKSQEWFHKLKNNWKIQENYYKEINDETKILEQLKKKGTNIMLERQKIIWK
KWVAKHVTHTEIAEQEDTLNKLFTEEEKNKFLNEIENLNITHLGNKHNIDVLKNYSKKKL
LTMIWIEIHMKVLEEHKKEEILDIKKILLDKCINHMKKQPNSEMNQGIIEMIDSVKNNIL
DQNKYSHVTNDIQYDQESKQTKFQWINEEYTSAHNSQKYNIAHESKYMRDNNTINIHQGI
LIKHLDDLQFKWIDDDNEYDWLKISSDENINDQKFSEIQLYKSPTEMSKKNYKGQQNNIS
YETNIYNGSHSKNDSKIIQLNDKIYCEDSQLLSKTISTFNNETNIKDTNNHFNNITQDTQ
NNKDIHNFKQMDSLNKYQFTNYKTFIEIHLTILEECIKEEWRNIRQLFFETCINEIKNEP
WFYQNFFNKGNMKEQNYDNIYIQNSIYNEWIEENKKLLENYKKKEWFNSFMHEWKTELKT
YKVEQSQKEENKNTKQMYYKEIMDNMIERIQNDLYILEPSEYKNTGVHFLNINEFQNENI
FETQNMHNEQNVNNSNAKSKNPMIDYQNMVWRSWIQKHIKNIREGKKEEPFNKLIEEHIQ
GRNINELKTYTMNKKLITKMFVQIHMMVLEEYKKEEYAIMKNIFLDRCMNQIDNLEYSIN
EKKYMLENLKEMKKNKSTNQKHKHISDEYKKHILYEELKNEWKYRENKYRNILSNQNLIN
SYNIKPNINKIFEMQENIITKHIEHIHLKWIQNEKNRNILIQTFHN
>PFIT_1301050 | Plasmodium falciparum IT | surface-associated interspersed protein 13.1 (SURFIN 13.1) | protein | length=2200
MEFNIPLPLKTKNTRLVNEFSNKYLEGISKYILMLMENETPQKKNIITCRNMNYWIEDIK
DEFNEKILPLYRYKEDEQVWDKYIEKEYLINLNNLIGNVCKRTPIPYIKPVRDIRKEIEV
YCYERDEVLEELEKYTLTNKEKCEYYNNWMNEKKALFRKKPAWHKYANNPRYKSVFKISS
NCDKETMFQNKLNCQNEYRKRSKKFRKFKKNKSKTALKKKSQKGSDNEEDTEDEEDEKKS
SPYGKEKTKDEEDTPIKNDEEVTNPTYHEPKKQKTTKTIERSFDSHNPRNKIIPASTPSS
TISIISPTLSTIPKTSTPVTPSITSTITATTPSLYTPISSSINHPKRTTVLPRISHNTDT
ISDITISTKNRNILNNEDEIKYRRFPENIHKGDKILIEKIHDEDTKTSDSYKKILPGKSG
QAGPPGIYQKRLHTLKGKSGQSINIGIWGQAGPPNEKISNTKENKHRTIIKKDRFQREIN
DNPNIKDRYNSINNYRFKQTKTFNENDESETHDTSSSGPILHNEKPTNYIKPERSSVKEL
IRYNDTYTSNYSESKSTKYRKYPQHLESTKFNTKLDDINQNEIQENVLEKFNFNQKISPY
NPIYYLGNILDIIEQFLITLYSNKEKTNQLRENSNPQINKLESAKQNKSTSATDSNPTYT
PITKRDITTAPKNDPRQIKEQFMKPHTYNMKNASPKDQTSKIYLPGEYSHEVPIKLPTDS
KERSTFINPEPIKSIKIYPPIIGYNKFKTTPPNINVPPAVLKKYPHIAEKYKGYYEYTQK
EGLEKGYVDVLHRQNFDSIDPPPTYETYPYDIEHIITGNNMNKNFSLPNKSNEYNSRDYN
IPKHINLHVKPDESSSKIAKVINIYDYLSNNSKTYKTKHIDLHIPKNENYQNVYTPKKID
FPFLKNVKSPPLYRNMDNINEHNEFINTTKTASDYSNEEIMNHPTNISKIILEDSESKRE
DTLHGNVKYSFPENIHNFNNNFDSTITKNPSLNYTNSENIPERTKIPYIIPLEVNNSIYT
PEQASNLHIGEEKPVCYKDETYMETEECSIEKALKQKNAVYAYPPNLFQKDKGKKYTPKE
LSFQTPSLHNIYTTSTIENINNENEKENITIYLRNNNREINPPDYNIVPYENSFTQIKEL
NHTPEQKEQIKTQNQREINLQKENPQISEDTMVNPESKLMMSVKPPHEPQHMYQILGVSQ
TYGQKDASQNLPNRSPLEVKPETTITYPHSSDTLFIHNGTHDGKLSTLTTPNTLGNNTTN
NSGRLHSTSPSIYSTSENSHNTFTFLPSFHHSAQSHLGTKYYLPQILSSHEQSGMVKNEN
QSPQITIKGSDGSIAHSSHRNNGYKGSKILNIMIQIATLFMGGFMIMAVFYKRNIFIFGA
KKKKKKKNALSYLDETTYVPVSEETYTESISYELLENYEDLEENNYDENNVDYIYPEEEL
ISSNTREIIKENQYTQEEDNIIKDEEKHSTLIEQKKTKWKSLIELHLTILEEYKMEEWDI
HKGDFLEICVQEFNNIQDFQEEKKELENETNKHILYNDDDIERQNLLWHIYIENNRYISD
QWKNKKWFQHIKTELQNEMHNFIKLYKEDKQQQEQKKKNINITKMSIINPLMERQKDIWR
KWIKKQNFIIYNYINEEWFKQVLKLYKQHYNVSKDNLKNNKIYIIRILTGIFIIVLEEYM
KDECTVAKKAFLDRGLEKMNKRDNLDINTHITDIINSIKKNIYISNKEENNIKYKKEKWY
IEMKEDWVRNEYKYLSSIKNQNIFENDLILRENKSLIDIQKDISRKHWDDLQIKWIGEDN
ENDCLKIDETNFFDKKKGNYKKPKDKKKNIQTKKENQTYNNKLEKQIYVEESFNNMDDVK
LHKMKTVIEIHMELLDESKREDWELNRKQFLEICIEQFSYILETEKKNIIKLNKLQLNID
NEDIMNHMTEKQHMFIQKMMERNKFLLEMWKRKEWFHKLKENWKFQEKYYNITQIQSNNV
ENFKTEIKNIILEKQKIIWKKWVAKNVMHIEESNNESLLKDFITHNENIYFQDKKTINNI
KNQNNNINENSLKKYTEKKLLTMIWINIHMLVLDELKKEEIQESKIILLDKLIDRLKNKN
DTKTNQPIIHIIQEKKENILQYKRNHINIYQGENENINFKWINEEYKNCNILPEEIDTYD
MTVKNPILDIQTDILLKNWENMQIRWIDDNNENDWLKISS
>PFIT_1478700 | Plasmodium falciparum IT | surface-associated interspersed protein 14.1 (SURFIN 14.1), pseudogene (SURF14.1) | protein | length=1490
MKVKKDNRNYKKRINPSTYSIIFFLFFKRLKNYVLERLKDVIKSDNHKKECSDLNYELDD
VQELFITSDILTIPKYARQNSWNTHIEKYLKNTLLEESQNKCNRIYPFYQRVQRIRRKML
EDYCYERDKKKIEVEDSSDFMQSCWDFNEWVIKKQNEITTKFDYDIHGPNKFKSPYHIDS
GCTLRNIPTLFKLIECQKKKDKEKDSDQPKSKDDNGSAEEDPKVVDDNDEDKREDEKNPE
TPNNAVIEWGGGFTVEDYYTDFSSNLNYNFFDEEFQNTKNTFPRLNFDIIKKFFVNLFTI
EDSIITSSGEISRYPVQVDIPNAYTEVRPDLLSSASTFPTKIPPINNAPSQIMPYFVFIP
IGLKKQMIPVKVKEKIKVRSKVPSAEHIRIEELEKLRQGIRETKIEKLKKKIHVPTKIDI
IEEPYKIKLLERKKWLWKTIIEIHMLILEEQRKAEWEFNKGDFLNICIYEFSNQEKKPDT
NIITSDLSFDEPEVIENIHMMNKQSDIWYRWVERHAHMLEKWKEEAWFLRLKESWRDEED
EYMKRAYKELLISLRGDKYHMSQRQKIIWRKWIAKHPYRVREFVIDKWFNQLFEELEKEG
IISDEAIRNFLSQYEEAYDEEKIQEFIKYKKKVLVVILWIKIYMSMLEEYVKKKIFREFV
IDKWFNQLFEELEKEGIISDEAIRNFLSQYEEAYDEEKIQEFIKYKKKVLVVILWIKIYM
SMLEEYVKEEDIESEKLFIDTSLEELKKKKEIEEEVLEDLKKDIYESDEMKEIEKYKGED
WFKQMQQDWIRRDYKFVSSYNLESDDEEQFHEFVKKPTVEIQKDLLKEQWKNIEVKWINE
DNYDEYVLEDELLKKTKYIKPKDKMKHRIIKEDNIYGEQLKVFDEIEKRSIYLSSKGIEM
ENQLKVFDEIEKRSIYLSSKRVLKWKTIIEIHLEVLHDCKKEEWDKNKRDFLNICIEELV
KGQNEDKKNKENYNYITNESDNYDIVEYTKSFCNTWTDRHNYMLEKWNKENWFVQLKNDW
KKEQNEYMRKTYKELLISLKGDKYNMSQRQKILNTWTDRHNYMLEKWNKENWFVQLKNDW
KKEQNEYMRKTYKELLISLKGDKYNMSQRQKIIWKKWIAKHPNKMNEEIINIWSNQLSDE
IDKNGIISDEAIKNFLSLEKDISDKDLLKCRKKKLEVILWVKIYMSVLEKEKNEELEKSK
ESFLNTCIDELKKEEPSEENERMIIIADEMKKGFRIYDKVEDYKNKELLISLKGDKYNMS
QRQKIIWKKWIAKHPNKMNEEIINIWSNQLSDEIDKNGIISDEAIKNFLSLEKDISDKDL
LKCRKKKLEVILWVKIYMSVLEEQKNEELEKSKESFLNTCIDELKKEEYSEENERMITIV
DEMKKGFRICDKVEDYKKKKWKNEEWYKDLKKEWIKEEDKYKDAMDIMEKDEIYEDDLLN
KSIVELEKSVSLKHWKDMYIKWIDEDNERDWLRXXXXXXXXXXXXXXXXX

## Sheet: PfEMP1s
> AAN36095.1 | 3D7var2csa | PF3D7_1200600
MDKSSIANKIEAYLGAKSDDSKIDQSLKADPSEVQYYGSGGDGYYLRKNICKITVNHSDSGTNDPCDRIP
PPYGDNDQWKCAIILSKVSEKPENVFVPPRRQRMCINNLEKLNVDKIRDKHAFLADVLLTARNEGERIVQ
NHPDTNSSNVCNALERSFADIADIIRGTDLWKGTNSNLEQNLKQMFAKIRENDKVLQDKYPKDQNYRKLR
EDWWNANRQKVWEVITCGARSNDLLIKRGWRTSGKSNGDNKLELCRKCGHYEEKVPTKLDYVPQFLRWLT
EWIEDFYREKQNLIDDMERHREECTSEDHKSKEGTSYCSTCKDKCKKYCECVKKWKSEWENQKNKYTELY
QQNKNETSQKNTSRYDDYVKDFFKKLEANYSSLENYIKGDPYFAEYATKLSFILNSSDANNPSEKIQKNN
DEVCNCNESGIASVEQEQISDPSSNKTCITHSSIKANKKKVCKHVKLGVRENDKDLRVCVIEHTSLSGVE
NCCCQDFLRILQENCSDNKSGSSSNGSCNNKNQEACEKNLEKVLASLTNCYKCDKCKSEQSKKNNKNWIW
KKSSGKEGGLQKEYANTIGLPPRTQSLCLVVCLDEKGKKTQELKNIRTNSELLKEWIIAAFHEGKNLKPS
HEKKNDDNGKKLCKALEYSFADYGDLIKGTSIWDNEYTKDLELNLQKIFGKLFRKYIKKNNTAEQDTSYS
SLDELRESWWNTNKKYIWLAMKHGAGMNSTTCCGDGSVTGSGSSCDDIPTIDLIPQYLRFLQEWVEHFCK
QRQEKVKPVIENCKSCKESGGTCNGECKTECKNKCEVYKKFIEDCKGGDGTAGSSWVKRWDQIYKRYSKY
IEDAKRNRKAGTKNCGPSSTTNAAENKCVQSDIDSFFKHLIDIGLTTPSSYLSIVLDDNICGADKAPWTT
YTTYTTTEKCNKETDKSKLQQCNTAVVVNVPSPLGNTPHGYKYACQCKIPTNEETCDDRKEYMNQWSCGS
ARTMKRGYKNDNYELCKYNGVDVKPTTVRSNSSKLDDKDVTFFNLFEQWNKEIQYQIEQYMTNTKISCNN
EKNVLSRVSDEAAQPKFSDNERDRNSITHEDKNCKEKCKCYSLWIEKINDQWDKQKDNYNKFQRKQIYDA
NKGSQNKKVVSLSNFLFFSCWEEYIQKYFNGDWSKIKNIGSDTFEFLIKKCGNDSGDGETIFSEKLNNAE
KKCKENESTNNKMKSSETSCDCSEPIYIRGCQPKIYDGKIFPGKGGEKQWICKDTIIHGDTNGACIPPRT
QNLCVGELWDKRYGGRSNIKNDTKESLKQKIKNAIQKETELLYEYHDKGTAIISRNPMKGQKEKEEKNND
SNGLPKGFCHAVQRSFIDYKNMILGTSVNIYEYIGKLQEDIKKIIEKGTTKQNGKTVGSGAENVNAWWKG
IEGEMWDAVRCAITKINKKQKKNGTFSIDECGIFPPTGNDEDQSVSWFKEWSEQFCIERLQYEKNIRDAC
TNNGQGDKIQGDCKRKCEEYKKYISEKKQEWDKQKTKYENKYVGKSASDLLKENYPECISANFDFIFNDN
IEYKTYYPYGDYSSICSCEQVKYYEYNNAEKKNNKSLCHEKGNDRTWSKKYIKKLENGRTLEGVYVPPRR
QQLCLYELFPIIIKNKNDITNAKKELLETLQIVAEREAYYLWKQYHAHNDTTYLAHKKACCAIRGSFYDL
EDIIKGNDLVHDEYTKYIDSKLNEIFDSSNKNDIETKRARTDWWENEAIAVPNITGANKSDPKTIRQLVW
DAMQSGVRKAIDEEKEKKKPNENFPPCMGVQHIGIAKPQFIRWLEEWTNEFCEKYTKYFEDMKSNCNLRK
GADDCDDNSNIECKKACANYTNWLNPKRIEWNGMSNYYNKIYRKSNKESEDGKDYSMIMEPTVIDYLNKR
CNGEINGNYICCSCKNIGENSTSGTVNKKLQKKETQCEDNKGPLDLMNKVLNKMDPKYSEHKMKCTEVYL
EHVEEQLKEIDNAIKDYKLYPLDRCFDDKSKMKVCDLIGDAIGCKHKTKLDELDEWNDVDMRDPYNKYKG
VLIPPRRRQLCFSRIVRGPANLRNLKEFKEEILKGAQSEGKFLGNYYNEDKDKEKALEAMKNSFYDYEYI
IKGSDMLTNIQFKDIKRKLDRLLEKETNNTEKVDDWWETNKKSIWNAMLCGYKKSGNKIIDPSWCTIPTT
ETPPQFLRWIKEWGTNVCIQKEEHKEYVKSKCSNVTNLGAQESESKNCTSEIKKYQEWSRKRSIQWEAIS
EGYKKYKGMDEFKNTFKNIKEPDANEPNANEYLKKHCSKCPCGFNDMQEITKYTNIGNEAFKQIKEQVDI
PAELEDVIYRLKHHEYDKGNDYICNKYKNINVNMKKNNDDTWTDLVKNSSDINKGVLLPPRRKNLFLKID
ESDICKYKRDPKLFKDFIYSSAISEVERLKKVYGEAKTKVVHAMKYSFADIGSIIKGDDMMENNSSDKIG
KILGDGVGQNEKRKKWWDMNKYHIWESMLCGYKHAYGNISENDRKMLDIPNNDDEHQFLRWFQEWTENFC
TKRNELYENMVTACNSAKCNTSNGSVDKKECTEACKNYSNFILIKKKEYQSLNSQYDMNYKETKAEKKES
PEYFKDKCNGECSCLSEYFKDETRWKNPYETLDDTEVKNNCMCKPPPPASNNTSDILQKTIPFGIALALG
SIAFLFMKKKPKTPVDLLRVLDIPKGDYGIPTPKSSNRYIPYASDRYKGKTYIYMEGDTSGDDDKYIWDL
SSSDITSSESEYEEVDINDIYVPSFPKYKTFIELVLEPSKRDTFNTSSGDTFTNKLTDDEWNQLKQDFIE
QYLQNIQKDFILHDSMDEKPFITQIQDRFLDSSHEEVTYNIDWNVPENINRITNNMDDPKYCSNNMYTGT
DLINDSLNGNQYIDIYDEMLKRKENELFGTYHTKYTTFNSVSKQTPSDPIINQLDLYHKWIDKHRDICEQ
WKTKEDMLYKLNEVWNMERKEYLLDIQPSTLDDIHKINDETYNIISTNNIYDHPSQETPLQLLGSTNIIP
SYITTEQNNGLRTNISMDTYIDETNNNNVVATSIIGDDQMENSYNC
> EF158099 | FCR3S1.2var2 | ITvar60 |PFIT_bin06900
MAPKGRSTNEIELSARDVLENIGIGIYNQEKIKKNPYEQQLKGTLSNARFHDGLHKAADLGVIPGPSHFS
QLYYKKHTNNTKYYKDDRHPCHGRQGKRFDEGQKFECGNDKIIGNSDKYGSCAPPRRRHICDQNLEFLDN
NHTDTIHDVLGNVLVTAKYEGESIVNDHPDKKNNGNKSGICTSLARSFADIGDIVRGRDMFKPNDKDAVR
HGLKVVFKKIYDKLSPKVQEHYKDVDGSGNYYKLREDWWTANRDQVWKAITYKAPQDANYFRNVSGTTMA
FTSAGKCRHNDNSVPTNLDYVPQFLRWYDEWADDFCRIRNHKLQKVKDTCQGYNNSGYRIYCSGDGEDCT
NILKQNFNIVSDFFCPSCKTECTNYKKWINKKQGEFNKQKKKYEKEINNIASNSDNTYDKKVYKTLKSMY
PLDTKFVATLKEAPFCNNNNVDGIIDFNKPDDTFSSSTYCDSCPAFGVICENGTCTKVNEDTCSKMNVQV
PKIITNKEDPTNIGILVSDDRVNVIPNELENGCKNTGIFKGIRKDEWSCKYLCNLDVCDLSHNKNNTHID
KRISIRVLFKRWLEYFLKDYSKLKKKLNSCTNNGKESICINECKKKCECVGKWAEEKRKEWEKVRKRFFN
QYNVDDSLKSYEVKTFVNGNVDRSDIKNALNEGENLEALQDSDECIKPHNSKKDTCVKNDVVNILINRLK
KKIDDCKIQHDNRTNQICCDELPESKEDNEDEEEEGEKKKNSKHLEETKEKKELDDNNFLDLCNNVKKYI
EDNNKQISIQHKCNTKGDGNWNDSTKKIDIQHTGAHMPPRRKSLCIRELRYLVEIGGDKNIDDYKNAFTK
CASIETYLLWQKYKKSNRSEEDKLKGGEIPEDFRGIMYYTFGDYRDIFLGTDISSDGNIKNISNKIKDLM
KEKYSKATGHKGENHNSNLQSSWDEHKRTIWKGMLCGLTYGISNEQQKKNIRKMLNNKYKYPCDLETFSK
KPQFLRWFNEWSEDFCKNYKNAIDILKKDCTEADCMNKLVNNREKNKKCKEACEHFKEWIKGWKNQYEQQ
RKKFNIDKNVEQKETAYINVNGLEPYEFFQNQYFVGTCECMKNKSESSANNDENIPEAFDEKPKEFKDKC
PCTYDIPEPSETMSCIEKAAFKLRYASEDKIHSKISSKLKGNGSAFSCTNSASDNIFDETSCYKNEFNKT
ENINSVKASNMNRFDTNIIWDCDGKTKYEQINLCVPPRRENMCIKGLEHLNETKHSDNKTLLKELQEIAS
TEGKGISKNFKQMDRENDDGICDAMKYSFADLADIVRGTDNYKNSNGNNNKVEENLKKIFEKIHNINSLK
KEYSKDKPDYQRLRSDWWDTNRKEIWKALTCSARDNNKIYKKGQKNTNNGKNKCGNEEDPPDDDYIPQPF
RWLQEWSEHFCRVQYDNLNKLKEECGECNENKNGLACMMNSNIKDTKCMNCKDACKDYRNMINTWNSQWK
KQQEIYKELYNTKNKININKCKVIEFLDKTNDTCHYKPGSAEKFLKESSHCTDLTFDKTKNSNNIPYAFE
NPPDGYKVLCGTTYRKSCKKLKKLGMNYTSENKIDLSGENAKWEKLNDLIYVPPRTQQLCLQPLQTLISR
TNKTTKVTEYDFSRALQICAYNEANSLHNYYSKYGKDFVFSAGKSQDTKDEIKTHILENMKRSFADYGNL
IKGKTQYEYNGLNKKLQDYIKTNLKYNGTDRKTGEDLWNKHKSDIWNSMLCGYNEENPSEPLHDKDIRCK
LPDNDSEDEFLRWFQEWREDFCVIKGILIQNVKDACNFNNCEDANNKSIRSCQKPCVKYKTWVEQRKIEY
ENQIQKYKNLNNNSNEGKESLLFLNDKCKGKCECIVQKKSTDNIDKIFEEYPEEYKTQCECQPDPCSDLS
ITDSGFPDASPFGGGQPRSACPTRRGNHNNCPTEEICKKYDSYINGCRPKTYHDNTNNWDSRGMLNSSSE
NEGVLIPPRRRHLCTRNIIKNLSRIKNKDHFKDYLMKSAYEEGKLLREKYRNNSRDGLNAMMFTFADYAD
IVKGTDIFGSILSQKLGEITGISNDINERKKWWSEIKNNIWEVMLCSYNRTKNNNNFFGNIVRENCNVPN
TDEKDQFLRWLLEWGIQACKEKKIRKQALQTKCYCSNPNEISGSDIIKHYPCKSELTKYIQWNLMIKELL
DQLNIKYQNIKASNNPKNPSEINAEEYIETELKEGECNLVDIERIYNKIKQEHNPLKEILMYLCPNLEFP
DDTFEYIGKTETEDTTIEPETPTSDNPEDSIPSISPEDVHPTTGEDTNIFNSNILSSTIPFGIALALSSI
AFLFLKKKTLSPVDLLRVLDIHKGDYGIPTLKSKNRYIPYRSGTYKGKTYLYVEGDSDSGHYYEDTTDIT
SSESEYEEMDINDIYVPGSPKYKTLIEVVLEPSKSDGHIPHSAGEPLDDMVGTTIFTDEEWNELKHDFIS
QYVQRESMGVPQYDVSTELPMNIGGNVLDDGMEEKPFITSIHDRDLYTGEEFSYNINMGTNSMDDPKYVS
NNVYSGIDLINDTLSGNQHIDIYDEVLKRKENELFGTNYKKNISNNRVAKLTNNDPIMNQLDLLHKWLDR
HRDVCNTWNTKEELLDKLNEQWNKDNDAGDIPSDSNKKLNTDVSIQIDMDDPKGKKEFSNMDTILDDIED
DIYYDVNDENPFVDDIPMDHNKVDVPKKVHVEMKILNNTSNGSLEPEFPISDVWNI
> Y13402 | R29 ITvar9 | PFIT_1400200
MTPKRTSRTVNNLSATDVLEKIATGIYNQEKEKVYPYENELKGILSNAIFVDQLRKELNIESPGPSDSCS
LDHKFHTNINTEYTEGRKPCYERNEKRFSNEGEAKCGSDKIRDYGIKSAGGACAPFRRQNLCDRNLEYLI
NKNTNTTHDLLGNVLVTAKYEGDSIVNNHPDKNSSGNKSSICTALARSFADIGDIVRGRDMFKPNDADKV
EKGLQVVFGKIYNSLPSPAQKHYAHDDGSGNYYKLREDWWAINRKEVWKAITCRAPNEANFFRNISGNMK
AFTSQGYCGHSETNVPTNLDYVPQFLRWFDEWAEEFCRIRKIKLENVKKECRDEPNNKYCSGDGHDCKRT
YLKDNTIFIDLNCPRCENACSNYTKWIEIQRKQFDKQKRKYMNEIKIKTNISNNENDKEFYENLDKKGYS
TINTFLESLNHGKQCQDNIDKKNKTNFKNNLETFGPSGYCEACPIYGVKCSNEKCTPVTENEWNSNNRLP
TDTSTKNLNATNIDMLVNDGIGNAIDNELEKNCTKYGILKGIKKQKWQCQYLNNIDQCKINNVMNSGYFD
NKIAFNVLFQRWLRYFVRDHNRLKEKIDVCIKKENINENICIKRCKTNCECVGKWLEKKEAEWDKINQHY
NQKNHIMFILIPYWITGFYEKITFPNDFFKALEDVDTINVLDTLKECQDTHCKIEKIRSIDVDLIKEIIS
WLQNKIEVCKSHHDEDKHEYCCDILPKSVDDDEEDDEEVDEEKEESSQTTKRNISQKGGTKSASCVKGAC
AIVKGVLQQKSNGSIDNCNAKNRKKNEWQCDKNTFVDGNEGVCMPPRRKSICIHNLTLEEQTKNKYQLRE
AFIKCAAKETNLLWDKYKNDKNEAEELLKKGKIPEDFMRIMFYTFGDFRDFCLENDMGKDVDKVKKNINK
VFNNSSKRGFKKIDPENWWNENGPQIWNGMLCALIHADTKDSIKNKDNYKYEKVTILAKRDGSNGMTLSE
FAKKPKFLRWFVEWYDDYCKERQKYLTEVASTCKSIDGGQLKCDRGCNNKCDEYKKYMRKKKEEWNLQDK
YYKDKRENKGIDKGPIGIIVKDYVLANAKEYLKKKFTASCVTSSGKAQNSATEEVKKNIELLSEEQYYDA
DQYCGCTKFIHDDKYSKISGRSNCCGLNSDAKKNKIKWRNSDEKDYAFLKKRNLSGDVFFPSRRLRICFH
ALDGNYTDPEVKDENGLRKRLMEVAATEGYNLSQYYKEKKEKETEATEEAHKYSYEVQPCSAMKYSFYDL
RDIILGYDNLEDNSTTTEKNLKKIFKSESNEGSQGRQTFWNNNKGCVWEAMKCGYKHGRDDGNSANSASS
DQDLKKCDSVPSDDDYPMGKDRDEGTAYQFLRWFAEWGEDFCKHKEKELEKLVGACNDYKCGDNEDKKKK
CTDACTQYKQFISGWKPQYEKQIKKYGKHKDKIYSRHPMVKEAKDAQEYLDKQLQKSCNSGGKCDCMNKK
STSNGNNMPASLDETPSTYKDRCECQPPPPPPPPAPARPPAARESGNDYRGRSEPGEDGPLPLPLPPPTP
PKPGGDGGAGRILSTPRNGTIEEDEEDDDEGEEKAEAASEETESKEVVEQKEDTTEKVCKIVANILTGKG
NLDDACNQKYGYPQRHWGWKCVTPTTSSSTSERGGASRNKRNLDSTKSSDKNGSICIPPRRRKLYIKKIQ
EWASGNTQAGGNTGSGDSTGASSNPQGNGVSTSPQVALLHAFVESAAVETFFLWDRYKKEKEIEKKQQQE
TGLVASETSEDTEHPQNKLQSGTIPLDFLRQMFYTLGDYRDICVGKTPDGIDTVSASDKDTMDKIQAKIQ
QILPKKDTPPSVKTPQQTWWNKHAESIWNGMIYALTYKTDTPSGEKPKQIPEVKTKLFDEKGTPQSNKYQ
YKTVKLEEEETSGAKPKSTESSSPSGENTPLTDFISRPPYFRYLEEWGQNFCKERKKRLGDIKSNCLKDG
DKQYSGDGEACSNIDVNKDKIFADLEGPKCAKPCSSYRKWIKGKKTQYEKQEKAYEQQKEQCKKETNNHY
NGFRVKLGTCTTAGDFLQTLKNGPCKSENGKDHEEDEINFSQPDVTFRPATNCTPCPKFKVNCKNGNCGA
DTNGKCNGKTPIDAQNFEQMGQTAKEFVMLVSDKSTNGFEVNDLNECAGADIFQGIKENIWSCRNVCGLD
VCKPEKVNDQKVNGKENDGTYIIQIRALLRRWVENFLEDYKKIKHKISHCTNSTEEKKSTCDCGKKCKCV
GQWIKLKKEEWKKIKEHYVGENKSEDDFSDNLNSFLETLITQIPVADVQGNVIKLSNFDTPCGCSADANS
QKKDGNENDAIDCMINRLQQKAKNCETQPSGSKQCTTPPTTLEDDETFDDDIETDNPVAHPQICEGVIQT
QTETVLEEKCVAPPAEEKKDEKKKPEDPAEEDGGAIGPSGPAGPQEPSPTSDDTEENHVTPEEDPPPPAP
DTRPVPSPLPPPADQPFDPTILQTTIPFGVALALGSIAFFFMKKKTKHPVDLFSVINTPKGDYDIPTLKS
KNRYIPYRSGSYKGKTYIYMEGDSDEDKYAFMSDTTDITSSESEYEELDINDIYVPGSPKYKTLIEVVLE
PSKSNGNIPHSAGEPLDDMVPTTNTFTDEEWNELKHDFISQYIQSRLPMDVPQYDVSTELPMNIVGNVLD
DGINEKPFITSIHDRNLYNGEEISYNINMVNNDIPMSDKNGTYTGI
> ACJ68328.1 |PAvarO
MGSSHSTNDTKSPTLSESHKSARNVLENIGIKIYNQEIKKKNPYEQQLKGTLSRAQFVDALSSRYGYVRN
SDGNSCNLDHLFHTNIKTGYNEGRKPCYGREQNRFDENAEAYCNSDKIRGNENNSNGTACAPPRRRHICD
QNLEFLDNKNTNTTHDLLGNVLVTAKYEGNYIVNDHPDKNSNGNKSGICTSLARSFADIGDIVRGRDMFL
PNKDDKVQKGLQVVFKKIYKSLTPEARKHYAHGDGSGNYSKLREDWWTINREQIWKALTCSAPYYADYFR
KGSDGTLHFSSHGKCGHNEGAPPTYLDYVPQFLRWFEEWSEEFCRIKKIKIDKVKKECRDEQNKKYCSGD
GHDCTQTNLSHNQIFVDLDCPRCQDQCIKYNEWIVKKLEEFYKQNLKYSMEIQKWKKTKNNYYDKEFYEN
LDKKSYSTIDKFLNLLNNGKHCHDNKDEKNKIDFNKPIKTFSISEYCKTCPLYGVTCTNRGICIHNSNNK
NKGENDLNKINIKDKSPTTFDVDMIYLRRQYMKNELKSFVESTCLFKGMRNQEWTCQILKNLDVCKLNNF
NKVIDIDKHITFKVLLERWLKDFLEGYKKSKRKINPCTKDKNSCIKLCINKCTCVEEWLNKKEKEWGQIK
KHFNKQFHGEGYDIAFKVKSYFEDNESDVRKSIDNFHVLKNKEEYEICNVDDNCRSQNNKKKKDIVTILL
KELKDKIVSCKNQHKATKGKECCDKLPKIADGDTSDDEEQEDEAPAPPKPKPPSTPNPCVRKDQSGTHIV
SVEDVAEWMQGVTHDRVKDVDGLKADASKGTYSRMGSPSAFNDICNIEIKHSNAVHRSGYNYKGPCTGKN
QERFKIGTDWKDANFVSTIHKDFYLPPRREHMCTSNLEKLDVQRVIGYSNVNDSFLGDVLVAAKFEGENI
KERLKKYPADQTICRSMRYSFADIGDIIRGKDLWDKDNGAKDMEKHLVSIFKKIKEKHYGIKDNPKYEKG
GEPFTKLRSDWWSANRDQIWKAMQCQTLGPRVINTCDKEPTPIDDYIPQRLRWMTEWAEWFCKAQNKYYG
DLVGACRKCQEKKTECTQGTSQCDTCKEKCTKYNDFIKKWQPQWKQMEQKYKDLYGKAKIAANGDETVVP
NGHTTDKDQQVVNFLKLLIPRSDKSGSKSGNTPYSTAGGYIHETADVNNCNTQKVFCNTTSKDNYAFQLT
PKGYEQECMCEKRPKAPQKKPEVPKVKPPTSACDIVKNLLDGKGETSSIYGCNIKSDVNWECEKNIDPKY
TGACMPPRRQKLCVSSLTKQRNIKEKEDIRTEFIKSAAIETHFAWYKYKKDNDKAERELNSGIIPEGFIR
QMYYTFGDYRDIFFGTDISKHSHISRVSSSVKDILKEESKERKNPEEWWNEHGKEIWKAMLCALPGTGNL
QNNPDYNNPPEDVAKKPQFLRWFTEWGEDFCRTRGVKIKELEKGCAGYECDVTDETKKEACKKACEKYQT
WLKDWKTQYEKRSQKFTRDKGKPEYEVGPDVASSQNAYKYLSKKLKSICQNGSTTEKCDYNCMENASRQP
QTSASSDQQENSSTQKDLPEAFDCPPKEIGDRCNCPKLPEPKYCVDKTAHDIRKENGKNFDINLKGNVNT
YNDNCKNAKREDYANQNGETCKFKEVSWSSIGIINNENESTGRDRFKIGEVWECNKETTDGKNKVCVPPR
RKDMCLKKLQDIRVDDISDSSTLLKEIQEVAKNEGNDIIRNLLPKYPCNEDVICKYMKYSFADLGDIVRG
TDKYKDVIGSISSGNNSEQIEENLKTIFENIQKTDENFQKKYTNLELFRSAWWDANRKDIWKAMTCNAPD
EAKIYITKEGGYISPITWTKNHCGHNDDPPDYDYIPQPLRWISEWSESYCLAQKDFLETMKNCENCKKKN
DNTDCEQTKYGACRDCKKKCEEYKKFVDKWKAQFETQNKAYKEIYKNATTSSGRHSNGIDEDIKKFVEKL
EQNCQKNSVDTADKYLEGGSVCRRFKFVKTDTHEKNYAFHNTPLSYKEHCECAKNFDPLDECPVDNNECK
KYGIGSCPEKNFHKKLEEWTNYVLNNKSNKNKSAIVPPRRRQLCLQNLTRNLSRLNKEKSFKEGILISAA
SEAKMLTEQYRENPAKALQAIKYSFADIGNIIKGDDIIGNVISVQLNKLINGNKKINTSTLWWEANKEKI
WNAMMCLHWRRKKTATSSPSHDNIDKEDQFLRWFQEWGENFCATRKELYEKLNNECKSVECNASKGNVNE
LKCTKACEEYKSYVLKKKTEYEIQKDKYDKEFNKTLNNKNALEFLNVQCISEYFSDSKNWESPYDTFDDD
TLKGTYDCKKHEPKTPAIKPSKPASPEDKKLVPDSPLIPIQPQPSNNTSDILATTIPFGIALALGSIAFL
FLKKKPKSPVDLLRVLDVHKGDYGTPTPKSSNRYIPYASDRHKGKTYIYMEGDSSGDEKYAFMSVTTDVT
SSESEYEEM
> AFI73225.1 |TM284Rvar1
MTSKRGNRTVINLSVTDVLEKIALQIYKEENEKKIPHESELIGTLWKAQFSDGLSGSFGDVRSGPSNSCN
LHHKYYTNIKNGYPPARNPCDGRNEKRFSNEGEAECGSDKIRVIGKGDGTACVPFRRQNMCDKNLEYLIN
KNTKTTHDLLGNVLVTAKYEGASIVAKHPHKDTSEVCTALARSFADIGDIVRGRDMFLPNKDDKVQKGLR
EVFKKIHDNLSSSVKPHYKDDGSGNYVKLREDWWAINRKEVWNALTCEAPQSVHYFIKTSHGTRGFTSQG
KCGRNETNVPTNLDYVPQYLRWFDEWAEEFCRLRNHKLQNVKKECRGENIGDKYCSGDGEDCEKIVRQDY
NIRSDFLCPSCKKECTNYKKWIDTKQGEFNKQKKKYEKEIKKVESNSDTTYDKKVYKILKEMYPLNSEFV
ATLKEAPYCNNNNVDGTIDFNKPDDTFSRSDYCKSCPVFGVICTRGECTEVKEDTCSKMNVKVPKKITNK
EDPINIGILVSDDRVSVIPNELENVCKDTGLFKGIRKDQRSCNYLCNLDVCDLSHNKNNTHIDKRISIRV
LFKRWLEYFFKDYSKLKKKLNSCTNNGEKSICINKCKKKCECVGKWVEEKRTEWEKVRKRYFSQYNVDDS
QKSYTVKSIVNGNVDRSDINNSLDESEDIETLKESDTCYNSDSAKKQKCEKNDVITILIDRLKKKIDDCE
KQHDNRTNQICCDELPESKEDDEDEEEEGKKKKNAKQLEVTNEKKEQEDKNLFQVCQKMKKVITDNNGER
IRNQRCNEKTDRKWDCSTNEIPTNHTGACMPPRRISLCIRPLRYLVDNGGKKSIDDYKNAFTECASIETY
LLWQKYKRTNGAEDKLKDGEIPNDFLRIMYYTYGDYRDIFLGTDISKNPNIKNISNKVKNILKFKKSMDE
SGKNQDENAKVQSSWDEHKRDIWKGMLCGLTYDIQNEKKDILKILNNKYNYPCDLEVFASKPQFFRWFIE
WAEDYCRKYNDEYEKLQTACSTVDCSKDPTDSEKQKCKNACDNFKTFVEGWKKQYDSQKNKFNKIKIEAN
IKNTYKGIENKEAYVFLSEECKGKCDCIKYKTDYDTNANDPKGFDTPPKEQKDNCECVLRKKSACENNEV
PKGRTQSQMTCADLKNESPSKGNNNTGNNHKETITFSCNKSNLIGLGAQWKKITDDGLYASPRTRQLCLK
HVIDIGRNNTKKNNITEEEFINVLQKDAYAEGKLLYMYYNSNGKISIFQNGEKLKLDDIEKHTHEAMKRS
YADYGDLIKGTTKYTQYNDYNKISDIINVVTKKKNSASINDIYEREEFWEKYRADVWNAMLCGYKDVSNK
TFDGNDDMCNLPNTDKEEEFLRWFKEWNENFCITQIKRAEKLKNECNNFNCSSIKSKKDDIKSKCVKACI
NYKKFVKESKTQYEDQKRTYNERHNKTNKDIPTFLKDNCIHKNCDCISIKFNHKDNWEKSFFESLDSSDI
KNKCECLKLEEESNTTERYISKEDPQYHPEYKGDGKVNYKYEKGKPKALPSIYPLNCAEKVADELRMYAE
NSLDTNTKLKAKISKSIDTNEQNATNDEIDCNIYNNISNGQKNTCEHNGNTFHDKDEWDCNKGTNKLYEN
DICLPPRRKHMCTKQLENISTASITTTDDLLKEVLITAVNEGKRLKQQWEKTENEAQKKKHFLCDAMKYS
FADLADIIRGTDIWKGNREQQKIQERLVKIFRNIYDNLEKDEYEKYKYGTKYQNLRSAWWDAHRKKIWNA
MTCSAPGDFLFVKRGKGDGSDIEFLTFSEHKKCGHDKEPPVYDYVPQILRWITEWSEHFCELQEKNYYLL
KEKCADYIQKDSKPIDDSHNIKCNTCKTKCEEYSKFIKKWNSQYINLEKKFKELYDEANNTKSYEELYRI
GKPSHRNHYEDENLIQFLQNVKSECNEPNTVDKYLMYTSDCRRVKFSNTIDTNVNKPTADVTHNTINGPS
SNLPVVTETNIKNELREYAFLETPEGYGNACKCKGPEPLDRCPENDNISNYCNDFVSVPECTAKIYKDEI
DHWNNANVKFKTSINNGVLVPPRRSHICLKNMITKNYDKKKNGMEKFKTDLLQVAYNEGYFLCQKYDKQP
RDVLEAMKYTFADIADIVKGRDMINKDISAKLRKLLDIKVEPKAPRKWWKYNKAHVWHAMLCGYRKGGGT
ITNDECNVPDEEYTYQFLRWFQEWIKKFCTGQQKLYDDVQTKCSSANCNRDDGTISLPECESSCVQYKNY
ITRKRQEYRSLNHQYNMNFKEQKAQGMKATQYIDDKCNSKCDCLIKYIDREKEWTNIYDSLENNDLKNKC
DCKQIKPKRHPKEVNPEEEPANSEPDYIVPLVPQKPSTPEVPPPPPPPLPTPSDEPFNRDILEKTIPFGI
ALALCSIAFLFIKKKPKSSVDLLRVIDIHKGDYDIPTLKSKNRYIPYKSAQYKGKTYIYMEGDSDSGHYY
EDTTDITSSESEYEEMDINDIYVPGSPKYKTLIEVVLEPSKRDTQNDIPSDNTPSYKLTDEEWNQLKHDF
ISQYLPNTEPNNNYRSGNSPTNTNNTTTSHDNMGEKPFITSIHDRDLYTGEEISYNINMSTNTNNDIPKY
VSNNVYSGIDLINDTLSGNKHIDIYDEVLKRKENELFGTNHPKNTSNNSVAKLTNSDPIMNQLDLLHKWL
DRHRDMCDKWNTKEELLDKLNEQWNKDNDVGGDISTSNGNKTLNTNVSIEIDMDETKGKKEFSNMDTILD
NIEDDIYYDVNDENPSMDDIPMDHNKVDVPKKVHVEMKILNNTFNGSLEPEFPISDVWNI
> PFHG_02274 Transcript 1 | HB3var6
MGNTIPKPPDPIYINESYQSTRNVLERYAESIKQQAAADAEKCEKSLKGDLTKAEFRGAH
IETVGVQKYSYSNPCGLNHTWNTNLLHDRVKDRDPCHGRNQKRFDEGQVYECGSGIIKGN
GNNRNGGSYAPPRRRHICDKNLEALTVQNTKNSNDLLGNILVTAKYEGESIVNSYANSGM
FNVCTALARSFADIGDIVRGKDLYSGNKQEKEKRKQLEKNLQKIFRNIYDKLLEYNKTNG
EIEARYGSDKENFFQLREDWWKANRDQVWRAITCKAPQDANYFRKISGDTKVFTSQGQCG
HSETNVPTNLDYVPQFLRWFDEWAEEFCRVREHKLKKIKEACRGKNDEKDCSREGYDCNK
TNLRLNEIFMDLECPNCEKACTSYKEWIENKQKEFNKQKKKYEKEIENDESNSHSTYDNE
LYNNLKRNYPSFENFVETLKEGAYCTNGIIEGKIDFNKQYDTFSHSQYCKSCPILGAKCK
NGQCNSFNDINCTKIPTMTNIRIHSTESPKDIYILVNDKKNREHSLELKDAFNDCDIFKR
IRKQKWYCKYKCNLDVCELKNFNRDMDDERLISIEVLIKRWLKYFLNDYNQIKENLNQCI
NNGTNTLCINDCHKNCECIEKWIKEKEKEWKVIKDRYVEQYNNNDKDVSSKLKTFLKQDL
FTNYVKNALDPDETLDKMKESSVCNVPNKLNGTSCKKKDVINILLNRLNEKIDPCKNQHK
ATKGKECCDKLPKIADGDTSDDEDDDEEDVSVTSGEKQNVKQDCAGKKSDEVCEMVKKLI
GDNNGMSGRIESCNPKTGTYPPWKNHASLVEDNRTWMPPRRQKLCVSALTQEGKIKNKED
IRKHFITCAAIETHFAWHRYKNHNANAESKLKTGKIPDDFLRSMKYTFGDYRDIFFGTDI
SSCDKIKNASNTIKSILENKTKKKKGDKLIEDNEKHKEWWNEHGKEIWEGMLCALEKVGG
SVNIKSTYNYDTIKNDLEDFASRPQFLRWFTEWSDEFCQERKKLEAKVKEYCKKDYVGCN
KQNTKANNSCVSACEAFQHYMKSKMSEYDTQKKKFEAEKSGKEPEYEGFSTKDASEYLKE
KCLHGTCDCMEKVKNIDDYWKNPHKTYDDNKLETKCECPQTPPKPCEIVKTLLEDNNGRH
VDACNLKYEGKKEKHTSWNCNPNKFKNGEEGACIPPRRQKLYIYNLEKFTGGTSEIELRK
AFIECAAIETFFSWHKFKKDKEREDKEKQDLVGYTSTVDEKHQKDLQSGKIPEEFKRQMF
YTFGDYRDICLGNDMGNDNYNKNISTKVRSILNSGETPEEWWQKHGPQIWEGMLCALSYD
TEKQKKVQDVHNNLIAPPNNNKYNDVKLVSKSGKLHTSLSDFATVPQFLRWFEEWVEEFC
RKKKIKIDKIEDECRGEYDNGGKKYCSGDGYDCDKRYLSHNKMFADLNCLGCEKECRNYK
KWIEEKVEEFYKQKKKYEKGFENTRTNLDNKYVKEFYETSAGKYKSVDLFLDTLKERSHC
SMGMVNRKIDFKNPLETFSPSIYCKTCPLYGVNCNSRECVDITENEFKKKNVLDEIIIND
KSHTSIDIEMIDRRGQYMQENLDNPLFKESYLLKSVRDQKWDCNFIHNKIDLCEINKFNE
NIDTDESITFKVLIERWLQDFLEGYYISKKQIDLFTKKEENKCECVKKWAEKKEGEWEKI
NEHFNKQKHDDAFDMDFKVKNYFEKNASDLKDWIDNFKRLNNIDDYQVCNVHNNCKSADK
KNKIDMVSILLSELKKEIETCKNQGNEKTKIKCDASPTNDELDEEYELGTTDTSPSAAPD
ICKDVIQSKSEETICRDDKRVDCNKVGKDDPIKVPMDPKSGEDHLNEMGDKHNCSGIIIK
TNGEWKNTKQLNYPNPCESIYASPRRQKFCVHELDKAKNQKELRTKLLTVAANQGYNLAI
KHHEYKDKYTVNPCNALKYSFYDYQHIILGDDPMEPEKWDTESALKRIFGNRNTEDAKPL
SRKRKDFWKENKECVWSAMKCGYNEGIKKGNKSNNIPECKDSIPTQFDGVPQFLMWFTEW
SEDFCNHKKTHLKKLEQGCRGCTLRIDGTCEKDGSGCQKCSQACEEYKAWLQNWKDQYKK
QSKKYSGDKKKELYKTVPKVKNSTHAYEYLQTQLEKLCEKGKCDYTCMKNPSTENSTENM
PESLDVKPDIVKDKCPCPPQKIEKPDSTLNCIDRSAFELYAKAKSDLHGVKDKLKGNNTK
NIYEETTNGKNDDNIICKINESISKQNNVCKKNENLFDDIDKWDCKKRTNTVPIENICIP
PRRKLMCAYPLKNLGVKKNTSEVLFNKVLRTAAYEGKHIKESWEKAEKSKKKKTQICDAM
KYSFADLGDIIRGRDILIFNNGNNEIERDLKAVFQSIYDKWKSDSNNNKDKYPDLTSFRS
AWWDANRKDIWKAMTCGAPEDATLFKKLEKWGIPNLILSQHKCGHNDDPPIDDYIPQRLR
WMKEWGEYVCKILNENVNDMKNDCDKCTLNDKKCSDEDDGNKCRSCKEKCKEYTKLIYNL
KSQFYILEKHYNELYTKAQNNTTYFTNDNDKKVIEFFKKVKKDCDVGTPDKYLDKAIHCI
HYDFTKNGTKSKPYVFNNQPEKYKNLCSCTITNHPLDKCPLPDKTDDYCKIIRHINPCIT
INLDNNLDTWTGFVVHNISHKNKGVLVPPRRRHLCTRELTGIRYRKNDKDNLKQNLIDSA
FNQGILLGKTFKDYSDQGLEYMKYSFADYGDIIKAKDMIGGSNIDDFNNDLKKMFPEHHS
ENMGKTTISREQWWEANKTHVWHAMLCGYHQGIINPNLSRRRPKPLEEGTQSSIATKTIP
SNWCQLPNDYSTDQFLRWFQEWIENFCTRKKVLEKEAQEQCKNITCNNDTGKTNTKCTEA
CKNYSNFILIKKKEYESLNSQYDMNYKKIVEHKNALEYFKDKCKNNCECLSKHIDNGKNW
KEPYETIDDSELIGKCKCKKVKPKTPDVIPAGATETKEKDTPHAPEKPQQPPQPLPPSDE
PFDPTILQTTIPFGIALALGSIAFLFMKKKPKSPVDLLRVLNIPKRDYEMPTLKSKNRYI
PYASDRYKGKTYIYMEGDSSGDEKYAFMSDTTDVTSSESEYEELDINDIYVPGSPKYKTL
IEVVLEPSKSNGNTLGDDMVPTTNTFTDEEWNELKHDFISQYVQREPLDVPQYDESTQLP
MNIVGNVLDDGMDEKPFITSIHDRDLYTGEEISYNINMSTNSMDDPKYVSNNVYSGIDLI
NDTLSGDRIDIYDELLKRKENELFGTNHVKQTSIHSVAKLTNSDPIHNQLDLFHTWLDRH
RDMCNTWNTKEELLDKLNEQWNKDNDGGDIPNDNKKLNTDVSFEIDMDETKGKKEFSNMD
TILDDMEDDIYYDVNDENPSVDNIPMDHNKVDVPKKVHVEMKILNNTSNGSLEQEFPISD
VWNI
> AEI26313.1 | 3D7var4 | PF3D7_0425800
MGNASSSEGEAKTPSLTESHNSARNILEGYAESIKEQASKDAKIHGHHLKGDLAKAVFRHPFSAYRPNYG
NPCELDYRFHTNVWHRNAEDRNPCLFSRAKRFSNEGEAECNGGIITGNKGECGACAPYRRRHICDYNLHH
INENNIRNTHDLLGNLLVMARSEGESIVKSHEYTGYGIYKSGICTSLARSFADIGDIIRGKDLYRRDSRT
DKLEENLRKIFANIYKELKNGKKWAEAKEYYQDDGTGNYYKLREAWWALNRKDVWKALTCSAPRDAQYFI
KSSVRDQTFSNDYCGHGEHEVLTNLDYVPQFLRWFEEWAEEFCRIKKIKLGKVKEACRDDSKKLYCSHNG
YDCTKTIRNKDILSDNPKCTGCSVKCKVYELWLRNQRNEFEKQKKKYYKEIQTYTSKDAKTDSNINNEYY
KEFYDKLKNEGYETLNKFIKLLNEGRYCKEKISGERNIDFTMTGDKDAFYRSDYCQICPECGVQCSGTTC
TPKKVIHPNCKDKETYEPGDAKTTDITVLYSGDEEGDIAQKLQDFCNDKNKENDENYEKWQCYYKSSEIN
KCQMTPSSHKVPKHGYIMSFYAFFDLWVKNLLIDSINWKNDLTNCINNTNVTDCKNDCNTNCKCFENWAK
TKENEWKKVKTIYKNENGNTNNYYKKLNNHFQGYFFHVMKELNKEEKWYKLMEDLKEKIDSSNLKNGTKD
SEGAIKVLFDHLKDIAERCIDNNSKDSCPPSVDTKTNPCAKPPGSKPTKSVKQLAEHMQQKAQKLLGTRG
GESKLKGDATRGTYNLGGQGNTLNGDICKITKNHTNDSRPNGEPCTGKDKVKNGFRLKIGTPWTNIVQKK
KKKSYKDFYLPPRRQHMCTSNLENLSTSSKGLSNGSFASHSLLGDVLLAAKFEAQKIILVYKNKNNINIR
KRITDPNDQATVCRAIRYSFADLGDIIRGKDMWNINSDAKDLQDRLEKIFKTINEKLPNEIQKRYTNREN
KHLDLRSDWWEANRHQVWRAMKCATKGISNNNCNGIPIEDYIPQRLRWMTEWAEWYCKKQSQEYEKLEEK
CGMCTGKGQGDGKDCTQKDKECSPCKKACDAYKKEIEKWEKQWKTVSAIYQILYAKARIVASNGGPGYYN
TEVQKKDRSVYDFLYELHLQNGGKKGPPPATHPYKSVNTRDKRDATDDTTPTVDTTPTVYSTAAGYIHQE
LPIVGCKGQEVFCDNNGNKEKYAFKNPPNVYDEACKCMTREAPPPPTTPSTPNPCVNTTGAVSVTKSVMQ
LASEMQKKANETMLKNSSNGNGKDESALKGKAEEGDYSCGGTGNELQGNNICKISTRHSNDKRGSSKDPC
EGKDGQKKMFELKDGWNSGKKVKTPNDLFLPPRREHFCTSNLENLNLNSKGLSNGSFASHSLLGDVLLAA
KEVARFIKERYSEKIKENGFNDKETICRAIKYSFADIGDIIKGTDLWDKNDGEITTQNKLVQVFEKIKEE
LGDKYIGDKAKSPYKQLRSDWWEANREEVWKAMKCPAKNGTFPCSADKEPTPFDDYIPQRLRWMTEWAEW
FCKMQKEEYDKLVTGCGGCKEKGDKECKKEIAECKQCEPQCKQYTEFIKKWKTQWETISTKYKTLYQQAK
DSVNNDTTSSTTEEKDRDVVEFLKKLQKQNSGNNIYSTAAGYVHQELPNMDCQKQTHFCNKNSDGSDKEY
AFKERPTEFDDALRCDQRDKPPPAPKKVEKAKKEKDDEEDEEPRNQQNPCVTGGDVAGVDKITSVTDVAE
GMQGDAHTKMLERSRKSDGESTKAGKGSKSNENGESVLKGDIKNAKFKNNPNPSELKNVCDITNDHSNTL
RHLSLNPCNGKNTERFYTGKDWTDLDKEKKSSYTDVYLPQRREHMCTSNLEYLEINRSPLNGSDGKLVNN
SFLGDVLLAAKFEAEKIKELYKPTSDHESVCRAVSRSFADIGDIIRGRDMWDKDKGSTDMENRLVPIFKN
IKENLDVIKGYDKYKDTKKYLNLRADWWEANRDQIWEAMQCPTKPAVINTKCGTDTPLMDYIPQRLRWMT
EWAEWYCKIQKKEYEELERKCGECKGGKCMNGEDMCDKCKAACTTYGLKIKKWAEQWIKIKDKYDKLYEK
AKQYSADTSPSEPKDEEDVVNFLKELRKKIVIIPYILVLQDMYIKKLNTLIAINKLSFVNKKMVINQLMV
KKKWTTRNMLLKNLHMSTKLRVIVKQTRNRKFLQQKSPEVPKEVVPEKKISVPPPKKPEVPPLLPSRPPR
DGRHDQRGRNEPGEGQRPLPGPRSPPAPAGGSLARSLPPRDTQEQEEDEDEDEEEAEKTEQVDTAVELPG
PSATPVQELPGPTATTTQDGVKPACKIVDDLFTSGDTALKEACSLKYGPGGKEKFPNWKCVSSGNDKVTG
GVPTTKSSGSGSTATSGESGNRSKRHTESSGESAKASGTNQGSICVPPRRRKLYVGKLHDWASRGGVETT
EAKSQSESDKLREAFIQSAAIETFFAWHKYKAENTKTQGSVVAPPLLNGSRLSGEDPEKQLQQGTIPEEF
KRLMFYTLGDYRDICVGNTNIVEAAISPSEKQKMEAIQKKIKENIEKLLPKNGGTSPGPQNSDKTRQTLW
GDFAQDIWHGMICALTYKENGTAADGKKIEKVNDANGGEDLFDTLKNGNDYENVKLDDTSDTQTKTNNDQ
PPTLKNFVVRPTFFRWLEEWGEEFCRKQRHKLKNLEKQCRGVNSSGNEKYCSGDGYDCEQTYFEHDDMFK
GINCPDCVKECKKYKKWIEKKLEEFYKQKNIYENEISKLNINYSNNVHDPKVYENLKKHSSVDKFLESLN
HCKDGKSNSDQNKKIDFNKPENTFNPSTYCKACPLNGVNCGVKGGCEEKKEKLQTKKEGVLTNIPIVIND
GATKDSYGELNGKCKQYGLYNDLRKQEWKCQHINNIYKCELQNYGNSQYFEKKIPFKILFERWIRDFVEN
YNKSKERITRCTNDVNSCKEGCKGNCDCVEEWLKKNLQNG
> ETW14958.1 | FCR3S1.6 | PFIT_0800100
MAPPGDPQGGGTKDDDAKHMFDRIGGTIQKQVHNAAEEFRNELQGRLSSATNINLKLIGNIETCSLEYKY
YKHPNGGGDVSDKRYPCKELSRKYVDRFSDKIGGQCTNEKMRRDGIGACAPYRRLHLCHHNLETIETNNY
ESNNAKHNLLVDVCMAAKYEGDSIKTYYTGHQHKYDDSQLCTVLARSFADIGDIVRGKDLFYGNTQEKEK
REDLENKLKDIFKKIHSGLTGGVKARYKDTTNFYELREDWWTANRETVWKAITCDAHGTYFRATCGGDNE
SPSMAKNNCRCQKKDGRPDDQVPTYFDYVPQFLRWFEEWAEDFCRLRKHKLKDAIQKCREKHKGAKKLYC
DLNRYDCEQTASGKHDFFEEDDCKGCQYSCARFVNWIDNQKKEFLKQKKKYGTEISLKSRKKRDAGGIST
KVYDGYEKKFYEKLKSEYRTVGEFLGLLNNEKTCKEVKDDKEGKIDFKTVNSGSASGDDVNKTFYRTKYC
EACPWCGAEQERNGVGWKAKDDRDCSPGNDYTKYKKKEIPILTGDKTKSEIVERYRKFCKNNGKNGANGR
EGGVGGSENGAASNSDNATTGYCGGGNSDSSLCEKWTCYYYKKKENNDGKDINFCVQGAWQNSKKDQKVK
SYNAFFWDWVHDMLIDSIKWRNEHGKCINKDNGKTCIKGCKSKCDCFLKWVQQKEKEWKLILEHFNTQEG
FDKGEHQRLGFTHDVVLNYLLDKKELLKIIEGTYGNTEETKHIKEMLDKEEKDAGGTGVASGTGPKNIMD
KLIEHELQEAKKCKDCQEPQQSLGRSLNPHVVDDDGSPKKRDKRTNPCYSDTTTEYAVLAGKVAQKFQGE
VRAKMLERSRKNGETKSSLEGDIKKAQFKNGRSGSELNGDICKIDNKYSNDIRGSTAGGPCTGKDGGNER
FNAGTKWEGDNFVSATHKNLYIPPRRQHMCTSNLEKLDFLSVTSKSNVNDSFLGDVLLAANNEAQRTKDH
FAHKKDDHGIACRSVRYSFADLADIIRGRDMWDKDDGAQKMEDIFKKIFGNLYESLPGIKGKYDGDDQRT
PQYKQLREDWWEANRDQVWKAMVCEKDGIKCDEDPTPVDDYIPQRLRWMTEWAEWYCKVQSQEYDELLKK
CGSCKIKGKVQGCTSGDSDCTPCAEACTTYGQKIKPWEDQWNNMLLQYTLLYWQAETTARYGGTRAYSGD
VGDKDKPVVQFLEELQKQNSGKTTYNTAAGYIHQEARVGECEVQKYFCNTNGNQDKYVFREKPKDHDEAC
KCKDRPQQSAGGGAGARSLPSPRPVDSDDDHSSEDEDEEEEDDEDGDGAEDENDEPASEEVKDDTEDVVE
ETAVSQPAAPTTTTPGVTPACEIVKDLFEKPKNTFKEACTQKYGGNNSRLGWKCIPTSGGDKAATRGSGD
TTKQNDSEGSEGEGSHQRAKRHTSDASGEKSAKSGEPTGGSICIPPRRRKLYVGGLTKWAEIQSSQSQAL
SGQTTPAGTPSQAQDPLLAAFVESAAVETFFLWDRYKKLNAPQSGSSLGGGAPLQLLNGAIGSEETPETS
LKSGTIPPDFLRLMFYTLGDYRDICVGVKQDVIKALEASGDNKSSKNPMQEISSKIEEILKNGGTPPPTP
VTHSPSSGTTPSSWWKTNGQHIWKGMICALTYKESGEKKIEQVKATDNTDLFEKLKDKYSDYDK
