# Supplementary material for: Epitopes of anti-RIFIN antibodies and characterization of rif-expressing Plasmodium falciparum parasites by RNA sequencing
Source: Sci Rep. 2017 Feb 24;7:43190. doi: 10.1038/srep43190 (PMC5324397; doi:10.1038/srep43190)
Supplement: Supplementary Table S1 [file srep43190-s5.xls]

## Sheet: Sheet1
Supplementary Table S1
Species	Code	Animal Name	Description of Antigen	Sequence of Antigen
Rabbit	RαRIFC	Grana	A-RIFIN (PFA0020w/PF3D7_0100400) C terminal (20aa peptide)	RYRRKMKLKKKLQYIKLLEE
	R2αRIFC	Illmar
	R3αRIFC	Billy	A-RIFIN (PFB1035w/PF3D7_0223100) C terminal (23aa peptide)	LVLRYLRKKKMKKKLEYIKLLKE
	R4αRIFC	Oasmia
	R5αRIFC	Hubert	B-RIFIN (PFI0025c/PF3D7_0900500) C-terminal (20aa peptide)	RYRRKKKMNKKLQYTKLLNQ
	R6αRIFC	Hering
	R7αRIFC	Akja	B-RIFIN (PFB1040w/3D7_0223200) C-terminal (23aa peptide)	LVLRYRRKKKMKKKAEYTKLLNQ
	R8αRIFC	Paulina
	RαRIFI	Volma	A-RIFIN (PFA0020w/PF3D7_0100400) Indel (25aa peptide)	EKELTEKFSSLQTDIHSDAIPTCIC
	R2αRIFI	Klasse
Goat	GαRIF	Gustav	Full-length A-RIFIN (PFA0020w/PF3D7_0100400) (372aa E. coli purified protein)	MKIHYTNILLFPLKLNILVNTHKKPSITSRHIQTTRLLCECELYTPNYDNDPEMKSVMQQFHDRTTQRFHEYDENLKEKRQKCKDKCDKEIQKIILKDKIEKELTEKFSSLQTDIHSDAIPTCICEKSLADKVEKNCLKCTQNLGKIVAPSSGVLAGISEAALSVWKTTEIAAAMELAKQAGAAAGLKAGHLAGTNAVIEQLRTLGIYFVGDKLLETIIDVTNYMNVSFIYDKVYSHYTTSCTPSLVNDQLVGTFNTSDPFCNLVHSNLQGSFYRSSAQTIIYEKVEEAVAGAEQAATTKTAVMTPIYTTEFTAKNIAEVEAATTSYYTPIIASIVAIVIIVLIMVIIYLILRYRRKMKLKKKLQYIKLLEE
