# Supplementary material for: Epitopes of anti-RIFIN antibodies and characterization of rif-expressing Plasmodium falciparum parasites by RNA sequencing
Source: Sci Rep. 2017 Feb 24;7:43190. doi: 10.1038/srep43190 (PMC5324397; doi:10.1038/srep43190)
Supplement: Supplementary Table S2 [file srep43190-s6.xls]

## Sheet: Sheet1
Supplementary Table S2
Strain	rif with highest RPKM at 20 hpi	rif RPKM (20 hpi)	C-terminal sequence	IFA (RαRIFC)	Western blot (RαRIFC)
RIFIN antigen	PF3D7_0100400	N.A.	RYRRKMKLKKKLQYIKLLEE	N.A.	N.A.
S1.2R	PFIT_bin05750	Goel et al.	RYRRKKKMKKKLQYIKLLKE	Positive	Positive
S1.2NR	PFIT_0411800	431	RYRRKTKMKKKLQYIKLLNE	Negative	Negative
FCR3CSA	PFIT_bin00500	2693	RYRRKKKMKKKLQYIKLLEE	Positive	Positive
NF54CSA	PF3D7_1000600	188	RYRRKKKMNKKAHYTKLLNQKIYSFKILNPFLCCMNSRCLNT	Negative	Negative
IT4CD36ICAM1	PFIT_0835500	3273	RYRRKKKMKKKLQYIKFLKE	Positive	Positive
