# Supplementary material for: Epitopes of anti-RIFIN antibodies and characterization of rif-expressing Plasmodium falciparum parasites by RNA sequencing
Source: Sci Rep. 2017 Feb 24;7:43190. doi: 10.1038/srep43190 (PMC5324397; doi:10.1038/srep43190)
Supplement: Supplementary Table S3 [file srep43190-s7.xls]

## Sheet: Sheet1
Supplementary Table S3
	qPCR primers
	Target gene ID	Primer ID	Primer Sequence
RIFIN genes	PFIT_bin00500 (dominant rif in FCR3CSA)	PFITbin00500F	TCAACTCAAGGGACACATCAA
		PFITbin00500R	GCTCTTTCAGTAGCCGCTTT
	PFIT_bin05750 (dominant rif in S1.2R)	PFITbin05750F	GAATGCCCAAACAGTTGCTA
		PFITbin05750R	CGAGGCTATTTGAGCTGCTT
	PFIT_bin07200	PFITbin07200F	TGTCCTCCCCTTTCGGTGA
		PFITbin07200R	AGATCCGTCGGCTTTTGTAA
	PFIT_0100200	PFIT0100200F	GTAATGCGATGTGTGGGTTG
		PFIT0100200R	GAGCTCGTCCATTACCTCGT
	PFIT_0411800	PFIT_0411800F	TTGCAGGGGATACTTCGTTC
		PFIT_0411800R	AGCAGCTTCTCGAGCTTGTC
	PFIT_0835500 (dominant rif in IT4CD36ICAM1)	PFIT0835500F	GACTCCCATGACATACCCACTT
		PFIT0835500R	CCTATACCGCTGACGAAACC
	PFIT_0733200	PFIT0733200F	TGAAGCTGCTAACTCTGCCA
		PFIT0733200R	GATATGGCTTCGCACACACG
	PFIT_0900150	PFIT_0900150F	GTCGTCCCCTAGTGATGGTG
		PFIT_0900150R	AGTGCGTTTACCGCATTTGA
	PFIT_0900200	PFIT0900200F	GTAGACCAAATGGTCCTCCAG
		PFIT0900200R	AAGCGGTTTGTTGTTCTGTG
	PFIT_1150500	PFIT_1150500F	AGTGTGTTGATCCAGTTGCT
		PFIT_1150500R	TGCTATTCCTGATGCTCGCT
FBA reference	PFIT_1446000	FBA_F	TGTACCACCAGCCTTACCAG
		FBA_R	TTCCTTGCCATGTGTTCAAT
Actin control	PFIT_1246400	Actin_F	AGCAGCAGGAATCCACAC
		Actin_R	TGATGGTGCAAGGGTTGTAA
